# Supplementary material for: Integrated methylome–transcriptome profiling reveals epigenetic regulation of immune activation pathways and CSN3-associated lactation repression in bovine subclinical mastitis
Source: J Anim Sci Biotechnol. 2026 May 10;17:88. doi: 10.1186/s40104-026-01400-3 (PMC13157666; doi:10.1186/s40104-026-01400-3)
Supplement: Supplementary file 2 — Additional file 2: Table S1A. WGBS read quality and trimming metrics. FastQC average/median read length (bp) and total reads, plus Cutadapt % trimmed for each sample (R1/R2). Table S1B. WGBS alignment statistics and CpG methylation counts. Per-sample alignment metrics (total, aligned, ambiguous reads, no genomic sequence) and cytosine context counts, including total CpGs, methylated CpGs, and unmethylated CpGs, for healthy control and subclinical mastitis cows. Table S1C. RNA-seq read quality metrics (FastQC summary). FastQC outputs for each sample (R1/R2), including GC content (%), average sequence length, percentage of failed modules, and total read counts prior to alignment. Table S1D. RNA-seq alignment and mapping statistics. STAR alignment summary showing read mapping outcomes for each sample, including uniquely mapped, total mapped, multiple/too many loci, and categories of unmapped reads (mismatches, too short, other). Percentages are shown relative to total reads. Table S2. Distribution of differentially methylated cytosines (DMCs) across genomic features. Counts of total, hypomethylated, and hypermethylated DMCs identified in promoters, exons, introns, downstream regions, genes, CpG islands, CpG island shores, and CpG island shelves. Table S3A. Genome-wide list of differentially methylated cytosines (DMCs). Genomic coordinates and statistical details of all identified CpG DMCs. Columns include chromosome, start, end, strand, P-value, q-value (FDR-adjusted), and methylation difference (SCM–HC). Table S3B. Differentially methylated cytosines annotated with gene IDs. Genomic positions, strand, methylation difference (SCM–HC), and associated gene annotations for CpG DMCs. This table links cytosine-level methylation changes to specific genes for downstream functional interpretation. Table S4. Differentially methylated regions (DMRs) identified using 1-kb sliding windows. List of significant DMRs detected with a 1-kb window and 1-kb step size. Columns report chro [file 40104_2026_1400_MOESM2_ESM.zip › Additional Table S1.xlsx]

## Sheet: WGBS_FastQC_Cutadapt
Supplementary Table S1A. WGBS read quality and trimming metrics
Sample	FastQC_mqc-generalstats-fastqc-median_sequence_length	FastQC_mqc-generalstats-fastqc-total_sequences	Cutadapt_mqc-generalstats-cutadapt-percent_trimmed
Control1_R1	159	180849991	6.50814
Control1_R2	159	180849991	7.06317
Control2_R1	159	184506872	3.21539
Control2_R2	159	184506872	3.60612
Control3_R1	159	170943502	4.472
Control3_R2	159	170943502	4.74137
Treatment1_R1	159	155069596	3.89113
Treatment1_R2	159	155069596	4.425
Treatment2_R1	159	229957887	4.73127
Treatment2_R2	159	229957887	5.07096
Treatment3_R1	159	231997732	5.71134
Treatment3_R2	159	231997732	6.11922

## Sheet: WGBS_alignment_methylation
Supplementary Table S1B. WGBS alignment statistics and CpG methylation counts
Sample	Total Reads	Aligned Reads	Ambiguously Aligned Reads	No Genomic Sequence	Total Cs	Methylated CpGs	Unmethylated CpGs
Treatment 1	179123820	120615241	28500781	86	6760615634	351025570	61140251
Treatment 2	183021548	104406323	54341849	187	7397667205	769065622	131315871
Treatment 3	169685237	109132242	38258699	141	6602732580	344906712	194892444
Control 1	153326905	108724607	21853985	78	6394282405	331352711	51602870
Control 2	228171927	124039539	69861194	211	9104143877	1068902221	21455517
Control 3	230051242	163815570	28395213	98	9065648423	407502468	81129708

## Sheet: RNAseq_FastQC
Supplementary Table S1C. RNA-seq read quality metrics (FastQC summary)
Sample	FastQC_mqc-generalstats-fastqc-percent_gc	FastQC_mqc-generalstats-fastqc-avg_sequence_length	FastQC_mqc-generalstats-fastqc-total_sequences
Control1_R1	45	134.225	65180638
Control1_R2	45	134.274	65180638
Control2_R1	47	138.939	52753207
Control2_R2	47	139.006	52753207
Control3_R1	46	137.22	50923766
Control3_R2	46	137.286	50923766
Treatment1_R1	49	140.552	51697725
Treatment1_R2	49	140.613	51697725
Treatment2_R1	45	144.741	46188588
Treatment2_R2	45	144.767	46188588
Treatment3_R1	46	146.937	52074493
Treatment3_R2	46	146.957	52074493

## Sheet: RNAseq_alignment
Supplementary Table S1D. RNA-seq alignment and mapping statistics
Category	Control 1	Control 2	Control 3	Treatment 1	Treatment 2	Treatment 3
Uniquely mapped	53,927,743 (82.74%)	43,777,234 (82.98%)	44,205,924 (86.81%)	39,098,321 (75.63%)	37,008,226 (80.12%)	39,703,845 (76.24%)
Mapped (total)	59,999,952 (92.0%)	46,204,659 (87.5%)	46,624,247 (91.5%)	44,253,649 (85.6%)	41,188,058 (89.2%)	45,498,296 (87.3%)
Mapped to multiple loci	4,034,594 (6.19%)	2,594,255 (4.92%)	2,453,223 (4.82%)	3,802,765 (7.36%)	3,243,885 (7.02%)	3,391,552 (6.51%)
Mapped to too many loci	1,637,615 (2.51%)	833,170 (1.58%)	966,100 (1.90%)	1,750,563 (3.39%)	1,736,947 (3.76%)	2,136,899 (4.10%)
Unmapped: too many mismatches	293,377 (0.45%)	100,211 (0.19%)	157,556 (0.31%)	165,425 (0.32%)	152,458 (0.33%)	140,700 (0.27%)
Unmapped: too short	3,533,565 (5.42%)	5,000,022 (9.48%)	2,571,727 (5.05%)	5,164,365 (9.99%)	2,762,727 (5.98%)	5,299,706 (10.18%)
Unmapped: other	1,753,744 (2.69%)	448,314 (0.85%)	569,236 (1.12%)	1,716,286 (3.32%)	1,284,345 (2.78%)	1,401,791 (2.65%)
