# Supplementary material for: Integrated methylome–transcriptome profiling reveals epigenetic regulation of immune activation pathways and CSN3-associated lactation repression in bovine subclinical mastitis
Source: J Anim Sci Biotechnol. 2026 May 10;17:88. doi: 10.1186/s40104-026-01400-3 (PMC13157666; doi:10.1186/s40104-026-01400-3)
Supplement: Supplementary file 2 — Additional file 2: Table S1A. WGBS read quality and trimming metrics. FastQC average/median read length (bp) and total reads, plus Cutadapt % trimmed for each sample (R1/R2). Table S1B. WGBS alignment statistics and CpG methylation counts. Per-sample alignment metrics (total, aligned, ambiguous reads, no genomic sequence) and cytosine context counts, including total CpGs, methylated CpGs, and unmethylated CpGs, for healthy control and subclinical mastitis cows. Table S1C. RNA-seq read quality metrics (FastQC summary). FastQC outputs for each sample (R1/R2), including GC content (%), average sequence length, percentage of failed modules, and total read counts prior to alignment. Table S1D. RNA-seq alignment and mapping statistics. STAR alignment summary showing read mapping outcomes for each sample, including uniquely mapped, total mapped, multiple/too many loci, and categories of unmapped reads (mismatches, too short, other). Percentages are shown relative to total reads. Table S2. Distribution of differentially methylated cytosines (DMCs) across genomic features. Counts of total, hypomethylated, and hypermethylated DMCs identified in promoters, exons, introns, downstream regions, genes, CpG islands, CpG island shores, and CpG island shelves. Table S3A. Genome-wide list of differentially methylated cytosines (DMCs). Genomic coordinates and statistical details of all identified CpG DMCs. Columns include chromosome, start, end, strand, P-value, q-value (FDR-adjusted), and methylation difference (SCM–HC). Table S3B. Differentially methylated cytosines annotated with gene IDs. Genomic positions, strand, methylation difference (SCM–HC), and associated gene annotations for CpG DMCs. This table links cytosine-level methylation changes to specific genes for downstream functional interpretation. Table S4. Differentially methylated regions (DMRs) identified using 1-kb sliding windows. List of significant DMRs detected with a 1-kb window and 1-kb step size. Columns report chro [file 40104_2026_1400_MOESM2_ESM.zip › Additional Table S10.xlsx]

## Sheet: DMEG_epigenetic_regulators_anno
Annotated list of epigenetic regulators identified as DMEGs
Id	HGNC_symbol	HGNC_ID	HGNC_name	GeneID	UniProt_AC	UniProt_ID	Domain	MGI_symbol	MGI_ID	UniProt_AC_Mm	UniProt_ID_Mm	GeneTag	GeneDesc	Function	Modification	PMID_function	Complex_name	Target	Specific_target	Product	UniProt_ID_target	PMID_target	Comment
223	EXOSC8	17035	exosome component 8	11340	Q96B26	EXOS8_HUMAN	RNase_PH PF01138 31-166, RNase_PH_C PF03725 191-258	Exosc8	1916889	Q9D753	EXOS8_MOUSE	#	#	Scaffold protein, RNA modification	RNA degradation	17174896	RNA exosome	RNA	#	#	#	17174896	RNA abundance is regulated by balancing transcription and RNA degradation, processes that control the temporal and spatial distribution of cellular RNA. After decapping, 5â€² to 3â€² RNA degradation is accomplished by Xrn1, a 5â€² to 3â€² exoribonuclease. In the 3â€² to 5â€² pathway, RNA degradation is catalyzed by a multisubunit 3â€² to 5â€² exoribonuclease complex termed the RNA exosome. Three …
226	EYA2	3520	EYA transcriptional coactivator and phosphatase 2	2139	O00167	EYA2_HUMAN	#	Eya2	109341	O08575	EYA2_MOUSE	PTPE	Protein tyrosine phosphatases / Asp-based PTPs	Histone modification erase	Histone phosphorylation	19351884	#	histone	H2AXT142	#	#	19351884	EYA2 and EYA3 display specificity (dephosphorylation) for Tyr-142 of H2A.X in assays in vitro.
243	GADD45A	4095	growth arrest and DNA-damage-inducible, alpha	1647	P24522	GA45A_HUMAN	Ribosomal_L7Ae PF01248 21-123	Gadd45a	107799	P48316	GA45A_MOUSE	#	#	Chromatin remodeling	#	21986581	#	histone	H2A, H2B, H3, H4	#	#	21986581	Active DNA demethylation is partially attributed to the ability of Gadd45(A, B, C) proteins to bind histones and modify accessibility of DNA on damaged chromatin.
515	PRKAA2	9377	protein kinase, AMP-activated, alpha 2 catalytic subunit	5563	P54646	AAPK2_HUMAN	Pkinase PF00069 16-268	Prkaa2	1336173	Q8BRK8	AAPK2_MOUSE	#	#	Histone modification write	Histone phosphorylation	20647423	#	histone	H2BS36	H2BS36ph	#	#	In response to stress, phosphorylates 'Ser-36' of histone H2B (H2BS36ph) as a part of AMPK.
638	SMARCD3	11108	SWI/SNF related, matrix associated, actin dependent regulator of chromatin, subfamily d, member 3	6604	Q6STE5	SMRD3_HUMAN	Pfam-B_18257 PB018257 7-73, Pfam-B_3130 PB003130 346-441, SWIB PF02201 259-334	Smarcd3	1914243	Q6P9Z1	SMRD3_MOUSE	#	#	Chromatin remodeling cofactor	#	20148946	BAF, nBAF, npBAF, PBAF, SWI/SNF_Brg1(I), SWI/SNF_Brm, SWI/SNF BRM-BRG1	chromatin	#	#	#	20148946	The SWI/SNF chromatin remodeling complexes are important regulators of transcription; they consist of large multisubunit assemblies containing either Brm or Brg1 as the catalytic ATPase subunit and a variable subset of approximately 10 Brg/Brm-associated factors (BAF). Among these factors, BAF60 proteins (BAF60a, BAF60b or BAF60c=SMARCD3), which are found in most complexes, are thought to bridge …
