# Supplementary material for: Integrated methylome–transcriptome profiling reveals epigenetic regulation of immune activation pathways and CSN3-associated lactation repression in bovine subclinical mastitis
Source: J Anim Sci Biotechnol. 2026 May 10;17:88. doi: 10.1186/s40104-026-01400-3 (PMC13157666; doi:10.1186/s40104-026-01400-3)
Supplement: Supplementary file 2 — Additional file 2: Table S1A. WGBS read quality and trimming metrics. FastQC average/median read length (bp) and total reads, plus Cutadapt % trimmed for each sample (R1/R2). Table S1B. WGBS alignment statistics and CpG methylation counts. Per-sample alignment metrics (total, aligned, ambiguous reads, no genomic sequence) and cytosine context counts, including total CpGs, methylated CpGs, and unmethylated CpGs, for healthy control and subclinical mastitis cows. Table S1C. RNA-seq read quality metrics (FastQC summary). FastQC outputs for each sample (R1/R2), including GC content (%), average sequence length, percentage of failed modules, and total read counts prior to alignment. Table S1D. RNA-seq alignment and mapping statistics. STAR alignment summary showing read mapping outcomes for each sample, including uniquely mapped, total mapped, multiple/too many loci, and categories of unmapped reads (mismatches, too short, other). Percentages are shown relative to total reads. Table S2. Distribution of differentially methylated cytosines (DMCs) across genomic features. Counts of total, hypomethylated, and hypermethylated DMCs identified in promoters, exons, introns, downstream regions, genes, CpG islands, CpG island shores, and CpG island shelves. Table S3A. Genome-wide list of differentially methylated cytosines (DMCs). Genomic coordinates and statistical details of all identified CpG DMCs. Columns include chromosome, start, end, strand, P-value, q-value (FDR-adjusted), and methylation difference (SCM–HC). Table S3B. Differentially methylated cytosines annotated with gene IDs. Genomic positions, strand, methylation difference (SCM–HC), and associated gene annotations for CpG DMCs. This table links cytosine-level methylation changes to specific genes for downstream functional interpretation. Table S4. Differentially methylated regions (DMRs) identified using 1-kb sliding windows. List of significant DMRs detected with a 1-kb window and 1-kb step size. Columns report chro [file 40104_2026_1400_MOESM2_ESM.zip › Additional Table S2..xlsx]

## Sheet: DMC_by_feature
Supplementary Table S2. Distribution of differentially methylated cytosines (DMCs) across genomic features
Feature	Total DMCs	Hypomethylated DMCs	Hypermethylated DMCs	Hypomethylated (%)	Hypermethylated (%)
Promoters	13147	11220	1927	0.853	0.147
Exons	7443	6559	896	0.88	0.12
Introns	11012	9447	1577	0.858	0.143
Downstream	11631	9945	1689	0.855	0.145
Genes	18455	15991	2469	0.867	0.134
CpG islands	19712	18073	1668	0.915	0.085
CGI shores	24564	23449	1145	0.953	0.047
CGI shelves	4844	4625	221	0.954	0.046
