# Supplementary material for: Integrated methylome–transcriptome profiling reveals epigenetic regulation of immune activation pathways and CSN3-associated lactation repression in bovine subclinical mastitis
Source: J Anim Sci Biotechnol. 2026 May 10;17:88. doi: 10.1186/s40104-026-01400-3 (PMC13157666; doi:10.1186/s40104-026-01400-3)
Supplement: Supplementary file 2 — Additional file 2: Table S1A. WGBS read quality and trimming metrics. FastQC average/median read length (bp) and total reads, plus Cutadapt % trimmed for each sample (R1/R2). Table S1B. WGBS alignment statistics and CpG methylation counts. Per-sample alignment metrics (total, aligned, ambiguous reads, no genomic sequence) and cytosine context counts, including total CpGs, methylated CpGs, and unmethylated CpGs, for healthy control and subclinical mastitis cows. Table S1C. RNA-seq read quality metrics (FastQC summary). FastQC outputs for each sample (R1/R2), including GC content (%), average sequence length, percentage of failed modules, and total read counts prior to alignment. Table S1D. RNA-seq alignment and mapping statistics. STAR alignment summary showing read mapping outcomes for each sample, including uniquely mapped, total mapped, multiple/too many loci, and categories of unmapped reads (mismatches, too short, other). Percentages are shown relative to total reads. Table S2. Distribution of differentially methylated cytosines (DMCs) across genomic features. Counts of total, hypomethylated, and hypermethylated DMCs identified in promoters, exons, introns, downstream regions, genes, CpG islands, CpG island shores, and CpG island shelves. Table S3A. Genome-wide list of differentially methylated cytosines (DMCs). Genomic coordinates and statistical details of all identified CpG DMCs. Columns include chromosome, start, end, strand, P-value, q-value (FDR-adjusted), and methylation difference (SCM–HC). Table S3B. Differentially methylated cytosines annotated with gene IDs. Genomic positions, strand, methylation difference (SCM–HC), and associated gene annotations for CpG DMCs. This table links cytosine-level methylation changes to specific genes for downstream functional interpretation. Table S4. Differentially methylated regions (DMRs) identified using 1-kb sliding windows. List of significant DMRs detected with a 1-kb window and 1-kb step size. Columns report chro [file 40104_2026_1400_MOESM2_ESM.zip › Additional Table S4.xlsx]

## Sheet: Significant_DMRs_1kb
Supplementary Table S4. Differentially methylated regions (DMRs) identified using 1-kb sliding windows
chr	start	end	strand	pvalue	qvalue	meth.diff
NC_006853.1	16001	17000	*	1.42596e-09	4.18488e-09	-27.8035
NC_037328.1	35001	36000	*	0.000359622	0.000433351	-49.1133
NC_037328.1	55001	56000	*	2.71878e-05	4.08061e-05	-37.3856
NC_037328.1	135001	136000	*	0.00941908	0.00812196	-60.9665
NC_037328.1	138001	139000	*	0.0507047	0.0358022	-47.2905
NC_037328.1	301001	302000	*	3.15809e-08	7.66598e-08	-25.7647
NC_037328.1	309001	310000	*	0.000341609	0.000413738	-28.7654
NC_037328.1	322001	323000	*	0.00373741	0.00355534	-24.7066
NC_037328.1	323001	324000	*	0.0219504	0.0173913	-21.5967
NC_037328.1	325001	326000	*	2.27576e-07	4.84191e-07	-47.2713
NC_037328.1	326001	327000	*	8.24057e-09	2.17104e-08	-60.0068
NC_037328.1	441001	442000	*	0.000152728	0.000198368	-24.1967
NC_037328.1	599001	600000	*	1.33077e-15	7.54458e-15	-30.6274
NC_037328.1	606001	607000	*	0.0211763	0.0168467	-21.2719
NC_037328.1	611001	612000	*	5.95752e-05	8.39159e-05	-23.1862
NC_037328.1	649001	650000	*	0.00273717	0.00269644	-24.8522
NC_037328.1	650001	651000	*	0.00725143	0.00641061	-23.3591
NC_037328.1	670001	671000	*	1.6228e-13	7.49818e-13	-21.5085
NC_037328.1	2120001	2121000	*	0.0456877	0.0327462	-23.6
NC_037328.1	2551001	2552000	*	2.85634e-12	1.16264e-11	-30.3333
NC_037328.1	2924001	2925000	*	1.13604e-75	1.12856e-73	-21.7739
NC_037328.1	3500001	3501000	*	0.00350261	0.00335384	-26.4447
NC_037328.1	3501001	3502000	*	4.50674e-231	1.2152e-228	-25.8373
NC_037328.1	4327001	4328000	*	7.22192e-05	0.000100177	-28.6913
NC_037328.1	7114001	7115000	*	0.000328002	0.000398849	-39.794
NC_037328.1	10233001	10234000	*	3.54517e-54	1.76423e-52	25.3612
NC_037328.1	38275001	38276000	*	1.15535e-27	1.54516e-26	-28.109
NC_037328.1	46001001	46002000	*	0.0097401	0.00836927	-24.9562
NC_037328.1	46483001	46484000	*	0	0	-30.5146
NC_037328.1	48854001	48855000	*	1.03617e-07	2.3273e-07	-33.4177
NC_037328.1	48855001	48856000	*	1.23992e-11	4.68935e-11	-23.4317
NC_037328.1	53111001	53112000	*	7.45941e-09	1.97746e-08	-37.0146
NC_037328.1	55111001	55112000	*	3.37227e-23	3.41293e-22	-42.8571
NC_037328.1	56760001	56761000	*	2.68076e-15	1.47273e-14	-27.5105
NC_037328.1	60343001	60344000	*	1.04918e-26	1.31958e-25	-36.3695
NC_037328.1	63892001	63893000	*	0.000642364	0.000732063	-23.3056
NC_037328.1	64517001	64518000	*	2.03891e-16	1.24948e-15	-57.0225
NC_037328.1	64863001	64864000	*	9.84703e-31	1.59733e-29	-28.5131
NC_037328.1	67555001	67556000	*	7.29838e-16	4.25266e-15	-21.3675
NC_037328.1	68259001	68260000	*	1.18127e-19	9.39918e-19	-20.837
NC_037328.1	70484001	70485000	*	0.0213739	0.0169855	-20.7801
NC_037328.1	70799001	70800000	*	0.0321381	0.0242239	-30.8
NC_037328.1	72404001	72405000	*	9.60623e-10	2.89049e-09	-21.9008
NC_037328.1	73856001	73857000	*	8.24409e-06	1.3568e-05	-21.8046
NC_037328.1	79194001	79195000	*	4.07876e-09	1.12085e-08	-27.588
NC_037328.1	80474001	80475000	*	1.55652e-45	5.43337e-44	-25.0297
NC_037328.1	81145001	81146000	*	1.02455e-19	8.19664e-19	-40
NC_037328.1	81213001	81214000	*	0.000559445	0.000645696	-32.1558
NC_037328.1	82810001	82811000	*	0.00645218	0.00577155	-24.9011
NC_037328.1	83652001	83653000	*	7.44941e-21	6.46467e-20	-25.0223
NC_037328.1	105762001	105763000	*	3.70223e-13	1.64781e-12	-22.8832
NC_037328.1	112370001	112371000	*	0.0572479	0.0396842	-39.8506
NC_037328.1	118689001	118690000	*	7.72389e-09	2.04225e-08	-22.6695
NC_037328.1	121133001	121134000	*	4.20914e-08	1.00365e-07	-30.1003
NC_037328.1	123817001	123818000	*	0.0232376	0.0182802	-38.2798
NC_037328.1	124097001	124098000	*	4.31604e-07	8.78121e-07	-32.3338
NC_037328.1	126452001	126453000	*	5.29738e-14	2.58795e-13	-30.5586
NC_037328.1	127576001	127577000	*	4.43778e-06	7.64704e-06	-22.4043
NC_037328.1	127680001	127681000	*	2.68779e-06	4.79894e-06	-50.8582
NC_037328.1	130505001	130506000	*	6.54437e-08	1.51696e-07	-20.5387
NC_037328.1	130632001	130633000	*	0.018666	0.0150444	-24.8147
NC_037328.1	131365001	131366000	*	0.0005608	0.000647011	-32.4138
NC_037328.1	131373001	131374000	*	1.12586e-08	2.91102e-08	-23.0156
NC_037328.1	134972001	134973000	*	0.0535197	0.0374575	-23.5577
NC_037328.1	135349001	135350000	*	9.8787e-07	1.88887e-06	-21.6845
NC_037328.1	140266001	140267000	*	9.69696e-05	0.000131225	-23.8174
NC_037328.1	141675001	141676000	*	3.66956e-33	6.81429e-32	-27.7896
NC_037328.1	142398001	142399000	*	7.95866e-05	0.000109454	-31.2405
NC_037328.1	142894001	142895000	*	8.84671e-05	0.00012057	-30.1037
NC_037328.1	143005001	143006000	*	9.51084e-10	2.86342e-09	-26.5943
NC_037328.1	143538001	143539000	*	7.77439e-06	1.28494e-05	-24.4956
NC_037328.1	143792001	143793000	*	1.06644e-08	2.76687e-08	-56.7145
NC_037328.1	143997001	143998000	*	0.00103917	0.00113184	-22.2144
NC_037328.1	144152001	144153000	*	3.06677e-09	8.59363e-09	-44.6628
NC_037328.1	144186001	144187000	*	0.000781824	0.00087533	-24.1185
NC_037328.1	144234001	144235000	*	3.59133e-15	1.95107e-14	-22.7806
NC_037328.1	144392001	144393000	*	0.0622036	0.0426144	-41.1622
NC_037328.1	144452001	144453000	*	8.80313e-10	2.66035e-09	-20.6339
NC_037328.1	144466001	144467000	*	5.40106e-07	1.07894e-06	-22.7053
NC_037328.1	144637001	144638000	*	0.000254939	0.000317425	-22.1805
NC_037328.1	144671001	144672000	*	3.77654e-06	6.58752e-06	-29.0923
NC_037328.1	144696001	144697000	*	6.60896e-21	5.75611e-20	-32.8501
NC_037328.1	144986001	144987000	*	3.6675e-08	8.82391e-08	-25
NC_037328.1	145017001	145018000	*	2.88738e-11	1.04475e-10	-20.0295
NC_037328.1	145053001	145054000	*	0.023321	0.0183384	-23.8053
NC_037328.1	145101001	145102000	*	0.0126229	0.0105623	-25.2428
NC_037328.1	145119001	145120000	*	0.0461188	0.0330078	-40.6801
NC_037328.1	145120001	145121000	*	0.0157519	0.0129163	-25.9612
NC_037328.1	145122001	145123000	*	0.0204642	0.0163333	-21.7909
NC_037328.1	145157001	145158000	*	0.000398601	0.000476281	-26.4508
NC_037328.1	145169001	145170000	*	0.000486051	0.000569185	-23.2074
NC_037328.1	145214001	145215000	*	0.000348277	0.000421061	-20.0436
NC_037328.1	145385001	145386000	*	2.14569e-10	6.99562e-10	-29.9272
NC_037328.1	145391001	145392000	*	0.000176349	0.000226179	-22.6891
NC_037328.1	145552001	145553000	*	0.00441982	0.00412856	-22.9747
NC_037328.1	145596001	145597000	*	0.000600409	0.000688405	-26.8461
NC_037328.1	145689001	145690000	*	4.32208e-09	1.18316e-08	-31.1277
NC_037328.1	145829001	145830000	*	0.037521	0.0276835	-25.3028
NC_037328.1	145867001	145868000	*	2.14724e-06	3.89407e-06	-36.4438
NC_037328.1	145878001	145879000	*	0.000284653	0.000350475	-44.2196
NC_037328.1	145895001	145896000	*	0.00660744	0.00589567	-27.8444
NC_037328.1	145940001	145941000	*	1.25016e-15	7.10743e-15	-32.7759
NC_037328.1	145961001	145962000	*	0.0444868	0.0320038	-24.8215
NC_037328.1	146051001	146052000	*	0.017371	0.0141052	-31.0115
NC_037328.1	146182001	146183000	*	0.000507888	0.000591721	-36.7839
NC_037328.1	147003001	147004000	*	0.00515305	0.00472642	-38.7334
NC_037328.1	148576001	148577000	*	1.28921e-06	2.42075e-06	-39.8141
NC_037328.1	149469001	149470000	*	0.000960862	0.0010553	-22.2438
NC_037328.1	151434001	151435000	*	5.3542e-06	9.09979e-06	-24.4395
NC_037328.1	151934001	151935000	*	4.14622e-06	7.18362e-06	-28.5842
NC_037328.1	152269001	152270000	*	2.43968e-06	4.38378e-06	-26.7748
NC_037328.1	152514001	152515000	*	0.00135945	0.00144078	-24.9731
NC_037328.1	153270001	153271000	*	0.0002602	0.000323259	-21.248
NC_037328.1	153951001	153952000	*	0.000705364	0.00079661	-40.6332
NC_037328.1	153953001	153954000	*	0.0115917	0.00978933	-20.4665
NC_037328.1	154129001	154130000	*	0.00113638	0.00122741	-20.6657
NC_037328.1	155824001	155825000	*	4.16991e-05	6.03841e-05	-25.9232
NC_037328.1	157112001	157113000	*	1.95019e-07	4.19687e-07	-24.6651
NC_037328.1	157250001	157251000	*	5.51157e-10	1.70741e-09	-28.0634
NC_037328.1	157371001	157372000	*	3.35522e-10	1.06668e-09	-25.8479
NC_037329.1	151001	152000	*	0.012594	0.0105405	-29.3362
NC_037329.1	1333001	1334000	*	0.000487282	0.000570254	-27.5132
NC_037329.1	1381001	1382000	*	9.64397e-06	1.56979e-05	-28.9256
NC_037329.1	2157001	2158000	*	0.0274417	0.0211386	-31.2721
NC_037329.1	2676001	2677000	*	0.0452508	0.0324771	-51.5605
NC_037329.1	4870001	4871000	*	0.000231981	0.000291156	-31.9795
NC_037329.1	4891001	4892000	*	0.000462936	0.000545035	-24.8865
NC_037329.1	4904001	4905000	*	0.000354551	0.000427767	-20.5047
NC_037329.1	5150001	5151000	*	0.00525948	0.00481301	-21.1
NC_037329.1	5424001	5425000	*	0.047416	0.0338089	-42.0784
NC_037329.1	5466001	5467000	*	0.00192933	0.00197261	-20.4579
NC_037329.1	18415001	18416000	*	0.000285451	0.000351409	-25.525
NC_037329.1	20726001	20727000	*	9.39581e-07	1.80385e-06	-20.1418
NC_037329.1	21688001	21689000	*	3.84727e-14	1.9063e-13	-26.4587
NC_037329.1	24444001	24445000	*	7.37461e-19	5.5236e-18	-22.8906
NC_037329.1	26618001	26619000	*	2.41462e-33	4.54133e-32	-21.833
NC_037329.1	34303001	34304000	*	3.12756e-05	4.64011e-05	-28.9625
NC_037329.1	44647001	44648000	*	0.0168467	0.0137225	-23.8796
NC_037329.1	47228001	47229000	*	0.038754	0.0284688	-21.5643
NC_037329.1	52178001	52179000	*	1.71774e-09	4.98364e-09	27.7641
NC_037329.1	61348001	61349000	*	1.53176e-11	5.73238e-11	-20.6916
NC_037329.1	61569001	61570000	*	0.0428983	0.0310332	-20.7084
NC_037329.1	62074001	62075000	*	1.68811e-05	2.63625e-05	-41.6129
NC_037329.1	70624001	70625000	*	2.35338e-19	1.82851e-18	-24.9781
NC_037329.1	71192001	71193000	*	0.028625	0.0219289	-22.3715
NC_037329.1	71495001	71496000	*	0.0212214	0.0168785	-33.7349
NC_037329.1	71775001	71776000	*	0.00129127	0.00137531	-45.8228
NC_037329.1	72359001	72360000	*	7.08534e-09	1.88226e-08	-58.137
NC_037329.1	72888001	72889000	*	0	0	-25.597
NC_037329.1	75542001	75543000	*	0.0120732	0.0101483	-22.1824
NC_037329.1	77047001	77048000	*	0.0404826	0.0295384	-21.227
NC_037329.1	89070001	89071000	*	1.10233e-37	2.5755e-36	-29.6058
NC_037329.1	89661001	89662000	*	9.48466e-19	7.05206e-18	25.2868
NC_037329.1	89662001	89663000	*	1.09925e-06	2.08554e-06	-25.9124
NC_037329.1	89962001	89963000	*	0.00152999	0.00160206	-21.8161
NC_037329.1	94041001	94042000	*	0.0255909	0.0198939	-28.7145
NC_037329.1	103430001	103431000	*	2.07013e-07	4.43691e-07	-26.6103
NC_037329.1	104258001	104259000	*	0.0155443	0.0127599	-51.4833
NC_037329.1	105932001	105933000	*	0.00301864	0.00293877	-21.6918
NC_037329.1	106039001	106040000	*	9.61028e-05	0.000130191	-33.192
NC_037329.1	106357001	106358000	*	0.0263583	0.02041	-32.5803
NC_037329.1	106620001	106621000	*	0.0103958	0.00887553	-28.7234
NC_037329.1	106697001	106698000	*	0.00679482	0.00604449	-34.2405
NC_037329.1	107005001	107006000	*	1.0817e-28	1.56195e-27	-23.3005
NC_037329.1	107173001	107174000	*	0.000171748	0.000220751	-20.0941
NC_037329.1	107202001	107203000	*	0.000390048	0.000467075	-22.2026
NC_037329.1	107424001	107425000	*	0.00107568	0.00116839	-22.0524
NC_037329.1	110469001	110470000	*	4.85646e-14	2.38135e-13	-41.0922
NC_037329.1	112116001	112117000	*	1.69686e-05	2.64898e-05	-24.9678
NC_037329.1	118530001	118531000	*	2.03393e-11	7.49389e-11	-32.8036
NC_037329.1	119011001	119012000	*	0.0377083	0.0278023	-39.1597
NC_037329.1	120085001	120086000	*	0.00176022	0.00181658	-21.0668
NC_037329.1	120126001	120127000	*	3.11393e-51	1.35784e-49	-26.2503
NC_037329.1	120347001	120348000	*	0.00531918	0.00486075	-22.9678
NC_037329.1	120775001	120776000	*	0.054404	0.0379809	-23.281
NC_037329.1	121257001	121258000	*	4.0204e-15	2.17582e-14	27.2257
NC_037329.1	121291001	121292000	*	8.85134e-07	1.70589e-06	-24.6285
NC_037329.1	121323001	121324000	*	8.97668e-15	4.70089e-14	-20.4522
NC_037329.1	121569001	121570000	*	9.2984e-14	4.42558e-13	-22.4627
NC_037329.1	121572001	121573000	*	1.816e-108	3.15706e-106	-46.8809
NC_037329.1	121573001	121574000	*	1.31698e-128	2.74024e-126	-54.9458
NC_037329.1	121574001	121575000	*	5.36278e-43	1.6555e-41	-41.9735
NC_037329.1	121575001	121576000	*	0.0348037	0.0259364	-25.2412
NC_037329.1	121980001	121981000	*	0.0393406	0.0288368	-20.4971
NC_037329.1	121984001	121985000	*	4.8202e-05	6.91154e-05	-27.4083
NC_037329.1	122094001	122095000	*	2.93028e-05	4.37098e-05	-31.093
NC_037329.1	122194001	122195000	*	0.0570976	0.0395915	-44.1295
NC_037329.1	122284001	122285000	*	0.00171407	0.00177456	-26.7854
NC_037329.1	122701001	122702000	*	0.00315817	0.00305927	-25.9552
NC_037329.1	123418001	123419000	*	1.14134e-27	1.52784e-26	-23.9733
NC_037329.1	123581001	123582000	*	0.0271519	0.0209405	-30.3349
NC_037329.1	124317001	124318000	*	1.49168e-05	2.34921e-05	-20.0359
NC_037329.1	125150001	125151000	*	1.1572e-47	4.4253e-46	-49.0811
NC_037329.1	125151001	125152000	*	0.000122121	0.000161772	-22.9987
NC_037329.1	125399001	125400000	*	1.49827e-12	6.27442e-12	-26.3266
NC_037329.1	125909001	125910000	*	0.00295979	0.0028901	-32.0813
NC_037329.1	126286001	126287000	*	5.24178e-51	2.26328e-49	-26.4781
NC_037329.1	126315001	126316000	*	2.98146e-13	1.33987e-12	-55.7715
NC_037329.1	126410001	126411000	*	0.000136927	0.000179637	-21.937
NC_037329.1	126598001	126599000	*	0.0339848	0.0254157	-24.9478
NC_037329.1	126600001	126601000	*	0.0103173	0.00881592	-40.9623
NC_037329.1	126704001	126705000	*	0.00236066	0.00236145	-26.56
NC_037329.1	127326001	127327000	*	0.00361492	0.00345037	-22.1436
NC_037329.1	127329001	127330000	*	1.63163e-13	7.53768e-13	-29.0433
NC_037329.1	127471001	127472000	*	0.00943434	0.00813325	-33.3382
NC_037329.1	127996001	127997000	*	0.0229192	0.0180582	-22.8417
NC_037329.1	128034001	128035000	*	0.000984466	0.00107849	-21.7965
NC_037329.1	128190001	128191000	*	0.0603788	0.0415267	-43.113
NC_037329.1	128565001	128566000	*	0.00849968	0.00740089	-30.863
NC_037329.1	128587001	128588000	*	5.04652e-11	1.77331e-10	-21.4267
NC_037329.1	128593001	128594000	*	1.30242e-07	2.87592e-07	-37.1795
NC_037329.1	128739001	128740000	*	0.0706131	0.0476004	-34.1766
NC_037329.1	129036001	129037000	*	0.0194871	0.0156332	-32.5944
NC_037329.1	129417001	129418000	*	0.00844715	0.00735976	-47.0915
NC_037329.1	129587001	129588000	*	9.4646e-07	1.81614e-06	-36.0132
NC_037329.1	129952001	129953000	*	1.05689e-07	2.37061e-07	-21.3841
NC_037329.1	130001001	130002000	*	2.13946e-05	3.28214e-05	-30.8095
NC_037329.1	130161001	130162000	*	0.0329364	0.0247262	-23.0936
NC_037329.1	130547001	130548000	*	0.0147781	0.0121863	-29.4999
NC_037329.1	130699001	130700000	*	4.96824e-05	7.10531e-05	-29.2416
NC_037329.1	130870001	130871000	*	7.8607e-12	3.03947e-11	-21.235
NC_037329.1	130900001	130901000	*	5.003e-05	7.15146e-05	-27.9477
NC_037329.1	130959001	130960000	*	6.40706e-10	1.97142e-09	-21.4703
NC_037329.1	131102001	131103000	*	3.14121e-16	1.89252e-15	-30.8251
NC_037329.1	131129001	131130000	*	0.00614459	0.00552353	-22.9069
NC_037329.1	131193001	131194000	*	0.0128433	0.0107302	-21.9833
NC_037329.1	131348001	131349000	*	5.88476e-06	9.92935e-06	-37.2438
NC_037329.1	131427001	131428000	*	7.10744e-16	4.14597e-15	-25.6088
NC_037329.1	131901001	131902000	*	2.36353e-06	4.25622e-06	-25.4437
NC_037329.1	131928001	131929000	*	0.00760805	0.006692	-32.4585
NC_037329.1	131994001	131995000	*	0.0742036	0.0497126	-30.8999
NC_037329.1	132347001	132348000	*	0.0456838	0.0327452	-22.619
NC_037329.1	132479001	132480000	*	0.052715	0.0369913	-25.9837
NC_037329.1	132704001	132705000	*	0.00953204	0.00820864	-21.2942
NC_037329.1	132996001	132997000	*	3.15466e-07	6.55303e-07	-25.4466
NC_037329.1	133021001	133022000	*	0.0321287	0.0242189	-44.8481
NC_037329.1	133239001	133240000	*	5.62979e-11	1.96624e-10	-24.1015
NC_037329.1	133407001	133408000	*	6.47352e-06	1.08507e-05	-39.5723
NC_037329.1	133514001	133515000	*	3.44015e-06	6.04424e-06	-26.0726
NC_037329.1	133574001	133575000	*	0.0543231	0.0379354	-20.3107
NC_037329.1	134073001	134074000	*	0.000233887	0.00029337	-22.3202
NC_037329.1	134322001	134323000	*	0.0269699	0.020821	-32.646
NC_037329.1	134418001	134419000	*	0.00616042	0.00553606	-31.0993
NC_037329.1	134669001	134670000	*	0.03464	0.0258327	-30.1761
NC_037329.1	134676001	134677000	*	0.0215498	0.0171093	-21.2781
NC_037329.1	134908001	134909000	*	0.0500856	0.0354171	-36.7907
NC_037329.1	134992001	134993000	*	0	0	-32.721
NC_037329.1	134993001	134994000	*	0.00114276	0.00123324	-29.1918
NC_037329.1	135114001	135115000	*	0.00261479	0.00258823	-25.9282
NC_037329.1	135168001	135169000	*	2.04433e-31	3.43645e-30	-34.2493
NC_037329.1	135172001	135173000	*	3.07688e-11	1.10998e-10	-25.0877
NC_037329.1	135192001	135193000	*	2.16118e-11	7.94613e-11	-25.0844
NC_037329.1	135256001	135257000	*	0.0622509	0.0426389	-37.019
NC_037329.1	135297001	135298000	*	0.0327761	0.0246253	-21.1005
NC_037329.1	135352001	135353000	*	0.00307374	0.00298657	-38.4144
NC_037329.1	135789001	135790000	*	0.0259529	0.0201415	-21.6153
NC_037329.1	135887001	135888000	*	0.0031015	0.0030099	-21.3126
NC_037329.1	135914001	135915000	*	8.89583e-05	0.000121202	-22.2744
NC_037329.1	135924001	135925000	*	0.0573899	0.039765	-21.7391
NC_037329.1	136009001	136010000	*	1.94541e-06	3.55095e-06	-21.3718
NC_037329.1	136038001	136039000	*	2.27792e-05	3.47217e-05	-34.0012
NC_037330.1	1481001	1482000	*	0.0161224	0.0131915	-33.3525
NC_037330.1	3059001	3060000	*	2.65457e-35	5.48448e-34	22.5535
NC_037330.1	3724001	3725000	*	9.82707e-11	3.34077e-10	-44.1558
NC_037330.1	6945001	6946000	*	0.00351856	0.00336752	-22.1077
NC_037330.1	7708001	7709000	*	0.00156756	0.0016368	-22.8438
NC_037330.1	8417001	8418000	*	0.0538053	0.0376355	-22.123
NC_037330.1	9555001	9556000	*	9.35374e-11	3.18683e-10	23.8456
NC_037330.1	11918001	11919000	*	0.000203082	0.000257653	-25.502
NC_037330.1	12026001	12027000	*	4.27342e-05	6.17916e-05	-38.5036
NC_037330.1	13767001	13768000	*	1.27967e-19	1.01547e-18	-23.9778
NC_037330.1	13877001	13878000	*	0.0295187	0.0225141	-21.1259
NC_037330.1	13907001	13908000	*	0.00538472	0.00491248	-23.199
NC_037330.1	14179001	14180000	*	0.000967161	0.00106165	-45.5688
NC_037330.1	14538001	14539000	*	0.0156046	0.0128051	-27.9679
NC_037330.1	14684001	14685000	*	0.0629185	0.0430315	-32.2337
NC_037330.1	15444001	15445000	*	1.8264e-10	6.01474e-10	-42.3742
NC_037330.1	15505001	15506000	*	0.00016734	0.000215651	-23.1781
NC_037330.1	15565001	15566000	*	0.00313196	0.00303664	-20.2944
NC_037330.1	15733001	15734000	*	3.45552e-06	6.06721e-06	-22.0502
NC_037330.1	17645001	17646000	*	4.39996e-16	2.6179e-15	-20.0417
NC_037330.1	18625001	18626000	*	0.0053205	0.00486178	-34.9063
NC_037330.1	18944001	18945000	*	0.000371696	0.000446759	-24.1162
NC_037330.1	19250001	19251000	*	4.10617e-48	1.59626e-46	-28.986
NC_037330.1	19446001	19447000	*	0.00295303	0.00288403	-23.9781
NC_037330.1	20302001	20303000	*	0.00066185	0.000751715	23.3214
NC_037330.1	20744001	20745000	*	1.61559e-10	5.35318e-10	-22.9143
NC_037330.1	20767001	20768000	*	1.41932e-05	2.24246e-05	-30.1342
NC_037330.1	20778001	20779000	*	1.44338e-13	6.70788e-13	-27.1498
NC_037330.1	20872001	20873000	*	0.00117131	0.00126127	-31.0902
NC_037330.1	20935001	20936000	*	1.10886e-05	1.78525e-05	-22.3776
NC_037330.1	21076001	21077000	*	0.00015753	0.000203973	-40.9115
NC_037330.1	21077001	21078000	*	0.00214587	0.0021695	-28.6348
NC_037330.1	21085001	21086000	*	1.96116e-09	5.64092e-09	-36.0248
NC_037330.1	21094001	21095000	*	5.42432e-05	7.69675e-05	-41.3841
NC_037330.1	21306001	21307000	*	3.322e-24	3.59179e-23	-22.4235
NC_037330.1	21308001	21309000	*	4.84271e-08	1.14379e-07	-20.5408
NC_037330.1	21317001	21318000	*	0.000462941	0.000545035	-30.2384
NC_037330.1	21318001	21319000	*	0.000112301	0.00014994	-24.5837
NC_037330.1	21321001	21322000	*	0.0032628	0.00314989	-27.744
NC_037330.1	21324001	21325000	*	0.0135859	0.0112909	-22.713
NC_037330.1	22738001	22739000	*	3.68002e-22	3.47671e-21	-20.6718
NC_037330.1	26674001	26675000	*	1.21246e-06	2.28622e-06	-31.7352
NC_037330.1	33094001	33095000	*	5.40276e-07	1.0792e-06	-30.0799
NC_037330.1	33095001	33096000	*	1.54563e-05	2.42895e-05	-29.5598
NC_037330.1	33299001	33300000	*	8.56299e-13	3.6721e-12	-47.2655
NC_037330.1	33828001	33829000	*	0.000210711	0.00026659	-30.6001
NC_037330.1	33904001	33905000	*	0.0434258	0.0313508	-21.4486
NC_037330.1	34012001	34013000	*	0.00293426	0.00286814	-20.335
NC_037330.1	34142001	34143000	*	3.40656e-45	1.16452e-43	-24.1866
NC_037330.1	34189001	34190000	*	1.0935e-15	6.24768e-15	-26.0287
NC_037330.1	35312001	35313000	*	3.55419e-28	4.98772e-27	-41.0009
NC_037330.1	42436001	42437000	*	1.23104e-09	3.6481e-09	-29.7428
NC_037330.1	42956001	42957000	*	0.00391882	0.00370882	-20.9567
NC_037330.1	48655001	48656000	*	0.00233753	0.00234088	-21.7648
NC_037330.1	48957001	48958000	*	4.76674e-10	1.48907e-09	-24.0178
NC_037330.1	49483001	49484000	*	0.00014037	0.000183754	-21.9842
NC_037330.1	51372001	51373000	*	2.68988e-52	1.22762e-50	-23.1744
NC_037330.1	53647001	53648000	*	7.13075e-05	9.9053e-05	-21.5418
NC_037330.1	54928001	54929000	*	1.51952e-05	2.39034e-05	-27.303
NC_037330.1	56715001	56716000	*	2.61086e-17	1.71195e-16	-23.9823
NC_037330.1	56891001	56892000	*	8.0925e-09	2.13437e-08	-53.7393
NC_037330.1	57674001	57675000	*	0.000283338	0.000349051	-25.8804
NC_037330.1	59591001	59592000	*	1.85499e-08	4.65551e-08	-21.9935
NC_037330.1	66707001	66708000	*	5.87454e-10	1.81411e-09	-45.3783
NC_037330.1	69666001	69667000	*	9.86589e-06	1.60246e-05	-24.0574
NC_037330.1	71579001	71580000	*	8.41903e-06	1.38336e-05	-21.3419
NC_037330.1	72658001	72659000	*	3.0581e-06	5.41004e-06	-30.3033
NC_037330.1	75241001	75242000	*	0.000160613	0.000207658	-25.6938
NC_037330.1	77596001	77597000	*	1.18865e-07	2.64126e-07	-27.9161
NC_037330.1	78187001	78188000	*	1.4781e-19	1.16558e-18	-44.6343
NC_037330.1	80044001	80045000	*	1.1186e-18	8.24284e-18	24.9413
NC_037330.1	81894001	81895000	*	0.0319864	0.0241303	-20.7697
NC_037330.1	84534001	84535000	*	0.000993914	0.00108749	-31.2254
NC_037330.1	85242001	85243000	*	0.000148571	0.000193493	-40.2573
NC_037330.1	87349001	87350000	*	1.83572e-80	2.05544e-78	-43.4068
NC_037330.1	91718001	91719000	*	3.41807e-13	1.52725e-12	-20.341
NC_037330.1	93956001	93957000	*	0.00994941	0.00853054	-26.2582
NC_037330.1	94990001	94991000	*	1.04339e-05	1.68725e-05	-35.9459
NC_037330.1	97984001	97985000	*	0.000108466	0.000145358	-21.6067
NC_037330.1	98351001	98352000	*	8.73368e-10	2.64057e-09	-21.0236
NC_037330.1	98444001	98445000	*	0.000535287	0.000620715	-36.2816
NC_037330.1	101031001	101032000	*	7.48741e-07	1.46168e-06	-40.4011
NC_037330.1	101432001	101433000	*	0.0481679	0.0342498	-26.9659
NC_037330.1	101817001	101818000	*	1.97172e-07	4.23976e-07	-24.9658
NC_037330.1	102048001	102049000	*	0.0100052	0.0085739	-21.7384
NC_037330.1	102049001	102050000	*	0.00264012	0.00260998	-25.8152
NC_037330.1	102369001	102370000	*	0.0398973	0.029185	-30.6235
NC_037330.1	103714001	103715000	*	1.57869e-45	5.50349e-44	-25.3334
NC_037330.1	104109001	104110000	*	0.0208731	0.016625	-20.2789
NC_037330.1	104559001	104560000	*	4.32268e-05	6.24458e-05	-24.3388
NC_037330.1	104702001	104703000	*	6.29668e-07	1.24412e-06	-32.8183
NC_037330.1	105973001	105974000	*	4.9433e-05	7.07312e-05	-20.6441
NC_037330.1	106611001	106612000	*	0.0721994	0.04852	-25.0981
NC_037330.1	106658001	106659000	*	3.23354e-24	3.50044e-23	-27.9511
NC_037330.1	106929001	106930000	*	5.79314e-21	5.06225e-20	22.9611
NC_037330.1	108212001	108213000	*	1.84265e-14	9.40176e-14	-21.3058
NC_037330.1	108413001	108414000	*	0.000454141	0.000535477	-23.0702
NC_037330.1	109376001	109377000	*	0.0107719	0.00916647	-20.1581
NC_037330.1	109719001	109720000	*	6.2099e-05	8.7229e-05	-20.1929
NC_037330.1	109722001	109723000	*	0.000422475	0.000501898	-28.9634
NC_037330.1	110181001	110182000	*	2.16256e-08	5.37382e-08	-30.7811
NC_037330.1	110207001	110208000	*	0.000259275	0.000322247	-23.4741
NC_037330.1	112612001	112613000	*	0.000547363	0.000632968	-20.6071
NC_037330.1	113023001	113024000	*	0.000192904	0.000245684	-29.1825
NC_037330.1	114560001	114561000	*	0	0	-23.3649
NC_037330.1	114796001	114797000	*	0.0328694	0.0246843	-29.6996
NC_037330.1	115116001	115117000	*	0.00369442	0.00351812	-60.5291
NC_037330.1	115236001	115237000	*	0.0040899	0.00385087	-20.2841
NC_037330.1	115479001	115480000	*	0.00475499	0.00440011	-23.8113
NC_037330.1	115633001	115634000	*	2.02905e-05	3.1249e-05	-31.0142
NC_037330.1	115684001	115685000	*	0.000704666	0.00079589	-28.928
NC_037330.1	115991001	115992000	*	0.0366193	0.0271246	-26.1161
NC_037330.1	116434001	116435000	*	2.21554e-20	1.86331e-19	-42.7636
NC_037330.1	116580001	116581000	*	4.11916e-05	5.97212e-05	-24.8782
NC_037330.1	116795001	116796000	*	0.00900374	0.00779995	-30.2138
NC_037330.1	117002001	117003000	*	9.92692e-06	1.61148e-05	-34.3391
NC_037330.1	117018001	117019000	*	8.78806e-05	0.000119869	-48.709
NC_037330.1	117288001	117289000	*	2.95137e-05	4.39996e-05	-26.574
NC_037330.1	117305001	117306000	*	0.000485785	0.000568904	-24.1296
NC_037330.1	117441001	117442000	*	0.0343893	0.0256754	-21.0479
NC_037330.1	117483001	117484000	*	0.0129	0.010772	-28.7668
NC_037330.1	117547001	117548000	*	1.43515e-76	1.46422e-74	-26.738
NC_037330.1	117700001	117701000	*	2.34458e-05	3.56329e-05	-25.5201
NC_037330.1	117781001	117782000	*	5.17876e-07	1.03751e-06	-22.4278
NC_037330.1	117885001	117886000	*	3.53245e-10	1.11991e-09	-38.2635
NC_037330.1	117930001	117931000	*	1.35209e-08	3.45839e-08	-22.5779
NC_037330.1	118062001	118063000	*	0.00307672	0.00298915	-32.4903
NC_037330.1	118083001	118084000	*	0.0473757	0.0337838	-29.7505
NC_037330.1	118157001	118158000	*	0.0668736	0.0453888	-20.6086
NC_037330.1	118202001	118203000	*	2.13585e-06	3.87446e-06	-37.0307
NC_037330.1	118261001	118262000	*	1.28068e-05	2.03976e-05	-20.1401
NC_037330.1	118320001	118321000	*	0.00224123	0.00225469	-22.4122
NC_037330.1	118507001	118508000	*	0.00455433	0.00423519	-40.8697
NC_037330.1	118510001	118511000	*	2.296e-07	4.87951e-07	-28.7473
NC_037330.1	118562001	118563000	*	1.02198e-05	1.65556e-05	-29.7189
NC_037330.1	118625001	118626000	*	0.00245637	0.00244774	-22.1151
NC_037330.1	118628001	118629000	*	4.77143e-05	6.84793e-05	-20.2002
NC_037330.1	118775001	118776000	*	0	0	-29.8971
NC_037330.1	118829001	118830000	*	0.0001143	0.000152328	-25.3462
NC_037330.1	118911001	118912000	*	0.00148596	0.00156096	-38.0155
NC_037330.1	119780001	119781000	*	2.48434e-18	1.78053e-17	-21.0134
NC_037330.1	119873001	119874000	*	2.52124e-12	1.031e-11	-24.8548
NC_037330.1	119921001	119922000	*	0.000318774	0.000388432	21.661
NC_037330.1	119943001	119944000	*	9.40539e-10	2.8336e-09	-22.6387
NC_037330.1	120006001	120007000	*	0.0039351	0.0037193	-29.0221
NC_037330.1	120007001	120008000	*	1.24306e-18	9.1345e-18	-26.4047
NC_037330.1	120083001	120084000	*	0.000382068	0.000458308	-37.8049
NC_037330.1	120141001	120142000	*	5.36721e-11	1.8805e-10	-29.4047
NC_037330.1	120150001	120151000	*	0.0613143	0.0420792	-24.3927
NC_037330.1	120165001	120166000	*	0.00529373	0.00484016	-21.5258
NC_037330.1	120170001	120171000	*	0.0726431	0.0487847	-29.5532
NC_037330.1	120214001	120215000	*	1.2588e-19	1.00011e-18	-26.1649
NC_037330.1	120340001	120341000	*	2.24027e-05	3.42169e-05	-24.9478
NC_037330.1	120838001	120839000	*	0.000143978	0.00018802	-24.3182
NC_037330.1	120886001	120887000	*	1.28546e-06	2.41473e-06	-27.348
NC_037330.1	120892001	120893000	*	3.4907e-06	6.12489e-06	-53.0829
NC_037330.1	120906001	120907000	*	2.38281e-07	5.04894e-07	-27.8154
NC_037331.1	34001	35000	*	0.00575299	0.00520907	-57.5267
NC_037331.1	158001	159000	*	0.000407867	0.000486182	-53.3099
NC_037331.1	161001	162000	*	2.07171e-07	4.43933e-07	-39.9178
NC_037331.1	173001	174000	*	8.51661e-10	2.57877e-09	-25.507
NC_037331.1	203001	204000	*	1.6934e-08	4.27023e-08	-29.9158
NC_037331.1	204001	205000	*	2.67015e-05	4.01491e-05	-32.6014
NC_037331.1	4705001	4706000	*	2.23396e-08	5.54342e-08	-28.0193
NC_037331.1	5166001	5167000	*	8.58779e-18	5.84722e-17	-21.9707
NC_037331.1	5258001	5259000	*	0.000211382	0.000267362	-20.9828
NC_037331.1	5641001	5642000	*	0.00734597	0.00648609	-35.5322
NC_037331.1	6119001	6120000	*	6.95494e-32	1.19884e-30	22.4771
NC_037331.1	7617001	7618000	*	0	0	-21.9546
NC_037331.1	7831001	7832000	*	0.00446123	0.00416018	-37.8782
NC_037331.1	9254001	9255000	*	0.00642259	0.00574858	-27.7145
NC_037331.1	9451001	9452000	*	2.92523e-17	1.91191e-16	-34.7561
NC_037331.1	12072001	12073000	*	0.00053594	0.000621363	-44.4444
NC_037331.1	15015001	15016000	*	0.0519876	0.0365654	-39.907
NC_037331.1	26468001	26469000	*	0.00163764	0.00170214	-28.5998
NC_037331.1	26528001	26529000	*	0.00404788	0.00381526	-21.0838
NC_037331.1	30903001	30904000	*	3.20111e-09	8.94266e-09	-21.0418
NC_037331.1	31157001	31158000	*	0.0479174	0.0341038	-22.5799
NC_037331.1	31829001	31830000	*	4.29251e-06	7.41509e-06	-24.56
NC_037331.1	31879001	31880000	*	0.0028918	0.00283093	-23.5135
NC_037331.1	38152001	38153000	*	0.01132	0.0095832	-23.6356
NC_037331.1	46201001	46202000	*	1.28575e-14	6.65274e-14	-29.4764
NC_037331.1	47180001	47181000	*	1.20871e-117	2.29784e-115	-34.6228
NC_037331.1	49637001	49638000	*	2.83634e-22	2.6978e-21	-35.1418
NC_037331.1	54432001	54433000	*	0.0334993	0.0250988	-38.1818
NC_037331.1	65447001	65448000	*	0.00956712	0.00823617	-27.0161
NC_037331.1	65585001	65586000	*	3.06396e-13	1.37554e-12	-31.6256
NC_037331.1	68886001	68887000	*	2.73506e-05	4.10334e-05	-39.4356
NC_037331.1	69948001	69949000	*	8.08892e-11	2.77775e-10	-36.9293
NC_037331.1	70037001	70038000	*	3.6325e-17	2.36017e-16	-23.1914
NC_037331.1	74847001	74848000	*	0.045488	0.0326279	-22.123
NC_037331.1	74928001	74929000	*	4.49303e-06	7.73519e-06	-33.271
NC_037331.1	76177001	76178000	*	0.00355577	0.0033994	-23.1806
NC_037331.1	76604001	76605000	*	4.30528e-10	1.3497e-09	-48.266
NC_037331.1	76732001	76733000	*	8.05401e-05	0.000110685	-30.6719
NC_037331.1	76874001	76875000	*	0.00482099	0.0044537	-23.5373
NC_037331.1	76936001	76937000	*	0.00200302	0.00204069	-45.6835
NC_037331.1	76991001	76992000	*	0.0629638	0.0430518	-30.9651
NC_037331.1	89190001	89191000	*	1.93771e-37	4.49154e-36	-23.2356
NC_037331.1	91814001	91815000	*	0.000469381	0.000551944	-28.9028
NC_037331.1	91838001	91839000	*	9.22426e-05	0.000125353	-43.5479
NC_037331.1	92795001	92796000	*	0.0117008	0.00987109	-24.0672
NC_037331.1	92854001	92855000	*	0.016251	0.0132856	-22.8042
NC_037331.1	93353001	93354000	*	0.000286456	0.000352547	-33.2878
NC_037331.1	95272001	95273000	*	0.00392112	0.00370994	-25.9385
NC_037331.1	95797001	95798000	*	0.00681944	0.00606436	-24.6974
NC_037331.1	95835001	95836000	*	6.7452e-10	2.07016e-09	-25.972
NC_037331.1	95870001	95871000	*	0.0430813	0.0311391	-26.3598
NC_037331.1	95916001	95917000	*	0.000372565	0.000447681	-32.0602
NC_037331.1	96000001	96001000	*	0.00274644	0.00270425	-23.2809
NC_037331.1	96195001	96196000	*	1.73844e-12	7.22408e-12	-22.9978
NC_037331.1	98842001	98843000	*	3.06695e-05	4.55839e-05	-24.9471
NC_037331.1	98866001	98867000	*	0.000300312	0.000367886	-20.8338
NC_037331.1	99589001	99590000	*	1.93577e-06	3.53457e-06	-22.3131
NC_037331.1	101652001	101653000	*	0.0100885	0.00863778	-28.7571
NC_037331.1	102566001	102567000	*	0.000110482	0.000147768	-20.7949
NC_037331.1	103146001	103147000	*	7.24436e-09	1.92219e-08	-21.4096
NC_037331.1	105583001	105584000	*	0.00231165	0.00231751	-30.2417
NC_037331.1	105599001	105600000	*	3.45774e-10	1.0978e-09	-30.5185
NC_037331.1	105607001	105608000	*	0.0643611	0.0438853	-24.3484
NC_037331.1	105634001	105635000	*	3.75749e-08	9.02726e-08	-36.0612
NC_037331.1	106678001	106679000	*	7.50416e-05	0.000103713	-30.1771
NC_037331.1	112017001	112018000	*	7.01449e-05	9.75355e-05	-23.9217
NC_037331.1	112062001	112063000	*	3.64889e-09	1.00996e-08	-21.1037
NC_037331.1	112491001	112492000	*	0.032794	0.0246326	-33.1536
NC_037331.1	112670001	112671000	*	0.0529406	0.037127	-21.5666
NC_037331.1	112795001	112796000	*	0.0171989	0.0139809	-20.9884
NC_037331.1	113015001	113016000	*	0.00135329	0.00143478	-26.7689
NC_037331.1	113578001	113579000	*	6.95738e-25	7.90741e-24	-38.8017
NC_037331.1	113613001	113614000	*	0.043017	0.0310994	-21.4715
NC_037331.1	113811001	113812000	*	0.0129131	0.0107816	-36.6272
NC_037331.1	114102001	114103000	*	0.00147136	0.00154754	-38.6651
NC_037331.1	114128001	114129000	*	0.0246204	0.0192385	-26.1111
NC_037331.1	114309001	114310000	*	8.63155e-05	0.000117941	-22.6712
NC_037331.1	114384001	114385000	*	1.75308e-12	7.28033e-12	-20.2697
NC_037331.1	114425001	114426000	*	0.000828554	0.000922995	-20.393
NC_037331.1	114606001	114607000	*	2.07136e-06	3.76653e-06	-23.9104
NC_037331.1	115209001	115210000	*	1.45069e-07	3.18257e-07	-20.0791
NC_037331.1	115978001	115979000	*	0.0122129	0.0102491	-35.3439
NC_037331.1	116029001	116030000	*	0.000105594	0.000141812	-25.8669
NC_037331.1	116506001	116507000	*	0.00131001	0.00139331	-21.2028
NC_037331.1	116807001	116808000	*	6.18728e-08	1.43823e-07	-25.3119
NC_037331.1	116831001	116832000	*	1.12195e-22	1.09805e-21	-25.9532
NC_037331.1	116886001	116887000	*	8.97636e-07	1.72898e-06	-28.3948
NC_037331.1	117090001	117091000	*	0.0228375	0.0179997	-24.4287
NC_037331.1	117127001	117128000	*	1.79576e-07	3.88796e-07	-35.1528
NC_037331.1	117143001	117144000	*	0.0028083	0.00275869	-29.2822
NC_037331.1	117163001	117164000	*	2.63539e-10	8.49573e-10	-24.3549
NC_037331.1	117520001	117521000	*	0.0265712	0.0205502	-30.086
NC_037331.1	117560001	117561000	*	0.0587633	0.0405719	-39.5455
NC_037331.1	117701001	117702000	*	0.0042859	0.00401496	-24.2157
NC_037331.1	117799001	117800000	*	2.75421e-05	4.1291e-05	-26.9351
NC_037331.1	117830001	117831000	*	0.000503335	0.000587089	-39.0558
NC_037331.1	117835001	117836000	*	0.000679779	0.000770185	-41.194
NC_037331.1	117836001	117837000	*	0.00191543	0.00195992	-20.7709
NC_037331.1	118361001	118362000	*	0.0266891	0.0206317	-25.9615
NC_037331.1	118362001	118363000	*	0.0206342	0.0164541	-26.1502
NC_037331.1	118379001	118380000	*	1.28295e-07	2.83648e-07	-26.2882
NC_037331.1	118403001	118404000	*	0.00043666	0.000517173	-28.7097
NC_037331.1	118413001	118414000	*	0.00549365	0.00500184	-35.8352
NC_037331.1	118584001	118585000	*	2.8677e-08	7.00678e-08	-30.5838
NC_037331.1	118603001	118604000	*	1.32131e-52	6.10407e-51	-65.2658
NC_037331.1	118627001	118628000	*	0	0	-28.3614
NC_037331.1	118699001	118700000	*	2.20842e-15	1.22316e-14	-20.9109
NC_037331.1	118768001	118769000	*	0.00338677	0.00325435	-22.0565
NC_037331.1	118830001	118831000	*	1.24251e-09	3.67836e-09	-23.3866
NC_037331.1	118919001	118920000	*	0.000329145	0.000400073	-33.5821
NC_037331.1	118962001	118963000	*	4.38403e-15	2.36471e-14	-20.717
NC_037331.1	119243001	119244000	*	0.00114769	0.00123821	-37.2603
NC_037331.1	119286001	119287000	*	0.00546637	0.00497821	-38.3403
NC_037331.1	119315001	119316000	*	0.0172672	0.0140325	-46.9918
NC_037331.1	119331001	119332000	*	0.000312263	0.000381325	-21.4255
NC_037331.1	119337001	119338000	*	9.75594e-08	2.20002e-07	-22.4649
NC_037331.1	119569001	119570000	*	0.000372243	0.000447328	-28.6475
NC_037331.1	119589001	119590000	*	2.81374e-05	4.21117e-05	-61.5622
NC_037331.1	119697001	119698000	*	0.00227168	0.00228167	-40.5206
NC_037332.1	24001	25000	*	0.074181	0.0497013	-69.7652
NC_037332.1	28001	29000	*	0.0011981	0.0012874	-70.2575
NC_037332.1	30001	31000	*	6.52275e-11	2.26168e-10	-63.2881
NC_037332.1	31001	32000	*	0.056003	0.0389377	-57.4184
NC_037332.1	717001	718000	*	2.48277e-09	7.04614e-09	-39.1867
NC_037332.1	1450001	1451000	*	0.00733616	0.00647829	-27.7619
NC_037332.1	2125001	2126000	*	5.12847e-06	8.74483e-06	-22.0625
NC_037332.1	5576001	5577000	*	7.17063e-27	9.1185e-26	-22.4929
NC_037332.1	5628001	5629000	*	2.07483e-34	4.10381e-33	-23.3886
NC_037332.1	5704001	5705000	*	2.48794e-05	3.76278e-05	-21.9255
NC_037332.1	6300001	6301000	*	0.00215622	0.00217871	-44.4607
NC_037332.1	11349001	11350000	*	0	0	-48.4178
NC_037332.1	23710001	23711000	*	1.81513e-06	3.32995e-06	-20.995
NC_037332.1	25707001	25708000	*	0.0118371	0.00997173	-21.94
NC_037332.1	26096001	26097000	*	5.47694e-56	2.91201e-54	-32.1839
NC_037332.1	26899001	26900000	*	0.000211757	0.000267824	-29.0148
NC_037332.1	27205001	27206000	*	0.0258754	0.0200879	-20.4287
NC_037332.1	27819001	27820000	*	3.18518e-05	4.7166e-05	-27.1621
NC_037332.1	27890001	27891000	*	0.029303	0.0223767	-20.184
NC_037332.1	28678001	28679000	*	0.000126175	0.000166613	-20.1623
NC_037332.1	29786001	29787000	*	7.46823e-23	7.39402e-22	-20.4475
NC_037332.1	30042001	30043000	*	4.03901e-43	1.25565e-41	-21.4829
NC_037332.1	30480001	30481000	*	2.30575e-26	2.84707e-25	-27.9833
NC_037332.1	30699001	30700000	*	0.000121502	0.000161075	-31.8681
NC_037332.1	30780001	30781000	*	0.0498228	0.035253	-25.8372
NC_037332.1	30881001	30882000	*	4.31459e-09	1.18135e-08	-26.7325
NC_037332.1	31001001	31002000	*	0.00101985	0.00111301	-21.0171
NC_037332.1	32495001	32496000	*	0.00173851	0.0017967	-21.1739
NC_037332.1	34696001	34697000	*	2.06272e-09	5.91824e-09	-24.8344
NC_037332.1	35110001	35111000	*	5.47276e-12	2.15717e-11	-34.268
NC_037332.1	35476001	35477000	*	0.00272298	0.00268395	22.8189
NC_037332.1	39710001	39711000	*	0.0187491	0.0151026	-31.8182
NC_037332.1	40175001	40176000	*	8.72719e-22	8.04094e-21	-33.5309
NC_037332.1	40362001	40363000	*	0.00256117	0.00254077	-26.3557
NC_037332.1	40363001	40364000	*	4.86576e-68	3.81533e-66	-23.8485
NC_037332.1	48229001	48230000	*	2.57342e-27	3.37479e-26	-22.1018
NC_037332.1	55698001	55699000	*	0.000215372	0.000271875	-20.0171
NC_037332.1	55870001	55871000	*	0.00611079	0.00549781	-22.3921
NC_037332.1	55978001	55979000	*	8.9223e-31	1.44911e-29	-37.4022
NC_037332.1	56206001	56207000	*	0.00369174	0.00351608	-25.7415
NC_037332.1	56283001	56284000	*	0.000319302	0.000389022	-22.0154
NC_037332.1	56519001	56520000	*	2.25629e-11	8.2774e-11	-27.2433
NC_037332.1	56761001	56762000	*	3.24159e-35	6.65565e-34	20.7198
NC_037332.1	57093001	57094000	*	0.0150821	0.0124179	-20.8481
NC_037332.1	57180001	57181000	*	0.00843969	0.00735447	-37.5867
NC_037332.1	57298001	57299000	*	0.000323416	0.000393652	-23.9916
NC_037332.1	57438001	57439000	*	1.8043e-10	5.94862e-10	-33.9558
NC_037332.1	58318001	58319000	*	9.16014e-21	7.88966e-20	-28.333
NC_037332.1	62746001	62747000	*	6.74389e-19	5.0641e-18	25.8525
NC_037332.1	65511001	65512000	*	1.25114e-25	1.48057e-24	-43.091
NC_037332.1	68293001	68294000	*	4.15311e-12	1.66154e-11	-30.5247
NC_037332.1	68738001	68739000	*	3.56151e-14	1.76969e-13	-32.5425
NC_037332.1	70356001	70357000	*	1.96149e-16	1.20316e-15	22.9527
NC_037332.1	71321001	71322000	*	1.01493e-19	8.12211e-19	-37.2751
NC_037332.1	71574001	71575000	*	0.00457892	0.00425566	-36.29
NC_037332.1	73562001	73563000	*	1.50421e-06	2.79466e-06	-36.3619
NC_037332.1	73681001	73682000	*	9.49276e-16	5.4674e-15	-25.2499
NC_037332.1	73781001	73782000	*	7.85839e-07	1.52868e-06	-20.8199
NC_037332.1	75266001	75267000	*	0.000154153	0.000200042	-32.7242
NC_037332.1	75721001	75722000	*	0.0459706	0.0329177	-42.1829
NC_037332.1	76000001	76001000	*	0.0160312	0.0131266	-28.2486
NC_037332.1	77131001	77132000	*	5.24359e-24	5.58037e-23	-31.5694
NC_037332.1	78175001	78176000	*	0.00580476	0.00525126	-41.6462
NC_037332.1	82062001	82063000	*	4.14993e-06	7.18853e-06	-31.1389
NC_037332.1	88435001	88436000	*	4.34258e-11	1.54071e-10	-30.9326
NC_037332.1	88756001	88757000	*	2.39875e-19	1.86212e-18	-22.5271
NC_037332.1	96966001	96967000	*	4.88996e-07	9.84355e-07	-21.3333
NC_037332.1	97030001	97031000	*	1.44967e-08	3.69156e-08	-52.1431
NC_037332.1	98854001	98855000	*	0.0113036	0.00957235	-27.0781
NC_037332.1	101433001	101434000	*	0.00200801	0.00204506	-25.4624
NC_037332.1	102650001	102651000	*	1.05849e-15	6.05682e-15	-31.0761
NC_037332.1	102709001	102710000	*	0.01261	0.0105532	-41.6875
NC_037332.1	102739001	102740000	*	0.00780191	0.00684816	-43.5083
NC_037332.1	102786001	102787000	*	1.60476e-09	4.67433e-09	-24.3197
NC_037332.1	102892001	102893000	*	0.00702321	0.00622816	-36.2507
NC_037332.1	103156001	103157000	*	0.0139927	0.0116005	-27.2985
NC_037332.1	103626001	103627000	*	2.80564e-11	1.01629e-10	-41.0576
NC_037332.1	103666001	103667000	*	2.96636e-05	4.41957e-05	-31.4603
NC_037332.1	103852001	103853000	*	2.79642e-08	6.84718e-08	-49.18
NC_037332.1	103878001	103879000	*	3.38645e-27	4.39089e-26	-25.3512
NC_037332.1	104054001	104055000	*	1.41438e-39	3.59718e-38	-33.5069
NC_037332.1	104284001	104285000	*	0	0	-37.3917
NC_037332.1	104329001	104330000	*	0.00013041	0.000171702	-34.0623
NC_037332.1	105330001	105331000	*	2.55834e-06	4.58113e-06	-32.4742
NC_037332.1	106554001	106555000	*	0.00468486	0.00434318	-33.0972
NC_037332.1	106591001	106592000	*	0.0121741	0.0102217	-21.8022
NC_037332.1	106763001	106764000	*	7.08931e-13	3.06702e-12	-26.1689
NC_037332.1	106769001	106770000	*	0.00895135	0.00775889	-24.033
NC_037332.1	106900001	106901000	*	0.0698678	0.047163	-22.7001
NC_037332.1	106955001	106956000	*	3.21966e-63	2.19842e-61	-52.6812
NC_037332.1	107011001	107012000	*	0.0174742	0.0141785	-28.385
NC_037332.1	107445001	107446000	*	1.62599e-29	2.44266e-28	26.9592
NC_037332.1	108035001	108036000	*	4.73609e-08	1.12031e-07	-23.3962
NC_037332.1	108114001	108115000	*	1.14821e-19	9.15269e-19	-22.49
NC_037332.1	108234001	108235000	*	0.0354593	0.02637	-23.6098
NC_037332.1	108285001	108286000	*	8.6586e-08	1.96903e-07	-28.6837
NC_037332.1	108310001	108311000	*	0.0284562	0.0218127	-25.7163
NC_037332.1	108316001	108317000	*	0.0226719	0.0178863	-25.7108
NC_037332.1	108358001	108359000	*	6.32963e-28	8.73872e-27	-21.0565
NC_037332.1	108519001	108520000	*	0.0211051	0.0167931	-40.8685
NC_037332.1	108529001	108530000	*	6.02809e-13	2.6277e-12	-44.1542
NC_037332.1	108582001	108583000	*	9.55578e-06	1.5562e-05	-32.3847
NC_037332.1	108650001	108651000	*	3.26679e-07	6.77106e-07	-35.4337
NC_037332.1	108680001	108681000	*	2.28366e-05	3.48011e-05	-27.502
NC_037332.1	108753001	108754000	*	3.78958e-06	6.60807e-06	-28.3737
NC_037332.1	108856001	108857000	*	4.46983e-05	6.44377e-05	-22.0846
NC_037332.1	109187001	109188000	*	5.41252e-10	1.6785e-09	-43.9732
NC_037332.1	109414001	109415000	*	0.0121902	0.0102328	-22.5561
NC_037332.1	109472001	109473000	*	2.64636e-08	6.49841e-08	-31.2344
NC_037332.1	109568001	109569000	*	0.0698552	0.0471556	-30.9972
NC_037332.1	109574001	109575000	*	0.000142577	0.000186338	-22.3804
NC_037332.1	109821001	109822000	*	0.0337224	0.0252452	-22.5912
NC_037332.1	110343001	110344000	*	0.0246605	0.019267	-39.1362
NC_037332.1	110383001	110384000	*	0.00525985	0.00481319	-22.4025
NC_037332.1	110699001	110700000	*	0.000980528	0.00107458	-20.4909
NC_037332.1	110870001	110871000	*	0.017052	0.0138726	-27.451
NC_037332.1	110995001	110996000	*	1.91836e-08	4.80312e-08	-24.3493
NC_037332.1	112282001	112283000	*	4.60854e-18	3.21998e-17	-24.0684
NC_037332.1	112342001	112343000	*	0.0459706	0.0329177	-21.2386
NC_037332.1	112378001	112379000	*	0.00391979	0.00370934	-30.1627
NC_037332.1	112379001	112380000	*	1.50867e-07	3.29992e-07	-29.5248
NC_037332.1	112472001	112473000	*	0.0292362	0.0223322	-42.6043
NC_037332.1	112622001	112623000	*	0.0330564	0.0248072	-22.6471
NC_037332.1	112941001	112942000	*	8.17819e-05	0.00011224	-21.2716
NC_037332.1	113350001	113351000	*	0.0114059	0.00964688	-28.3777
NC_037332.1	113410001	113411000	*	4.13991e-06	7.17447e-06	-25.6523
NC_037332.1	113537001	113538000	*	6.61291e-05	9.23647e-05	-27.6584
NC_037332.1	113718001	113719000	*	0.000899586	0.000994202	-36.803
NC_037332.1	113858001	113859000	*	0.0156883	0.0128678	-28.7674
NC_037332.1	114280001	114281000	*	0.0175747	0.0142514	-23.7991
NC_037332.1	114415001	114416000	*	0.00669127	0.0059606	-25.378
NC_037332.1	114640001	114641000	*	0	0	-27.9212
NC_037332.1	114676001	114677000	*	4.88112e-06	8.35488e-06	-24.8498
NC_037332.1	114809001	114810000	*	5.49482e-05	7.78925e-05	-27.6465
NC_037332.1	114898001	114899000	*	2.07542e-07	4.44645e-07	-24.4869
NC_037332.1	115073001	115074000	*	1.81948e-06	3.33769e-06	-27.2544
NC_037332.1	115319001	115320000	*	7.68098e-12	2.97302e-11	-23.8452
NC_037332.1	115698001	115699000	*	0.000317734	0.000387343	-38.2671
NC_037332.1	115938001	115939000	*	7.63328e-05	0.000105369	-21.2815
NC_037332.1	116077001	116078000	*	0.03828	0.0281774	-20.2397
NC_037332.1	116199001	116200000	*	2.17298e-10	7.0814e-10	-24.0366
NC_037332.1	116522001	116523000	*	4.39856e-41	1.21453e-39	-30.1316
NC_037332.1	116549001	116550000	*	1.66878e-09	4.85012e-09	-30.8207
NC_037332.1	116596001	116597000	*	0.0617098	0.0423187	-26.8411
NC_037332.1	116813001	116814000	*	2.40649e-16	1.46624e-15	23.4375
NC_037332.1	116842001	116843000	*	9.36029e-10	2.82066e-09	-31.1918
NC_037332.1	116867001	116868000	*	0.00408366	0.00384527	-23.8025
NC_037332.1	116873001	116874000	*	7.47126e-12	2.89652e-11	23.1814
NC_037332.1	117118001	117119000	*	0.0542833	0.0379136	-22.3461
NC_037332.1	117635001	117636000	*	1.92324e-05	2.97461e-05	-25.9443
NC_037332.1	117717001	117718000	*	0.0429428	0.0310593	-28.5647
NC_037332.1	117994001	117995000	*	1.64164e-09	4.77489e-09	-26.4612
NC_037332.1	118193001	118194000	*	0.00142645	0.0015051	-44.5161
NC_037332.1	118194001	118195000	*	0.000103584	0.000139389	-22.6931
NC_037332.1	118351001	118352000	*	8.79384e-08	1.99687e-07	-22.1898
NC_037332.1	118433001	118434000	*	0.000464433	0.000546662	-23.0702
NC_037332.1	118458001	118459000	*	0.00214781	0.00217129	-29.5964
NC_037332.1	118569001	118570000	*	0.0231086	0.0181933	-20.8333
NC_037332.1	118755001	118756000	*	0.0302064	0.0229664	-23.846
NC_037332.1	118825001	118826000	*	0.00519026	0.0047555	-25.7234
NC_037332.1	118877001	118878000	*	5.71234e-06	9.66435e-06	-30.7839
NC_037332.1	118887001	118888000	*	1.90223e-10	6.25122e-10	-44.4444
NC_037332.1	118906001	118907000	*	3.40494e-05	5.0142e-05	-22.8148
NC_037332.1	118931001	118932000	*	0.00178179	0.00183676	-28.7846
NC_037332.1	119016001	119017000	*	0.0643535	0.0438835	-20.309
NC_037332.1	119189001	119190000	*	0.000127011	0.000167586	-21.7473
NC_037332.1	119221001	119222000	*	0.0337612	0.02527	-21.4867
NC_037332.1	119222001	119223000	*	0.000236653	0.000296557	-23.8454
NC_037332.1	119247001	119248000	*	1.22859e-06	2.31432e-06	-27.9678
NC_037332.1	119264001	119265000	*	4.30027e-07	8.75318e-07	-20.8883
NC_037332.1	119348001	119349000	*	2.75373e-09	7.76841e-09	-24.8296
NC_037332.1	119569001	119570000	*	9.66945e-14	4.59102e-13	-21.0805
NC_037332.1	119637001	119638000	*	0.000567964	0.000654499	-23.5457
NC_037332.1	119701001	119702000	*	0.00392317	0.003711	-31.3857
NC_037332.1	119768001	119769000	*	0.00337229	0.00324244	-25.8377
NC_037332.1	119884001	119885000	*	0.00512041	0.00469942	-28.4279
NC_037332.1	120051001	120052000	*	0.00790338	0.00693193	-25.5011
NC_037333.1	1293001	1294000	*	1.92235e-12	7.94084e-12	-38.9203
NC_037333.1	3385001	3386000	*	0.0305653	0.0232059	-51.8975
NC_037333.1	3517001	3518000	*	4.56546e-30	7.09655e-29	-22.2915
NC_037333.1	5441001	5442000	*	2.38033e-18	1.70784e-17	-21.0382
NC_037333.1	5795001	5796000	*	3.3543e-21	2.97139e-20	-25.9007
NC_037333.1	5917001	5918000	*	7.85041e-05	0.000108106	-23.1781
NC_037333.1	5939001	5940000	*	0.0033726	0.0032425	-22.4821
NC_037333.1	6072001	6073000	*	1.22611e-05	1.96006e-05	-20.2357
NC_037333.1	14857001	14858000	*	1.85209e-06	3.39281e-06	-21.4988
NC_037333.1	15709001	15710000	*	0.0547812	0.0382099	-20.931
NC_037333.1	19804001	19805000	*	1.34254e-09	3.95455e-09	-24.9111
NC_037333.1	20094001	20095000	*	6.79439e-09	1.80788e-08	-22.9409
NC_037333.1	23444001	23445000	*	7.36251e-16	4.28735e-15	-28.6306
NC_037333.1	31637001	31638000	*	0.0151348	0.0124548	-42.7107
NC_037333.1	34853001	34854000	*	3.24457e-16	1.95168e-15	-20.404
NC_037333.1	37331001	37332000	*	1.45278e-10	4.84285e-10	-48.893
NC_037333.1	44107001	44108000	*	0.02904	0.0222028	-35.1783
NC_037333.1	45524001	45525000	*	0.00652636	0.00583219	-23.9815
NC_037333.1	49958001	49959000	*	0	0	-38.6715
NC_037333.1	52840001	52841000	*	6.57333e-06	1.10033e-05	-51.3365
NC_037333.1	55417001	55418000	*	0.000689027	0.000779593	-26.9609
NC_037333.1	56768001	56769000	*	0.00086612	0.000960833	-24.8927
NC_037333.1	56840001	56841000	*	0.0704329	0.0474923	-22.1824
NC_037333.1	57447001	57448000	*	0.00615748	0.00553398	-22.9967
NC_037333.1	58559001	58560000	*	4.64468e-07	9.38985e-07	-39.507
NC_037333.1	59725001	59726000	*	1.01272e-07	2.27869e-07	-25.3356
NC_037333.1	65572001	65573000	*	0.0209231	0.0166593	-20.4518
NC_037333.1	68409001	68410000	*	0.000505121	0.000588888	-24.7178
NC_037333.1	70829001	70830000	*	0.0145266	0.0120013	-28.6849
NC_037333.1	71821001	71822000	*	9.12307e-06	1.49014e-05	-22.5267
NC_037333.1	80351001	80352000	*	1.09487e-06	2.07798e-06	-43.4961
NC_037333.1	81241001	81242000	*	1.82788e-07	3.95103e-07	-44.5495
NC_037333.1	90917001	90918000	*	8.63453e-06	1.4156e-05	-35.894
NC_037333.1	91434001	91435000	*	0.0465353	0.0332617	-22.1621
NC_037333.1	91613001	91614000	*	0.0040094	0.00378295	-23.75
NC_037333.1	92226001	92227000	*	0.00106706	0.00116013	-25.63
NC_037333.1	93228001	93229000	*	0.000218061	0.000274915	-23.4146
NC_037333.1	94141001	94142000	*	0.0025387	0.00252103	-32.5688
NC_037333.1	96252001	96253000	*	7.22232e-12	2.80453e-11	-28.4864
NC_037333.1	98289001	98290000	*	1.40546e-22	1.36742e-21	-29.9603
NC_037333.1	102871001	102872000	*	1.95878e-20	1.65474e-19	-37.6917
NC_037333.1	104270001	104271000	*	5.20531e-14	2.54532e-13	-40.7692
NC_037333.1	104280001	104281000	*	1.7872e-21	1.61017e-20	-55.3521
NC_037333.1	104288001	104289000	*	1.22257e-05	1.95499e-05	-20.7242
NC_037333.1	104586001	104587000	*	2.48424e-09	7.0488e-09	-20.9076
NC_037333.1	104713001	104714000	*	0.00355942	0.00340231	-34.7005
NC_037333.1	105099001	105100000	*	0.00165307	0.00171672	-27.3465
NC_037333.1	105316001	105317000	*	1.30695e-05	2.0786e-05	-23.3726
NC_037333.1	110851001	110852000	*	2.26008e-100	3.53385e-98	-21.1119
NC_037333.1	110852001	110853000	*	0.0217847	0.0172766	-32.3713
NC_037333.1	112011001	112012000	*	1.77796e-05	2.76675e-05	-31.2037
NC_037333.1	113088001	113089000	*	0.00154298	0.00161426	-21.6104
NC_037333.1	113093001	113094000	*	8.52449e-11	2.92058e-10	-20.7831
NC_037333.1	113460001	113461000	*	4.04889e-18	2.84399e-17	-22.1394
NC_037333.1	113478001	113479000	*	1.03917e-08	2.70088e-08	-39.2799
NC_037333.1	113558001	113559000	*	2.31959e-13	1.05517e-12	-43.3006
NC_037333.1	113565001	113566000	*	0.0418333	0.030375	-21.1337
NC_037333.1	113871001	113872000	*	7.81684e-09	2.06517e-08	-28.5714
NC_037333.1	113976001	113977000	*	1.47983e-13	6.86281e-13	-26.4859
NC_037333.1	114028001	114029000	*	0	0	-38.8962
NC_037333.1	114179001	114180000	*	2.47611e-05	3.7464e-05	-33.9424
NC_037333.1	114214001	114215000	*	5.30804e-07	1.06188e-06	-23.58
NC_037333.1	114217001	114218000	*	0.000159586	0.000206443	-38.9344
NC_037333.1	114335001	114336000	*	0.00128344	0.00136791	-21.1941
NC_037333.1	114350001	114351000	*	1.00033e-12	4.26142e-12	-28.4133
NC_037333.1	114399001	114400000	*	0.0273885	0.0211013	-27.6465
NC_037333.1	114507001	114508000	*	0.00630608	0.00565418	-23.4764
NC_037333.1	114564001	114565000	*	1.22997e-06	2.31592e-06	-32.0203
NC_037333.1	114621001	114622000	*	0.000245839	0.000307267	-32.4234
NC_037333.1	114630001	114631000	*	1.82686e-10	6.01551e-10	-27.0515
NC_037333.1	114671001	114672000	*	0.0410563	0.0298921	-30.8795
NC_037333.1	114788001	114789000	*	4.62546e-13	2.03576e-12	-29.9252
NC_037333.1	114922001	114923000	*	8.31484e-07	1.61013e-06	-39.7941
NC_037333.1	114959001	114960000	*	1.56692e-06	2.90219e-06	-31.4039
NC_037333.1	114995001	114996000	*	1.3066e-06	2.45148e-06	-20.9242
NC_037333.1	115132001	115133000	*	0.000269515	0.000333655	-30.1934
NC_037333.1	115140001	115141000	*	0.044086	0.0317602	-21.1252
NC_037333.1	115267001	115268000	*	0.0520704	0.0366187	-35.8283
NC_037333.1	115338001	115339000	*	3.06407e-09	8.58705e-09	-21.9947
NC_037333.1	115432001	115433000	*	0.00218885	0.00220747	-29.2111
NC_037333.1	115545001	115546000	*	0.00204582	0.0020798	-21.7171
NC_037333.1	115617001	115618000	*	0.000119653	0.000158932	26.0245
NC_037333.1	115826001	115827000	*	0.0018807	0.00192833	-22.7854
NC_037333.1	115934001	115935000	*	0.00122584	0.00131346	-22.8115
NC_037333.1	116212001	116213000	*	0.0562894	0.0391101	-25.7807
NC_037333.1	116258001	116259000	*	1.26065e-220	3.33125e-218	-20.5464
NC_037333.1	116624001	116625000	*	2.2099e-13	1.00909e-12	-20.1537
NC_037333.1	116639001	116640000	*	0.000332598	0.00040388	-25.7474
NC_037333.1	116754001	116755000	*	0.000132649	0.000174476	-27.1627
NC_037333.1	116763001	116764000	*	0.00436608	0.00408284	-23.0699
NC_037333.1	116833001	116834000	*	0.032269	0.0243045	-24.6175
NC_037333.1	116899001	116900000	*	1.68055e-05	2.62568e-05	-30.7116
NC_037333.1	117076001	117077000	*	5.00666e-05	7.1556e-05	-28.6662
NC_037333.1	117077001	117078000	*	1.13746e-09	3.38862e-09	-46.6252
NC_037333.1	117081001	117082000	*	4.49297e-05	6.47466e-05	-30.9524
NC_037333.1	117129001	117130000	*	0.000442159	0.00052296	-37.1585
NC_037333.1	117238001	117239000	*	0.0419955	0.0304794	-29.8115
NC_037333.1	117333001	117334000	*	0.021104	0.0167927	-28.1119
NC_037333.1	117368001	117369000	*	7.0776e-06	1.17855e-05	-22.5452
NC_037333.1	117369001	117370000	*	0.000197294	0.000250852	-30.7189
NC_037333.1	117432001	117433000	*	2.71242e-39	6.81324e-38	-26.0729
NC_037333.1	117475001	117476000	*	3.26511e-07	6.76811e-07	-27.3026
NC_037333.1	117493001	117494000	*	0.039511	0.0289433	-20.8038
NC_037333.1	117502001	117503000	*	4.47559e-29	6.55215e-28	-43.0929
NC_037333.1	117567001	117568000	*	0.0014569	0.00153392	-24.7579
NC_037333.1	117649001	117650000	*	1.41654e-09	4.15953e-09	-32.8692
NC_037333.1	117736001	117737000	*	0.0474958	0.0338539	-24.7356
NC_037333.1	117776001	117777000	*	0.00417247	0.00391983	-30.8673
NC_037334.1	269001	270000	*	0.00594911	0.0053688	-34.2166
NC_037334.1	1519001	1520000	*	5.89554e-07	1.17055e-06	-33.5291
NC_037334.1	1772001	1773000	*	2.44983e-10	7.93143e-10	-32.6956
NC_037334.1	2209001	2210000	*	1.85079e-06	3.39066e-06	-22.7572
NC_037334.1	2234001	2235000	*	0.0355386	0.0264215	-23.2506
NC_037334.1	2574001	2575000	*	1.19235e-28	1.7133e-27	-22.8115
NC_037334.1	2580001	2581000	*	0.0623664	0.0427082	-21.9895
NC_037334.1	2626001	2627000	*	2.96101e-06	5.2541e-06	-52.4306
NC_037334.1	2966001	2967000	*	1.21215e-05	1.9395e-05	-29.7633
NC_037334.1	2975001	2976000	*	0.0621376	0.0425779	-26.6978
NC_037334.1	2982001	2983000	*	0.00018792	0.000239764	-23.9631
NC_037334.1	2983001	2984000	*	0.000206631	0.000261792	-21.5668
NC_037334.1	3142001	3143000	*	0.0112017	0.00949612	-41.171
NC_037334.1	3156001	3157000	*	0.00246955	0.00245912	-23.251
NC_037334.1	3571001	3572000	*	0.043009	0.0310945	-24.1026
NC_037334.1	3803001	3804000	*	1.05506e-05	1.70508e-05	-33.3333
NC_037334.1	3941001	3942000	*	0.0219866	0.0174174	-21.5646
NC_037334.1	4252001	4253000	*	6.79585e-11	2.35267e-10	-25.0877
NC_037334.1	4301001	4302000	*	6.14123e-08	1.42805e-07	-25.0841
NC_037334.1	4339001	4340000	*	0.00312096	0.00302722	-25.4956
NC_037334.1	4526001	4527000	*	0.00274481	0.00270315	-20.2238
NC_037334.1	4581001	4582000	*	2.07195e-05	3.18615e-05	-25.6872
NC_037334.1	4608001	4609000	*	0.0016661	0.00172917	-28.3056
NC_037334.1	4748001	4749000	*	0.0646625	0.0440669	-22.8256
NC_037334.1	4772001	4773000	*	1.52259e-07	3.32872e-07	-31.6052
NC_037334.1	4779001	4780000	*	1.3617e-26	1.69889e-25	-28.6996
NC_037334.1	4933001	4934000	*	0.00340912	0.00327333	-26.9664
NC_037334.1	4937001	4938000	*	5.24251e-06	8.92301e-06	-24.6224
NC_037334.1	5063001	5064000	*	2.65739e-13	1.20138e-12	-41.6945
NC_037334.1	5139001	5140000	*	0.0292619	0.0223492	-22.2641
NC_037334.1	5249001	5250000	*	0.004633	0.00430093	-28.0374
NC_037334.1	5440001	5441000	*	5.917e-09	1.58624e-08	-23.6242
NC_037334.1	5466001	5467000	*	4.61641e-13	2.03279e-12	-26.6849
NC_037334.1	5820001	5821000	*	0.0343009	0.0256159	-30.4719
NC_037334.1	6336001	6337000	*	5.79245e-09	1.55474e-08	-33.8714
NC_037334.1	7472001	7473000	*	0.00117634	0.00126623	-21.4147
NC_037334.1	7548001	7549000	*	0.0203498	0.0162537	-21.7953
NC_037334.1	7733001	7734000	*	2.31022e-06	4.16847e-06	-21.1639
NC_037334.1	7772001	7773000	*	0.0383415	0.0282117	-30.0885
NC_037334.1	7938001	7939000	*	5.40125e-05	7.66771e-05	-20.1178
NC_037334.1	7999001	8000000	*	3.07547e-18	2.1823e-17	-25.3849
NC_037334.1	8001001	8002000	*	0.000318081	0.000387695	-28.8338
NC_037334.1	8002001	8003000	*	0.00222011	0.00223591	-31.4111
NC_037334.1	8749001	8750000	*	0.00923679	0.00798247	-23.9777
NC_037334.1	9289001	9290000	*	7.52333e-09	1.99281e-08	-22.5851
NC_037334.1	10851001	10852000	*	5.76011e-09	1.54716e-08	-39.8632
NC_037334.1	11544001	11545000	*	0.0205663	0.0164063	-27.4513
NC_037334.1	11551001	11552000	*	0.0241471	0.0189097	-34.3096
NC_037334.1	11720001	11721000	*	0.0137799	0.0114395	-23.8265
NC_037334.1	11804001	11805000	*	0.000570979	0.000657655	-30.4519
NC_037334.1	11837001	11838000	*	4.65409e-35	9.50412e-34	28.5078
NC_037334.1	11848001	11849000	*	0.000411473	0.000490132	-31.4901
NC_037334.1	12436001	12437000	*	0.00131908	0.00140222	-26.1056
NC_037334.1	12473001	12474000	*	2.54209e-05	3.83809e-05	-25.1322
NC_037334.1	12477001	12478000	*	0.0173544	0.0140938	-23.1029
NC_037334.1	12763001	12764000	*	0.00459185	0.00426707	-46.4008
NC_037334.1	12840001	12841000	*	9.38766e-14	4.46485e-13	-29.3739
NC_037334.1	12916001	12917000	*	8.3903e-06	1.37906e-05	-26.3152
NC_037334.1	14212001	14213000	*	3.54589e-59	2.14415e-57	-26.3547
NC_037334.1	14798001	14799000	*	0.00218401	0.00220333	-31.5315
NC_037334.1	14812001	14813000	*	2.21112e-10	7.20004e-10	-20.4158
NC_037334.1	14823001	14824000	*	0.000223801	0.000281735	-29.0971
NC_037334.1	14827001	14828000	*	3.0937e-20	2.57806e-19	26.6318
NC_037334.1	14946001	14947000	*	0.000640126	0.000729732	-25.2865
NC_037334.1	14954001	14955000	*	0.0589389	0.0406708	-30.5764
NC_037334.1	14962001	14963000	*	1.24e-07	2.74819e-07	-45.6838
NC_037334.1	15240001	15241000	*	0.0023347	0.00233837	-44.408
NC_037334.1	15320001	15321000	*	6.3892e-09	1.70607e-08	-24.6004
NC_037334.1	15369001	15370000	*	4.99219e-37	1.12943e-35	-31.3272
NC_037334.1	15378001	15379000	*	0.00123422	0.00132132	-30.5746
NC_037334.1	15858001	15859000	*	0.0171026	0.0139094	-23.7728
NC_037334.1	15901001	15902000	*	2.91226e-28	4.10212e-27	-26.0415
NC_037334.1	15936001	15937000	*	1.9302e-19	1.51127e-18	21.6341
NC_037334.1	16324001	16325000	*	0.00409134	0.00385208	-22.0903
NC_037334.1	16725001	16726000	*	0.00113308	0.0012242	-22.2051
NC_037334.1	16782001	16783000	*	0.0381346	0.0280806	-24.9898
NC_037334.1	16785001	16786000	*	4.08962e-06	7.09336e-06	-36.3296
NC_037334.1	16979001	16980000	*	4.45769e-19	3.39757e-18	-22.3698
NC_037334.1	17102001	17103000	*	0.00275876	0.00271528	-24.8163
NC_037334.1	17222001	17223000	*	4.81576e-06	8.25048e-06	-41.3972
NC_037334.1	18063001	18064000	*	2.94319e-48	1.15562e-46	-25.2782
NC_037334.1	18201001	18202000	*	2.23201e-05	3.41085e-05	-25.1645
NC_037334.1	18202001	18203000	*	1.72653e-05	2.69131e-05	-32.7896
NC_037334.1	18543001	18544000	*	6.8873e-11	2.38245e-10	-23.4199
NC_037334.1	18554001	18555000	*	0.0419362	0.0304405	-23.6548
NC_037334.1	18613001	18614000	*	1.54927e-14	7.95554e-14	-24.4957
NC_037334.1	19156001	19157000	*	5.30649e-32	9.20097e-31	-25.4776
NC_037334.1	19305001	19306000	*	0.00180969	0.00186333	-24.8003
NC_037334.1	19474001	19475000	*	0.062347	0.0426981	-20.2198
NC_037334.1	19508001	19509000	*	1.32219e-27	1.75835e-26	-25.2358
NC_037334.1	19573001	19574000	*	0.000713794	0.000805408	-22.2147
NC_037334.1	19713001	19714000	*	0.00262773	0.00259918	-32.9079
NC_037334.1	19927001	19928000	*	0.00399014	0.00376701	-24.6005
NC_037334.1	20032001	20033000	*	8.548e-06	1.40243e-05	-27.0941
NC_037334.1	20033001	20034000	*	0.0134895	0.0112181	-31.3631
NC_037334.1	20195001	20196000	*	1.46378e-19	1.15497e-18	22.9735
NC_037334.1	20294001	20295000	*	0.0673719	0.04568	-22.2698
NC_037334.1	20342001	20343000	*	0.0358867	0.0266488	-22.2301
NC_037334.1	20348001	20349000	*	0	0	-20.1893
NC_037334.1	20357001	20358000	*	1.90093e-08	4.76174e-08	-23.3587
NC_037334.1	20424001	20425000	*	3.01266e-05	4.4845e-05	-20.5963
NC_037334.1	20463001	20464000	*	1.40297e-18	1.02554e-17	-29.2157
NC_037334.1	20467001	20468000	*	3.96815e-07	8.11706e-07	25.3571
NC_037334.1	20486001	20487000	*	0.00179264	0.00184715	-24.3303
NC_037334.1	20701001	20702000	*	9.52785e-08	2.15171e-07	-20.6478
NC_037334.1	20749001	20750000	*	1.11136e-27	1.48846e-26	-24.5932
NC_037334.1	20881001	20882000	*	2.02219e-21	1.81755e-20	-22.6339
NC_037334.1	20893001	20894000	*	2.45692e-08	6.05914e-08	-22.4756
NC_037334.1	21070001	21071000	*	1.40019e-12	5.88003e-12	-20.2156
NC_037334.1	21147001	21148000	*	0.00363803	0.00347005	-23.1061
NC_037334.1	21221001	21222000	*	3.93243e-08	9.41673e-08	-21.4092
NC_037334.1	21241001	21242000	*	0.000888331	0.00098312	-22.0513
NC_037334.1	21414001	21415000	*	4.93777e-26	5.99355e-25	-38.8089
NC_037334.1	21489001	21490000	*	1.24316e-10	4.17465e-10	-37.4429
NC_037334.1	22583001	22584000	*	5.00312e-05	7.15146e-05	-22.7558
NC_037334.1	22825001	22826000	*	9.97519e-18	6.76398e-17	-29.5991
NC_037334.1	24994001	24995000	*	0.00335501	0.0032283	-28.2457
NC_037334.1	29537001	29538000	*	9.51086e-16	5.47663e-15	-32.8617
NC_037334.1	30727001	30728000	*	7.11447e-50	2.92377e-48	-25.2426
NC_037334.1	37856001	37857000	*	4.01912e-07	8.21252e-07	-37.2989
NC_037334.1	37896001	37897000	*	0.000470844	0.000553418	-37.5862
NC_037334.1	38001001	38002000	*	0.00339088	0.00325783	-37.5281
NC_037334.1	38016001	38017000	*	5.53291e-28	7.66278e-27	-24.3727
NC_037334.1	38149001	38150000	*	0.0595354	0.0410278	-46.7539
NC_037334.1	38297001	38298000	*	0.0021209	0.00214729	-28.9593
NC_037334.1	38330001	38331000	*	0.00588485	0.00531687	-24.4831
NC_037334.1	38895001	38896000	*	0.0355894	0.0264526	-36.1022
NC_037334.1	39016001	39017000	*	0.00358153	0.00342162	-21.6329
NC_037334.1	39017001	39018000	*	3.33649e-20	2.77252e-19	-46.8827
NC_037334.1	39051001	39052000	*	3.52233e-29	5.19113e-28	28.8354
NC_037334.1	39190001	39191000	*	2.41312e-38	5.82339e-37	20.9006
NC_037334.1	39311001	39312000	*	0.00639861	0.00572976	-23.1963
NC_037334.1	41864001	41865000	*	0.0233251	0.0183399	-27.451
NC_037334.1	43215001	43216000	*	6.80291e-18	4.67166e-17	-22.3634
NC_037334.1	43264001	43265000	*	8.01726e-12	3.09548e-11	-28.6002
NC_037334.1	43306001	43307000	*	1.2384e-06	2.3313e-06	-26.9742
NC_037334.1	43325001	43326000	*	6.08667e-11	2.11769e-10	-30.0952
NC_037334.1	43331001	43332000	*	0.0060453	0.00544669	-22.5862
NC_037334.1	43392001	43393000	*	7.64007e-07	1.48917e-06	-32.2584
NC_037334.1	43556001	43557000	*	0.0126247	0.0105631	-53.6106
NC_037334.1	43562001	43563000	*	3.90074e-11	1.39103e-10	-33.4959
NC_037334.1	43591001	43592000	*	0.0390962	0.0286871	-26.3852
NC_037334.1	43633001	43634000	*	2.66249e-34	5.24261e-33	-48.4939
NC_037334.1	43663001	43664000	*	1.18653e-08	3.05741e-08	-28.6585
NC_037334.1	43718001	43719000	*	1.36017e-05	2.15676e-05	-22.3335
NC_037334.1	43828001	43829000	*	0.000138626	0.000181695	-23.8564
NC_037334.1	43860001	43861000	*	9.71664e-20	7.78297e-19	-26.6769
NC_037334.1	43863001	43864000	*	5.84405e-10	1.80533e-09	-38.6494
NC_037334.1	43879001	43880000	*	0.004883	0.00450516	-22.2148
NC_037334.1	43896001	43897000	*	1.55526e-17	1.04018e-16	-21.5904
NC_037334.1	43956001	43957000	*	0.00104821	0.00114118	-21.3831
NC_037334.1	43992001	43993000	*	2.78525e-06	4.96088e-06	-26.5315
NC_037334.1	44032001	44033000	*	0.000234516	0.000294102	-30.6281
NC_037334.1	44159001	44160000	*	0.0700164	0.0472428	-20.1737
NC_037334.1	44220001	44221000	*	0.016477	0.0134512	-21.7815
NC_037334.1	44607001	44608000	*	6.7766e-15	3.5929e-14	-25.5943
NC_037334.1	45543001	45544000	*	1.08202e-06	2.05521e-06	-24.6225
NC_037334.1	46090001	46091000	*	8.41765e-09	2.21482e-08	-20.1439
NC_037334.1	46122001	46123000	*	0.00674384	0.00600318	-30.7499
NC_037334.1	46469001	46470000	*	0.00045849	0.000540123	-29.6687
NC_037334.1	46575001	46576000	*	0.000354377	0.000427614	-26.9086
NC_037334.1	46793001	46794000	*	1.03123e-11	3.93731e-11	-40.5693
NC_037334.1	49809001	49810000	*	0.0654628	0.0445559	-38.921
NC_037334.1	49826001	49827000	*	1.01862e-17	6.89996e-17	20.2988
NC_037334.1	51930001	51931000	*	0.008144	0.00712076	-22.4562
NC_037334.1	52425001	52426000	*	3.50155e-07	7.22092e-07	-24.5615
NC_037334.1	52944001	52945000	*	0.0214045	0.0170086	-22.5799
NC_037334.1	52989001	52990000	*	1.05909e-11	4.03527e-11	-20.1729
NC_037334.1	60734001	60735000	*	7.31124e-08	1.68291e-07	-31.3232
NC_037334.1	61134001	61135000	*	0.000582823	0.000669878	-31.1321
NC_037334.1	61382001	61383000	*	0.00125472	0.00133997	-20.5579
NC_037334.1	61616001	61617000	*	0.000146813	0.000191429	-22.9418
NC_037334.1	61828001	61829000	*	0.000229368	0.000288139	-29.123
NC_037334.1	62260001	62261000	*	1.42711e-19	1.12705e-18	-27.3332
NC_037334.1	62301001	62302000	*	0.00147917	0.0015552	-39.397
NC_037334.1	65721001	65722000	*	5.24633e-09	1.41839e-08	-66.2653
NC_037334.1	70440001	70441000	*	6.38652e-12	2.4939e-11	-42.4929
NC_037334.1	70931001	70932000	*	0.000199745	0.000253748	-31.1745
NC_037334.1	71769001	71770000	*	8.24132e-08	1.88029e-07	-24.7079
NC_037334.1	72006001	72007000	*	7.72313e-07	1.5047e-06	-45.0714
NC_037334.1	75389001	75390000	*	3.05361e-07	6.36214e-07	-21.1244
NC_037334.1	80188001	80189000	*	2.42735e-13	1.1021e-12	-24.1282
NC_037334.1	80392001	80393000	*	1.08928e-08	2.82333e-08	-27.6827
NC_037334.1	83357001	83358000	*	3.87062e-06	6.73917e-06	-25.7075
NC_037334.1	90851001	90852000	*	1.00928e-15	5.79407e-15	-37.0076
NC_037334.1	93088001	93089000	*	5.41546e-05	7.6854e-05	-27.5934
NC_037334.1	96496001	96497000	*	4.75542e-07	9.59098e-07	-50.4112
NC_037334.1	101331001	101332000	*	5.71817e-10	1.7683e-09	-21.2476
NC_037334.1	102143001	102144000	*	1.21152e-06	2.28494e-06	-28.2953
NC_037334.1	106786001	106787000	*	9.17852e-23	9.05339e-22	-24.0892
NC_037334.1	108316001	108317000	*	1.41397e-10	4.71646e-10	-34.7723
NC_037334.1	108346001	108347000	*	0.000673467	0.000763786	-22.6645
NC_037334.1	108566001	108567000	*	0.00746413	0.00657789	-29.7829
NC_037334.1	108753001	108754000	*	0.00618225	0.00555322	-23.8065
NC_037334.1	109159001	109160000	*	1.20612e-11	4.56482e-11	-21.2205
NC_037334.1	109504001	109505000	*	3.78825e-09	1.04569e-08	-26.7628
NC_037334.1	109921001	109922000	*	0.00126814	0.00135325	-57.0513
NC_037335.1	136001	137000	*	6.06755e-06	1.02169e-05	-62.3856
NC_037335.1	139001	140000	*	5.29862e-09	1.4315e-08	-40.0026
NC_037335.1	141001	142000	*	2.47089e-08	6.09016e-08	-36.1357
NC_037335.1	143001	144000	*	0.000163996	0.000211702	-36.0364
NC_037335.1	708001	709000	*	9.48472e-10	2.85653e-09	-44.6812
NC_037335.1	5840001	5841000	*	1.31861e-07	2.91045e-07	-45.8929
NC_037335.1	7524001	7525000	*	6.79155e-11	2.35148e-10	-42.2708
NC_037335.1	7691001	7692000	*	2.22881e-11	8.1814e-11	-27.8931
NC_037335.1	7696001	7697000	*	0.0685159	0.0463456	-21.6252
NC_037335.1	7781001	7782000	*	6.99063e-10	2.14051e-09	-35.5869
NC_037335.1	10292001	10293000	*	0.00188601	0.00193341	-20.0543
NC_037335.1	10380001	10381000	*	5.98632e-13	2.61035e-12	-21.6182
NC_037335.1	17277001	17278000	*	0.00272769	0.00268804	-21.1167
NC_037335.1	20012001	20013000	*	0.000122742	0.000162488	-33.7532
NC_037335.1	22095001	22096000	*	5.19886e-10	1.61546e-09	-30.0842
NC_037335.1	22939001	22940000	*	4.65193e-06	7.98896e-06	-29.4394
NC_037335.1	27581001	27582000	*	0.000139807	0.000183062	-28.8274
NC_037335.1	29599001	29600000	*	6.19434e-13	2.69705e-12	-20.315
NC_037335.1	36388001	36389000	*	6.48864e-07	1.27899e-06	-20.5241
NC_037335.1	36389001	36390000	*	0.000735019	0.000827625	-21.0524
NC_037335.1	41321001	41322000	*	0.00236936	0.00236916	-34.0928
NC_037335.1	42212001	42213000	*	5.04969e-08	1.18979e-07	-34.8034
NC_037335.1	45583001	45584000	*	1.05341e-07	2.3632e-07	-21.9567
NC_037335.1	51013001	51014000	*	0.00392443	0.003711	-24.7675
NC_037335.1	51098001	51099000	*	1.15089e-10	3.87759e-10	-45.5611
NC_037335.1	57542001	57543000	*	0.0509988	0.0359752	-27.1239
NC_037335.1	59347001	59348000	*	0.0620386	0.0425166	-25.3472
NC_037335.1	59359001	59360000	*	0.0667054	0.0452851	-34.8669
NC_037335.1	59374001	59375000	*	8.43413e-10	2.55526e-09	-26.7862
NC_037335.1	59851001	59852000	*	0.0044086	0.00411881	-21.5491
NC_037335.1	59870001	59871000	*	0.0642809	0.0438422	-42.6082
NC_037335.1	60463001	60464000	*	0.000472933	0.000555627	-25.5651
NC_037335.1	60474001	60475000	*	5.98591e-27	7.65987e-26	-24.9391
NC_037335.1	61180001	61181000	*	3.99763e-10	1.25908e-09	-35.9566
NC_037335.1	61654001	61655000	*	0.0300252	0.0228491	-20.9129
NC_037335.1	61756001	61757000	*	4.43312e-53	2.10524e-51	-21.2653
NC_037335.1	63610001	63611000	*	8.74489e-05	0.00011933	-40.2851
NC_037335.1	63829001	63830000	*	0.0105967	0.00903216	-20.4933
NC_037335.1	65136001	65137000	*	4.60849e-17	2.97093e-16	-20.385
NC_037335.1	65246001	65247000	*	0.0503305	0.0355693	-54.7794
NC_037335.1	66944001	66945000	*	0.000758339	0.000851466	-37.8022
NC_037335.1	69104001	69105000	*	3.00981e-06	5.33318e-06	-22.47
NC_037335.1	69430001	69431000	*	2.21647e-14	1.12203e-13	-26.0964
NC_037335.1	69440001	69441000	*	0.00146303	0.00153964	-35.124
NC_037335.1	69533001	69534000	*	0.0307588	0.0233374	-37.8876
NC_037335.1	69720001	69721000	*	5.78439e-76	5.78982e-74	-30.8289
NC_037335.1	69999001	70000000	*	1.06482e-06	2.02487e-06	-21.6609
NC_037335.1	70087001	70088000	*	3.15745e-05	4.67921e-05	-33.3893
NC_037335.1	70373001	70374000	*	5.42648e-21	4.7497e-20	22.6083
NC_037335.1	73704001	73705000	*	5.50151e-06	9.33096e-06	-25.1477
NC_037335.1	73851001	73852000	*	1.26967e-07	2.8097e-07	-41.9147
NC_037335.1	74569001	74570000	*	0.00557677	0.00506684	-32.8317
NC_037335.1	74834001	74835000	*	4.69631e-20	3.85042e-19	-49.3333
NC_037335.1	75214001	75215000	*	0.0046593	0.00432161	-20.7944
NC_037335.1	75878001	75879000	*	1.12511e-07	2.51253e-07	-24.1903
NC_037335.1	75927001	75928000	*	0.0292715	0.0223553	-32.2825
NC_037335.1	76018001	76019000	*	2.09411e-42	6.28109e-41	35.8405
NC_037335.1	76268001	76269000	*	3.64311e-16	2.18246e-15	-31.558
NC_037335.1	77201001	77202000	*	1.43369e-09	4.2057e-09	-44.6951
NC_037335.1	79459001	79460000	*	9.70531e-05	0.000131316	-28.4139
NC_037335.1	84986001	84987000	*	5.23514e-05	7.45233e-05	-20.5212
NC_037335.1	85221001	85222000	*	1.94295e-05	3.00193e-05	-32.5714
NC_037335.1	85780001	85781000	*	8.59257e-21	7.41531e-20	-30.1545
NC_037335.1	88303001	88304000	*	0.00171699	0.00177696	-22.2251
NC_037335.1	88444001	88445000	*	1.17374e-57	6.68442e-56	-28.6202
NC_037335.1	88629001	88630000	*	6.05551e-14	2.93984e-13	-32.3718
NC_037335.1	88678001	88679000	*	0.00114018	0.00123081	-28.9474
NC_037335.1	89113001	89114000	*	0.0434276	0.0313508	-29.8083
NC_037335.1	90059001	90060000	*	2.2099e-16	1.34989e-15	-34.5299
NC_037335.1	91060001	91061000	*	0.0140806	0.0116642	-29.5637
NC_037335.1	91174001	91175000	*	5.26014e-11	1.84494e-10	-24.0224
NC_037335.1	99753001	99754000	*	0.018486	0.0149116	-36.6911
NC_037335.1	100519001	100520000	*	4.6664e-07	9.4287e-07	-26.7347
NC_037335.1	101988001	101989000	*	0.0342958	0.0256128	-24.2859
NC_037335.1	103158001	103159000	*	0.00105192	0.00114494	-27.1442
NC_037335.1	103602001	103603000	*	2.37501e-06	4.27543e-06	-22.7041
NC_037335.1	103644001	103645000	*	0.000377347	0.000453036	-35.869
NC_037335.1	105338001	105339000	*	2.51543e-09	7.13423e-09	-24.0109
NC_037335.1	109101001	109102000	*	0.00814067	0.00711808	-31.5219
NC_037335.1	109104001	109105000	*	0.0721174	0.0484766	-30.7461
NC_037335.1	109887001	109888000	*	0.00157458	0.00164353	-22.2222
NC_037335.1	110673001	110674000	*	7.0485e-06	1.17415e-05	20.6132
NC_037335.1	110940001	110941000	*	7.5063e-09	1.98869e-08	-27.2306
NC_037335.1	110978001	110979000	*	0.0403189	0.0294461	-38.0027
NC_037335.1	111006001	111007000	*	0.00574009	0.00519864	-40
NC_037335.1	111018001	111019000	*	0.00582538	0.00526758	-21.4766
NC_037335.1	111047001	111048000	*	3.43374e-08	8.29396e-08	-20.1799
NC_037335.1	111087001	111088000	*	0.0298736	0.0227507	-23.1923
NC_037335.1	111176001	111177000	*	0.02205	0.0174592	-25.5422
NC_037335.1	111235001	111236000	*	0.00498955	0.004594	-24.6809
NC_037335.1	111271001	111272000	*	0.000405295	0.000483449	-36.5387
NC_037335.1	111282001	111283000	*	0.00738665	0.00651896	-23.5884
NC_037335.1	111379001	111380000	*	6.54118e-06	1.09537e-05	33.2314
NC_037335.1	111416001	111417000	*	1.43672e-08	3.66211e-08	-20.5183
NC_037335.1	111483001	111484000	*	0.00606548	0.00546233	-22.821
NC_037335.1	112097001	112098000	*	0.0464773	0.0332274	-30.1471
NC_037335.1	112187001	112188000	*	0.000146194	0.000190698	-28.0024
NC_037335.1	112442001	112443000	*	0.0717335	0.0482572	-32.0432
NC_037335.1	112622001	112623000	*	2.07534e-08	5.17119e-08	-43.4067
NC_037335.1	112710001	112711000	*	0	0	-22.1982
NC_037335.1	112745001	112746000	*	3.63473e-11	1.30022e-10	-38.0313
NC_037335.1	112974001	112975000	*	0.0465894	0.0332923	-20.6019
NC_037335.1	113060001	113061000	*	0.0346521	0.0258395	-27.4484
NC_037336.1	35001	36000	*	5.48203e-114	9.99045e-112	-20.3324
NC_037336.1	36001	37000	*	3.76982e-117	7.06502e-115	-21.744
NC_037336.1	41001	42000	*	1.56557e-72	1.46184e-70	-21.6104
NC_037336.1	44001	45000	*	5.72579e-06	9.68523e-06	-22.8959
NC_037336.1	2663001	2664000	*	0.00392386	0.003711	-24.7331
NC_037336.1	3671001	3672000	*	7.74849e-09	2.04814e-08	-38.3721
NC_037336.1	7734001	7735000	*	1.8496e-07	3.99602e-07	-22.8603
NC_037336.1	9912001	9913000	*	0.0499985	0.035365	-27.0903
NC_037336.1	10886001	10887000	*	1.46917e-08	3.73796e-08	-27.949
NC_037336.1	12001001	12002000	*	2.44078e-15	1.34678e-14	26.0005
NC_037336.1	14780001	14781000	*	8.22042e-17	5.2017e-16	-27.065
NC_037336.1	14781001	14782000	*	1.11056e-08	2.87344e-08	-20.8215
NC_037336.1	17091001	17092000	*	3.16e-07	6.56363e-07	-35.6449
NC_037336.1	19470001	19471000	*	0.00440016	0.0041115	-24.1667
NC_037336.1	22947001	22948000	*	5.49912e-15	2.93787e-14	-21.256
NC_037336.1	29927001	29928000	*	1.1291e-279	3.24308e-277	-36.7325
NC_037336.1	33323001	33324000	*	2.1478e-22	2.05709e-21	23.8764
NC_037336.1	34447001	34448000	*	6.07895e-14	2.94851e-13	-29.8523
NC_037336.1	38736001	38737000	*	0.00185181	0.00190211	-42.0408
NC_037336.1	40767001	40768000	*	0.00935964	0.00807386	-33.822
NC_037336.1	41958001	41959000	*	3.41057e-07	7.04586e-07	-24.3107
NC_037336.1	42361001	42362000	*	4.33084e-13	1.91214e-12	-29.7148
NC_037336.1	42374001	42375000	*	9.33151e-07	1.79216e-06	-22.6032
NC_037336.1	42410001	42411000	*	0	0	-27.8145
NC_037336.1	50243001	50244000	*	4.1667e-80	4.64574e-78	-22.6791
NC_037336.1	60999001	61000000	*	2.93775e-10	9.41534e-10	-20.8237
NC_037336.1	61742001	61743000	*	0.0427831	0.0309659	-28.801
NC_037336.1	62724001	62725000	*	7.51297e-82	8.59432e-80	20.7596
NC_037336.1	73096001	73097000	*	6.62873e-09	1.76557e-08	-34.8015
NC_037336.1	74891001	74892000	*	5.99991e-26	7.25281e-25	-35.7061
NC_037336.1	79586001	79587000	*	0.000309493	0.000378292	-25.7482
NC_037336.1	81492001	81493000	*	5.84463e-23	5.83244e-22	-38.4235
NC_037336.1	85615001	85616000	*	0.000665238	0.000755329	-23.6301
NC_037336.1	85630001	85631000	*	8.10852e-06	1.33666e-05	-20.9184
NC_037336.1	86011001	86012000	*	1.59693e-15	8.98049e-15	-28.0009
NC_037336.1	88484001	88485000	*	1.31784e-10	4.40639e-10	20.1696
NC_037336.1	89356001	89357000	*	0.00782129	0.00686426	-33.8371
NC_037336.1	89918001	89919000	*	4.02339e-15	2.17685e-14	-33.6087
NC_037336.1	91550001	91551000	*	1.77776e-06	3.26387e-06	-43.164
NC_037336.1	94448001	94449000	*	2.29109e-12	9.41109e-12	-38.7131
NC_037336.1	94553001	94554000	*	3.65067e-06	6.38271e-06	-26.1924
NC_037336.1	94585001	94586000	*	0.00550252	0.00500905	-22.117
NC_037336.1	94629001	94630000	*	0.0276965	0.0213107	-40.4367
NC_037336.1	94972001	94973000	*	0.000904746	0.000999278	-25.9657
NC_037336.1	95005001	95006000	*	0.0340759	0.0254738	-28.7627
NC_037336.1	95011001	95012000	*	0.000135888	0.000178416	-23.7068
NC_037336.1	95014001	95015000	*	0.0472826	0.0337291	-21.1829
NC_037336.1	95174001	95175000	*	8.35323e-14	3.99082e-13	-27.3494
NC_037336.1	95736001	95737000	*	3.72401e-08	8.95252e-08	-31.4076
NC_037336.1	96037001	96038000	*	0.000254382	0.000316809	-31.7143
NC_037336.1	96261001	96262000	*	0.0175748	0.0142514	-20.7382
NC_037336.1	96273001	96274000	*	4.0871e-05	5.93052e-05	-31.0845
NC_037336.1	96320001	96321000	*	0.00494293	0.0045552	-31.4406
NC_037336.1	96365001	96366000	*	2.31925e-33	4.37443e-32	-20.9641
NC_037336.1	96662001	96663000	*	1.28313e-19	1.0179e-18	-48.4104
NC_037336.1	97277001	97278000	*	0.0585671	0.0404555	-26.2136
NC_037336.1	97450001	97451000	*	0.0118193	0.00995993	-38.3347
NC_037336.1	98173001	98174000	*	2.03761e-09	5.84936e-09	-33.1465
NC_037336.1	100620001	100621000	*	2.60195e-25	3.02357e-24	-24.9074
NC_037336.1	100717001	100718000	*	0.00809975	0.00708676	-26.5625
NC_037336.1	100925001	100926000	*	6.36277e-13	2.76583e-12	-28.4085
NC_037336.1	100930001	100931000	*	0.0398196	0.0291362	-51.0163
NC_037336.1	101296001	101297000	*	6.51987e-15	3.45956e-14	-23.1666
NC_037336.1	101360001	101361000	*	2.78804e-09	7.86269e-09	-33.4182
NC_037336.1	102160001	102161000	*	3.86931e-09	1.06664e-08	-26.9625
NC_037336.1	102213001	102214000	*	1.88223e-07	4.06153e-07	-31.0178
NC_037336.1	102348001	102349000	*	5.73387e-05	8.09901e-05	-20.6819
NC_037336.1	102412001	102413000	*	0.0429215	0.0310483	-20.9251
NC_037336.1	102461001	102462000	*	0.0429777	0.0310787	-21.5508
NC_037336.1	102694001	102695000	*	0.0162332	0.0132735	-33.6074
NC_037336.1	102767001	102768000	*	0.0536693	0.0375543	-26.8053
NC_037336.1	102784001	102785000	*	6.77819e-08	1.56827e-07	-25.6983
NC_037336.1	102938001	102939000	*	0.00983767	0.00844424	-20.0548
NC_037336.1	103082001	103083000	*	0.00392317	0.003711	-34.5721
NC_037336.1	103168001	103169000	*	0.000313731	0.000382893	-21.8661
NC_037336.1	103335001	103336000	*	0.00054151	0.000627098	-21.8886
NC_037336.1	103647001	103648000	*	2.01283e-05	3.10174e-05	-35.9964
NC_037336.1	103648001	103649000	*	2.39904e-07	5.08087e-07	-33.8333
NC_037336.1	103663001	103664000	*	0.0033552	0.00322836	-24.3398
NC_037336.1	103665001	103666000	*	3.49111e-05	5.13137e-05	-30.3341
NC_037336.1	103688001	103689000	*	0.00076127	0.000854275	-21.5014
NC_037336.1	103719001	103720000	*	1.20035e-08	3.09151e-08	-24.2591
NC_037336.1	103824001	103825000	*	9.20562e-06	1.50279e-05	-53.2166
NC_037336.1	103843001	103844000	*	0	0	-31.3346
NC_037337.1	10001	11000	*	0.0264508	0.0204726	-54.7405
NC_037337.1	26001	27000	*	5.53495e-08	1.29601e-07	-51.6052
NC_037337.1	29001	30000	*	1.49383e-22	1.45072e-21	-48.8665
NC_037337.1	172001	173000	*	0.00534803	0.00488306	-23.4982
NC_037337.1	331001	332000	*	6.64309e-06	1.11125e-05	-36.6962
NC_037337.1	877001	878000	*	1.05405447080709e-318	3.23874022788027e-316	-33.9477
NC_037337.1	2240001	2241000	*	0.000313769	0.000382916	-35.413
NC_037337.1	2595001	2596000	*	4.36882e-09	1.19459e-08	-30.7141
NC_037337.1	8508001	8509000	*	1.15843e-10	3.90153e-10	-20.9558
NC_037337.1	8755001	8756000	*	0.0422926	0.0306613	-20.5158
NC_037337.1	10611001	10612000	*	6.39928e-30	9.86004e-29	-31.9342
NC_037337.1	12345001	12346000	*	6.70362e-08	1.55197e-07	-29.1524
NC_037337.1	12917001	12918000	*	1.71973e-08	4.33166e-08	-34.2231
NC_037337.1	13252001	13253000	*	4.86421e-09	1.32035e-08	-40.3413
NC_037337.1	13607001	13608000	*	1.85197e-05	2.87212e-05	-41.6327
NC_037337.1	17063001	17064000	*	0.00535326	0.00488682	-22.6602
NC_037337.1	17123001	17124000	*	0.0449063	0.0322605	-26.5799
NC_037337.1	17431001	17432000	*	8.49975e-48	3.26935e-46	-26.2698
NC_037337.1	18656001	18657000	*	4.13031e-06	7.16052e-06	-24.0098
NC_037337.1	20154001	20155000	*	1.12476e-15	6.42212e-15	-22.5436
NC_037337.1	20767001	20768000	*	0.0257456	0.0199971	-23.8549
NC_037337.1	21029001	21030000	*	0	0	-25.2285
NC_037337.1	21064001	21065000	*	2.23965e-06	4.04942e-06	-24.6671
NC_037337.1	21842001	21843000	*	0.00247679	0.00246566	-29.8447
NC_037337.1	21862001	21863000	*	2.03084e-48	8.03362e-47	-20.6892
NC_037337.1	24803001	24804000	*	0.025036	0.0195171	-24.8714
NC_037337.1	25262001	25263000	*	0.00139427	0.00147397	-31.3816
NC_037337.1	26484001	26485000	*	7.5495e-08	1.73337e-07	-25.2206
NC_037337.1	26731001	26732000	*	1.05168e-05	1.70003e-05	-25.7675
NC_037337.1	28391001	28392000	*	0.000208538	0.000264036	-44.5641
NC_037337.1	35708001	35709000	*	0.000109139	0.000146157	-29.6744
NC_037337.1	36347001	36348000	*	0.00141679	0.00149597	-20.5428
NC_037337.1	36918001	36919000	*	0.0115017	0.00971889	-20.297
NC_037337.1	36942001	36943000	*	7.04467e-05	9.79036e-05	-21.3443
NC_037337.1	36972001	36973000	*	0.000964863	0.0010593	-31.43
NC_037337.1	37068001	37069000	*	0.000501317	0.000584968	-30.8277
NC_037337.1	37637001	37638000	*	3.62423e-06	6.33857e-06	-23.9346
NC_037337.1	38026001	38027000	*	6.91146e-06	1.15277e-05	-38.5853
NC_037337.1	42859001	42860000	*	0.00916662	0.00792858	-26.1273
NC_037337.1	43690001	43691000	*	0.00330496	0.0031857	-34.1064
NC_037337.1	45203001	45204000	*	2.16793e-15	1.20225e-14	-52.2427
NC_037337.1	46640001	46641000	*	0.00212074	0.00214722	-49.3905
NC_037337.1	46850001	46851000	*	0.00119884	0.00128803	-25.626
NC_037337.1	47308001	47309000	*	0.006994	0.00620497	-28.5933
NC_037337.1	51318001	51319000	*	1.66645e-17	1.11145e-16	-33.6602
NC_037337.1	57605001	57606000	*	3.05394e-06	5.4034e-06	-22.1533
NC_037337.1	57848001	57849000	*	6.08727e-08	1.41647e-07	-21.5359
NC_037337.1	58404001	58405000	*	6.36466e-18	4.38895e-17	-54.9264
NC_037337.1	65315001	65316000	*	6.37101e-29	9.28074e-28	-28.5198
NC_037337.1	67844001	67845000	*	0.0605562	0.0416314	-21.1461
NC_037337.1	70459001	70460000	*	0.0661933	0.0449837	-24.7458
NC_037337.1	70593001	70594000	*	8.34914e-06	1.37307e-05	-22.0574
NC_037337.1	73370001	73371000	*	0.0009513	0.00104593	-24.5913
NC_037337.1	75797001	75798000	*	4.95648e-10	1.54503e-09	-25.6776
NC_037337.1	76894001	76895000	*	1.34243e-16	8.33493e-16	-23.2985
NC_037337.1	76903001	76904000	*	1.00731e-08	2.62298e-08	-23.5789
NC_037337.1	79255001	79256000	*	3.06467e-18	2.1758e-17	-27.495
NC_037337.1	79651001	79652000	*	0.0265164	0.0205174	-47.9302
NC_037337.1	80419001	80420000	*	0.0398802	0.0291757	-42.1414
NC_037337.1	80664001	80665000	*	0.000285062	0.000350947	-36.0884
NC_037337.1	82020001	82021000	*	3.35111e-12	1.35526e-11	-22.5225
NC_037337.1	83016001	83017000	*	0.0287435	0.0220061	-33.7507
NC_037337.1	83208001	83209000	*	0.0423623	0.0307042	-36.0935
NC_037337.1	84159001	84160000	*	0.000968785	0.00106321	-22.0126
NC_037337.1	84204001	84205000	*	0.0239062	0.0187441	-23.2959
NC_037337.1	84707001	84708000	*	0.0035347	0.00338161	-28.361
NC_037337.1	85148001	85149000	*	0.039913	0.0291948	-23.3681
NC_037337.1	85241001	85242000	*	0.00520465	0.00476763	-38.3646
NC_037337.1	85334001	85335000	*	3.04277e-32	5.3603e-31	-26.2454
NC_037337.1	85783001	85784000	*	4.43178e-26	5.39423e-25	-27.8467
NC_037337.1	85801001	85802000	*	0.000439193	0.000519824	-22.2433
NC_037337.1	85870001	85871000	*	8.31647e-06	1.3682e-05	-33.4511
NC_037337.1	85892001	85893000	*	1.53204e-05	2.4089e-05	-24.7878
NC_037337.1	85897001	85898000	*	5.95647e-09	1.59633e-08	-20.1812
NC_037337.1	86806001	86807000	*	9.28879e-14	4.42194e-13	-34.2731
NC_037337.1	87267001	87268000	*	1.84286e-13	8.47495e-13	-20.8005
NC_037337.1	88016001	88017000	*	4.37364e-11	1.55131e-10	-30.1016
NC_037337.1	88087001	88088000	*	2.90921e-05	4.343e-05	-22.5434
NC_037337.1	88180001	88181000	*	5.86696e-07	1.16531e-06	-42.3864
NC_037337.1	88215001	88216000	*	0.0353985	0.0263307	-24.8599
NC_037337.1	88249001	88250000	*	3.46579e-09	9.6261e-09	-21.6228
NC_037337.1	88258001	88259000	*	0.000331886	0.00040307	-20.1194
NC_037337.1	88320001	88321000	*	3.22804e-07	6.69651e-07	-28.8809
NC_037337.1	88383001	88384000	*	4.95857e-16	2.93196e-15	-38.8055
NC_037337.1	88406001	88407000	*	1.52339e-10	5.06355e-10	-21.7887
NC_037337.1	88426001	88427000	*	0.000146566	0.000191126	-21.0089
NC_037337.1	88531001	88532000	*	0.00273109	0.00269105	-22.9935
NC_037337.1	88635001	88636000	*	0.0599721	0.04129	-27.918
NC_037337.1	88932001	88933000	*	9.75078e-06	1.58561e-05	29.3457
NC_037337.1	89029001	89030000	*	0.0146256	0.012076	-46.2498
NC_037337.1	89044001	89045000	*	0.00392346	0.003711	-21.6963
NC_037337.1	92429001	92430000	*	0.000246642	0.000308096	-38.9796
NC_037337.1	99991001	99992000	*	1.12457e-08	2.90797e-08	-42.1249
NC_037337.1	100776001	100777000	*	5.30743e-05	7.54344e-05	-22.1205
NC_037337.1	100900001	100901000	*	1.09339e-25	1.29796e-24	-61.3267
NC_037337.1	101228001	101229000	*	7.51391e-09	1.99051e-08	-23.1427
NC_037337.1	101536001	101537000	*	0.00077459	0.000867746	-48.849
NC_037337.1	101540001	101541000	*	0.00490548	0.00452353	-37.899
NC_037337.1	101686001	101687000	*	1.04004e-06	1.98089e-06	-22.816
NC_037337.1	101923001	101924000	*	3.99543e-15	2.16438e-14	-28.2106
NC_037337.1	102094001	102095000	*	0.00671493	0.00598007	-21.8924
NC_037337.1	102142001	102143000	*	0.00161849	0.00168425	-25.3194
NC_037337.1	102179001	102180000	*	0.0154325	0.0126772	-24.1473
NC_037338.1	302001	303000	*	1.79567e-09	5.19546e-09	-35.1199
NC_037338.1	526001	527000	*	5.50001e-15	2.93787e-14	-30.7439
NC_037338.1	1482001	1483000	*	1.16042e-07	2.58287e-07	-30.2356
NC_037338.1	1751001	1752000	*	0.00175289	0.00180994	-31.2715
NC_037338.1	1832001	1833000	*	1.15705e-18	8.52143e-18	-25.4514
NC_037338.1	1866001	1867000	*	4.91732e-05	7.03934e-05	-28.8525
NC_037338.1	2051001	2052000	*	0.0209871	0.0167082	-20.8588
NC_037338.1	2200001	2201000	*	0.000311444	0.000380429	-29.8098
NC_037338.1	2264001	2265000	*	1.47247e-09	4.31373e-09	21.8471
NC_037338.1	2275001	2276000	*	9.15133e-05	0.00012443	-24.1833
NC_037338.1	2348001	2349000	*	0.0247837	0.0193535	-46.2631
NC_037338.1	2583001	2584000	*	0.00283996	0.00278585	-23.7162
NC_037338.1	2729001	2730000	*	0.00194781	0.0019895	-23.1454
NC_037338.1	2747001	2748000	*	1.77588e-16	1.09235e-15	-24.9919
NC_037338.1	2810001	2811000	*	0.0508006	0.0358612	-39.5718
NC_037338.1	2884001	2885000	*	0.0666652	0.0452636	-25.1424
NC_037338.1	3734001	3735000	*	0.00320904	0.00310343	-26.1993
NC_037338.1	3753001	3754000	*	0.0076937	0.00676104	-20.4547
NC_037338.1	3768001	3769000	*	0.0721034	0.0484715	-32.7079
NC_037338.1	4062001	4063000	*	0.0384081	0.0282513	-33.6207
NC_037338.1	4165001	4166000	*	1.377e-05	2.18135e-05	-27.2523
NC_037338.1	4310001	4311000	*	2.82335e-20	2.36022e-19	25.7503
NC_037338.1	4665001	4666000	*	9.57888e-08	2.16268e-07	-20.2308
NC_037338.1	5407001	5408000	*	4.94488e-19	3.75158e-18	-58.3011
NC_037338.1	5455001	5456000	*	4.36803e-06	7.53766e-06	-33.1727
NC_037338.1	5457001	5458000	*	7.74054e-22	7.14932e-21	-24.711
NC_037338.1	5643001	5644000	*	1.39926e-05	2.21487e-05	-33.7256
NC_037338.1	10087001	10088000	*	2.84727e-08	6.96331e-08	-23.7105
NC_037338.1	10134001	10135000	*	1.63173e-08	4.12417e-08	-54.7711
NC_037338.1	10159001	10160000	*	1.66433e-77	1.75217e-75	-22.2724
NC_037338.1	10164001	10165000	*	1.20455e-45	4.23833e-44	-20.4883
NC_037338.1	10562001	10563000	*	0.0211313	0.0168114	-21.6092
NC_037338.1	10947001	10948000	*	6.18574e-30	9.54771e-29	-20.8529
NC_037338.1	11214001	11215000	*	1.75318e-23	1.81392e-22	-30.8598
NC_037338.1	12961001	12962000	*	0.0353058	0.0262743	-27.2916
NC_037338.1	13018001	13019000	*	2.59621e-05	3.91332e-05	-26.2599
NC_037338.1	13401001	13402000	*	0.000841145	0.00093568	-26.1452
NC_037338.1	13431001	13432000	*	0.0055278	0.00502878	-22.293
NC_037338.1	14191001	14192000	*	3.81451e-11	1.36139e-10	-25.2538
NC_037338.1	16728001	16729000	*	0.000987825	0.00108163	-43.3249
NC_037338.1	21736001	21737000	*	9.55816e-19	7.10271e-18	-42.9777
NC_037338.1	23597001	23598000	*	0.00153217	0.00160406	-24.7799
NC_037338.1	24381001	24382000	*	0.022343	0.0176558	-27.7377
NC_037338.1	24769001	24770000	*	2.02337e-23	2.08124e-22	-26.0909
NC_037338.1	25154001	25155000	*	0.00599836	0.00540956	-35.829
NC_037338.1	26490001	26491000	*	1.0281e-12	4.37478e-12	-28.2855
NC_037338.1	26493001	26494000	*	0.00571422	0.00517841	-44.6925
NC_037338.1	26503001	26504000	*	0.00663878	0.00591963	-21.7103
NC_037338.1	27420001	27421000	*	9.99956e-05	0.000135007	-21.289
NC_037338.1	28050001	28051000	*	2.49771e-36	5.44118e-35	-40.6851
NC_037338.1	28800001	28801000	*	0.0589703	0.0406903	-26.7658
NC_037338.1	29669001	29670000	*	7.74726e-55	3.92183e-53	-32.5272
NC_037338.1	43480001	43481000	*	7.14742e-19	5.36103e-18	-20.1408
NC_037338.1	43813001	43814000	*	0.05155	0.036304	-20.9247
NC_037338.1	44202001	44203000	*	5.71087e-05	8.06739e-05	-27.287
NC_037338.1	44562001	44563000	*	0.00790453	0.00693225	-41.2724
NC_037338.1	44708001	44709000	*	5.0335e-34	9.76573e-33	-25.9801
NC_037338.1	44736001	44737000	*	1.84785e-20	1.56504e-19	-29.677
NC_037338.1	45767001	45768000	*	0.00392029	0.00370955	-38.4058
NC_037338.1	45786001	45787000	*	0.0249176	0.0194414	-29.5932
NC_037338.1	45838001	45839000	*	5.6386e-24	5.99352e-23	-22.7129
NC_037338.1	46282001	46283000	*	0.00564135	0.00512044	-23.469
NC_037338.1	58872001	58873000	*	0.00115006	0.00124041	-24.8792
NC_037338.1	60478001	60479000	*	9.23916e-19	6.87533e-18	-26.673
NC_037338.1	63046001	63047000	*	1.67676e-09	4.8717e-09	-23.5372
NC_037338.1	63332001	63333000	*	0.00974683	0.00837315	-21.898
NC_037338.1	67274001	67275000	*	3.96718e-07	8.11581e-07	-22.8013
NC_037338.1	72851001	72852000	*	0.0603788	0.0415267	-25.9067
NC_037338.1	74028001	74029000	*	2.02714e-08	5.06015e-08	-44.9831
NC_037338.1	75610001	75611000	*	5.78047e-06	9.76959e-06	-35.1648
NC_037338.1	78667001	78668000	*	0.0269118	0.0207826	-37.7593
NC_037338.1	80157001	80158000	*	0.0535138	0.0374544	-41.9903
NC_037338.1	80944001	80945000	*	0.0210512	0.0167563	-39.0494
NC_037338.1	81062001	81063000	*	1.46779e-05	2.3142e-05	-27.1695
NC_037338.1	81787001	81788000	*	0.0277968	0.0213773	-27.3003
NC_037338.1	82487001	82488000	*	0.0473757	0.0337838	-22.4028
NC_037338.1	82872001	82873000	*	6.45212e-11	2.23954e-10	-20.6473
NC_037338.1	82975001	82976000	*	5.72676e-14	2.78844e-13	-26.9974
NC_037338.1	83302001	83303000	*	0.000825988	0.000920331	-32.2939
NC_037338.1	86316001	86317000	*	0.00070267	0.000793874	-25.4312
NC_037338.1	87065001	87066000	*	0.052348	0.0367787	-23.6239
NC_037338.1	87267001	87268000	*	1.75539e-06	3.22661e-06	-24.424
NC_037338.1	87543001	87544000	*	0.00280236	0.00275389	-30.723
NC_037338.1	87968001	87969000	*	0.0599097	0.0412556	-24.3609
NC_037338.1	88363001	88364000	*	0.0189469	0.0152447	-28.4265
NC_037338.1	88631001	88632000	*	6.97492e-10	2.13644e-09	-21.1835
NC_037338.1	89498001	89499000	*	0.00265313	0.00262156	-47.7912
NC_037338.1	91643001	91644000	*	0.00203985	0.00207461	-23.4239
NC_037338.1	92659001	92660000	*	4.98229e-07	1.00096e-06	-22.2319
NC_037338.1	94512001	94513000	*	0.0450869	0.0323762	-27.1535
NC_037338.1	95366001	95367000	*	0.0160985	0.0131744	-53.7102
NC_037338.1	95775001	95776000	*	5.45293e-09	1.47018e-08	-24.366
NC_037338.1	95837001	95838000	*	0.0540995	0.0378043	-20.4532
NC_037338.1	95883001	95884000	*	8.13359e-06	1.34045e-05	-51.8552
NC_037338.1	96038001	96039000	*	9.97428e-05	0.000134694	-31.5504
NC_037338.1	96282001	96283000	*	4.16838e-11	1.48228e-10	-23.608
NC_037338.1	96550001	96551000	*	0.00745665	0.00657261	-42.1311
NC_037338.1	96835001	96836000	*	0.0559888	0.0389309	-23.7368
NC_037338.1	97006001	97007000	*	0.00420183	0.00394417	-32.3718
NC_037338.1	97076001	97077000	*	0.0498952	0.0352995	-31.7797
NC_037338.1	97235001	97236000	*	0.00887882	0.00770259	-28.4758
NC_037338.1	97401001	97402000	*	3.17073e-11	1.14165e-10	-34.5318
NC_037338.1	97457001	97458000	*	0.00109296	0.00118526	-20.9476
NC_037338.1	97478001	97479000	*	2.36387e-07	5.01242e-07	-22.1315
NC_037338.1	97802001	97803000	*	0.00301584	0.00293658	-30.6911
NC_037338.1	97927001	97928000	*	5.20893e-09	1.40871e-08	-22.549
NC_037338.1	97952001	97953000	*	0.0170389	0.0138635	-47.9801
NC_037338.1	97953001	97954000	*	0.0216825	0.0172027	-21.1032
NC_037338.1	98153001	98154000	*	0.0133435	0.0111062	-23.7158
NC_037338.1	98162001	98163000	*	0.0221839	0.0175494	-21.4355
NC_037338.1	98247001	98248000	*	1.19178e-05	1.90933e-05	-38.1841
NC_037338.1	98250001	98251000	*	0	0	-30.8663
NC_037338.1	98254001	98255000	*	0.00635593	0.00569471	-32.4378
NC_037338.1	98422001	98423000	*	0.00162199	0.0016875	-23.1787
NC_037338.1	98455001	98456000	*	0.0215936	0.0171392	-20.7456
NC_037338.1	98567001	98568000	*	2.66214e-13	1.20332e-12	-70.1594
NC_037338.1	98571001	98572000	*	2.8459e-17	1.86283e-16	-25.8302
NC_037338.1	98731001	98732000	*	2.56275e-11	9.32786e-11	-20.3576
NC_037338.1	98813001	98814000	*	0.0066821	0.00595364	-30.549
NC_037338.1	98826001	98827000	*	0.0108417	0.00921869	-41.9693
NC_037338.1	98954001	98955000	*	0.00609811	0.00548827	-22.901
NC_037338.1	98977001	98978000	*	2.74234e-09	7.7371e-09	-25.2327
NC_037338.1	99133001	99134000	*	0.00454527	0.00422751	-23.4956
NC_037338.1	99231001	99232000	*	0.00354896	0.00339342	-33.9897
NC_037338.1	99289001	99290000	*	2.09581e-06	3.80653e-06	-22.3629
NC_037338.1	99317001	99318000	*	6.67884e-07	1.31461e-06	-25.6391
NC_037338.1	99410001	99411000	*	1.38032e-07	3.03703e-07	-36.7758
NC_037338.1	99528001	99529000	*	4.36783e-07	8.87703e-07	-43.0601
NC_037338.1	99601001	99602000	*	0.0323151	0.0243339	-36.2599
NC_037338.1	99813001	99814000	*	0.00242747	0.00242177	-21.2424
NC_037338.1	99848001	99849000	*	0.00753954	0.00663616	-36.0844
NC_037338.1	100197001	100198000	*	1.76743e-15	9.88655e-15	-51.8417
NC_037338.1	100215001	100216000	*	3.50835e-08	8.46026e-08	-21.2464
NC_037338.1	100223001	100224000	*	1.10985e-07	2.48054e-07	-46.8052
NC_037338.1	100240001	100241000	*	1.30282e-06	2.44508e-06	-20.8191
NC_037338.1	101163001	101164000	*	1.24615e-07	2.7602e-07	-20.2652
NC_037338.1	101292001	101293000	*	2.80207e-07	5.87046e-07	-22.0096
NC_037338.1	101465001	101466000	*	1.33907e-21	1.21638e-20	22.6945
NC_037338.1	101571001	101572000	*	7.60496e-06	1.25883e-05	-27.7733
NC_037338.1	101832001	101833000	*	0.0151347	0.0124548	-26.0564
NC_037338.1	101905001	101906000	*	0.00383882	0.00364039	-22.8536
NC_037338.1	102111001	102112000	*	2.95683e-05	4.40735e-05	-39.2226
NC_037338.1	102309001	102310000	*	7.24733e-06	1.20476e-05	-36.6477
NC_037338.1	102596001	102597000	*	1.8591e-10	6.11783e-10	-55.0926
NC_037338.1	102670001	102671000	*	0.0129348	0.0107977	-39.0681
NC_037338.1	102811001	102812000	*	0.0348994	0.0259975	-23.1637
NC_037338.1	102919001	102920000	*	2.49886e-05	3.77735e-05	-25.4392
NC_037338.1	103060001	103061000	*	0.0029769	0.00290391	-30.2239
NC_037338.1	103281001	103282000	*	1.54687e-19	1.2169e-18	-27.1778
NC_037338.1	103310001	103311000	*	0.0209808	0.0167037	-22.9574
NC_037338.1	103325001	103326000	*	3.93371e-07	8.0542e-07	-26.8196
NC_037338.1	103335001	103336000	*	0.00900006	0.00779702	-35.6748
NC_037338.1	103347001	103348000	*	0.000440826	0.000521523	-22.0595
NC_037338.1	103452001	103453000	*	0.0454949	0.0326319	-22.4225
NC_037338.1	103456001	103457000	*	0.0613436	0.0420949	-20.5974
NC_037338.1	103464001	103465000	*	0.000306388	0.000374761	-25.271
NC_037338.1	103475001	103476000	*	4.95264e-07	9.95758e-07	-20.7706
NC_037338.1	103482001	103483000	*	1.17288e-38	2.86443e-37	-22.1692
NC_037338.1	103487001	103488000	*	0.000104194	0.000140131	-22.3439
NC_037338.1	103500001	103501000	*	0.00264762	0.00261661	-36.0623
NC_037338.1	103510001	103511000	*	0.000268099	0.000332089	-39.0887
NC_037338.1	103517001	103518000	*	8.29281e-06	1.36448e-05	-28.5996
NC_037338.1	103611001	103612000	*	0.00754383	0.00663949	-23.3384
NC_037338.1	103619001	103620000	*	5.48882e-05	7.78199e-05	-51.6788
NC_037338.1	103620001	103621000	*	0.0657441	0.0447244	-25.9035
NC_037338.1	103646001	103647000	*	0.0322786	0.0243104	-32.766
NC_037338.1	103720001	103721000	*	0.00189965	0.00194524	-21.1871
NC_037338.1	103921001	103922000	*	1.46988e-07	3.22095e-07	-20.4664
NC_037338.1	104059001	104060000	*	0.000761273	0.000854275	-53.3681
NC_037338.1	104072001	104073000	*	1.19649e-05	1.9163e-05	-26.5273
NC_037338.1	104153001	104154000	*	9.75535e-05	0.000131926	-35.0649
NC_037338.1	104359001	104360000	*	0.0332712	0.0249464	-29.7931
NC_037338.1	104377001	104378000	*	3.53139e-06	6.19014e-06	-24.5354
NC_037338.1	104435001	104436000	*	0.0415857	0.0302251	-27.03
NC_037338.1	104584001	104585000	*	8.82464e-07	1.70124e-06	-29.3273
NC_037338.1	104585001	104586000	*	1.08432e-07	2.42574e-07	-25.2274
NC_037338.1	104647001	104648000	*	0.0473151	0.0337461	-23.1863
NC_037338.1	104749001	104750000	*	2.20711e-158	5.11601e-156	-28.5448
NC_037338.1	104783001	104784000	*	8.60716e-07	1.66235e-06	-24.7703
NC_037338.1	104856001	104857000	*	0.0508171	0.03587	-29.4627
NC_037338.1	104952001	104953000	*	0.0192658	0.0154745	-33.9842
NC_037338.1	104969001	104970000	*	0.000145442	0.000189792	-33.2235
NC_037338.1	104999001	105000000	*	8.76487e-09	2.30068e-08	-21.3999
NC_037338.1	105000001	105001000	*	1.80707e-05	2.80908e-05	-20.5811
NC_037338.1	105067001	105068000	*	0.0109928	0.00933575	-36.4236
NC_037338.1	105069001	105070000	*	0.00349421	0.00334701	-21.194
NC_037338.1	105089001	105090000	*	0.00708596	0.0062777	-20.9779
NC_037338.1	105132001	105133000	*	0.0565875	0.0392894	-26.1159
NC_037338.1	105218001	105219000	*	4.71267e-07	9.51275e-07	-22.2788
NC_037338.1	105419001	105420000	*	1.82762e-06	3.35146e-06	-40.7755
NC_037338.1	105485001	105486000	*	5.45348e-08	1.27857e-07	21.2314
NC_037338.1	105497001	105498000	*	3.78748e-06	6.60486e-06	-26.2915
NC_037338.1	105503001	105504000	*	0.0366134	0.0271214	-23.7969
NC_037338.1	105557001	105558000	*	1.60885e-05	2.52157e-05	-26.8085
NC_037338.1	105575001	105576000	*	1.21236e-06	2.28619e-06	-20.838
NC_037338.1	105619001	105620000	*	0.00075178	0.000844842	-26.6965
NC_037338.1	105634001	105635000	*	0.00501761	0.00461726	-20.6409
NC_037338.1	105665001	105666000	*	0.0209109	0.0166516	-23.6058
NC_037338.1	105702001	105703000	*	0.000116961	0.000155639	-23.3408
NC_037338.1	105714001	105715000	*	0.0262959	0.0203689	-21.5569
NC_037338.1	105763001	105764000	*	0.0410179	0.0298707	-22.7453
NC_037338.1	105792001	105793000	*	0.028752	0.0220107	-36.4519
NC_037338.1	105914001	105915000	*	0.0174562	0.0141665	-25.9297
NC_037338.1	105925001	105926000	*	0.00340445	0.00326956	-33.4694
NC_037338.1	105994001	105995000	*	0.00263159	0.00260271	-25.7598
NC_037338.1	106005001	106006000	*	2.57707e-16	1.56512e-15	-27.0932
NC_037338.1	106030001	106031000	*	0.000313272	0.000382424	-22.846
NC_037338.1	106044001	106045000	*	3.51289e-11	1.25936e-10	-22.615
NC_037338.1	106067001	106068000	*	0.00256255	0.00254185	-24.5593
NC_037338.1	106100001	106101000	*	1.95472e-07	4.20525e-07	-23.4181
NC_037338.1	106101001	106102000	*	2.31895e-07	4.92547e-07	-33.6537
NC_037338.1	106148001	106149000	*	1.58077e-05	2.4805e-05	-21.1867
NC_037338.1	106164001	106165000	*	0.0076086	0.00669226	-22.5193
NC_037338.1	106184001	106185000	*	0.0052578	0.00481164	-22.2818
NC_037338.1	106196001	106197000	*	1.61668e-18	1.17623e-17	-45.2483
NC_037338.1	106227001	106228000	*	0.0263324	0.0203924	-23.4725
NC_037338.1	106233001	106234000	*	0.00210129	0.00213062	-20.5555
NC_037338.1	106239001	106240000	*	0.0553638	0.0385633	-35.3576
NC_037338.1	106246001	106247000	*	4.13874e-11	1.47214e-10	-21.0797
NC_037338.1	106328001	106329000	*	0.0508649	0.0358952	-20.7956
NC_037338.1	106452001	106453000	*	0.0420832	0.0305312	-24.013
NC_037338.1	106493001	106494000	*	2.70519e-05	4.06137e-05	-33.9333
NC_037338.1	106555001	106556000	*	1.21842e-08	3.13622e-08	-21.0205
NC_037338.1	106665001	106666000	*	7.26489e-05	0.000100726	-27.5375
NC_037338.1	106911001	106912000	*	6.71445e-08	1.5542e-07	-30.2473
NC_037339.1	13001	14000	*	0.000156091	0.000202309	-43.785
NC_037339.1	33001	34000	*	0.0325611	0.0244911	-55.4223
NC_037339.1	81001	82000	*	2.28913e-21	2.05329e-20	-55.8096
NC_037339.1	82001	83000	*	0.0329416	0.0247294	-43.9128
NC_037339.1	85001	86000	*	0.000104657	0.00014069	-38.6552
NC_037339.1	87001	88000	*	1.37854e-14	7.10646e-14	-50.2572
NC_037339.1	2268001	2269000	*	2.49571e-05	3.77324e-05	-27.8607
NC_037339.1	2613001	2614000	*	0.0738626	0.0495143	-49.2318
NC_037339.1	11414001	11415000	*	6.96879e-141	1.52189e-138	-29.0027
NC_037339.1	11478001	11479000	*	4.50199e-10	1.40886e-09	27.451
NC_037339.1	11565001	11566000	*	0.0687118	0.0464574	-33.1789
NC_037339.1	12171001	12172000	*	1.86497e-06	3.41426e-06	-20.5112
NC_037339.1	13541001	13542000	*	0.0497679	0.0352198	-33.5411
NC_037339.1	13543001	13544000	*	0.00079993	0.000893973	-23.2913
NC_037339.1	14308001	14309000	*	1.29984e-05	2.06879e-05	-20.0308
NC_037339.1	15544001	15545000	*	0.00471932	0.00437108	-38.6986
NC_037339.1	18968001	18969000	*	0.00567609	0.00514773	-51.0239
NC_037339.1	19526001	19527000	*	0	0	-41.2804
NC_037339.1	20424001	20425000	*	0.000111285	0.000148737	-27.2038
NC_037339.1	20441001	20442000	*	0.000968096	0.00106254	-23.4405
NC_037339.1	20769001	20770000	*	0.00850204	0.00740245	-21.8395
NC_037339.1	20919001	20920000	*	0	0	-21.1344
NC_037339.1	21232001	21233000	*	0.00187617	0.00192444	-22.2333
NC_037339.1	21595001	21596000	*	0.00136533	0.0014465	-37.6562
NC_037339.1	21840001	21841000	*	1.3735e-06	2.56788e-06	-26.5876
NC_037339.1	24694001	24695000	*	2.89262e-12	1.17686e-11	21.148
NC_037339.1	24925001	24926000	*	0.00240738	0.00240336	-26.7163
NC_037339.1	25977001	25978000	*	9.60633e-07	1.84106e-06	-35.1797
NC_037339.1	29735001	29736000	*	0.0296771	0.0226239	-38.7393
NC_037339.1	30934001	30935000	*	5.06814e-18	3.52732e-17	-25.9639
NC_037339.1	32138001	32139000	*	0.000168248	0.000216726	-40
NC_037339.1	32535001	32536000	*	0.00262045	0.00259266	-21.8585
NC_037339.1	32567001	32568000	*	1.43419e-09	4.2067e-09	-29.0963
NC_037339.1	32674001	32675000	*	0.000824629	0.000918932	-39.7202
NC_037339.1	32683001	32684000	*	0.0515358	0.0362959	-28.6197
NC_037339.1	33337001	33338000	*	2.39277e-68	1.89875e-66	-23.281
NC_037339.1	34246001	34247000	*	0.01045	0.00891716	-21.1795
NC_037339.1	34282001	34283000	*	0.0587633	0.0405719	-26.9108
NC_037339.1	34335001	34336000	*	0.00135466	0.00143611	-42.6667
NC_037339.1	34368001	34369000	*	2.6871e-08	6.59418e-08	-35.6685
NC_037339.1	35275001	35276000	*	0.000120291	0.000159651	-20.4277
NC_037339.1	35332001	35333000	*	1.54793e-12	6.47209e-12	-23.6888
NC_037339.1	35392001	35393000	*	0.0105116	0.00896683	-23.6567
NC_037339.1	35407001	35408000	*	3.0832e-08	7.50074e-08	21.2698
NC_037339.1	35574001	35575000	*	3.73731e-09	1.0326e-08	-21.9063
NC_037339.1	35700001	35701000	*	0.000671043	0.000761299	-53.9015
NC_037339.1	35932001	35933000	*	0.000496318	0.000579672	-25.2616
NC_037339.1	35985001	35986000	*	0.0340943	0.0254847	-25.1705
NC_037339.1	35986001	35987000	*	0.000616005	0.000704514	-22.8606
NC_037339.1	36104001	36105000	*	6.15168e-13	2.6798e-12	-32.885
NC_037339.1	36744001	36745000	*	0.000281647	0.000347162	-23.6919
NC_037339.1	36757001	36758000	*	0.00661899	0.00590458	-32.7502
NC_037339.1	36760001	36761000	*	0.0435937	0.0314587	-21.1489
NC_037339.1	44024001	44025000	*	0.005576	0.00506669	-36.7976
NC_037339.1	54579001	54580000	*	0.039085	0.0286805	-21.1355
NC_037339.1	69655001	69656000	*	2.42865e-05	3.68027e-05	-21.424
NC_037339.1	71245001	71246000	*	4.26232e-09	1.16789e-08	-28.2443
NC_037339.1	71249001	71250000	*	0.0129611	0.0108172	-20.7093
NC_037339.1	72668001	72669000	*	0.0195536	0.0156799	-23.2203
NC_037339.1	75141001	75142000	*	1.27903e-10	4.28638e-10	-34.7939
NC_037339.1	75477001	75478000	*	1.81745e-07	3.93235e-07	-29.1061
NC_037339.1	75574001	75575000	*	2.00627e-07	4.30634e-07	-22.4292
NC_037339.1	76244001	76245000	*	5.53604e-07	1.10417e-06	-26.8503
NC_037339.1	76739001	76740000	*	6.43377e-15	3.41593e-14	-25.5576
NC_037339.1	77172001	77173000	*	0.0265475	0.0205354	-23.4297
NC_037339.1	79099001	79100000	*	1.64671e-05	2.57662e-05	-33.3333
NC_037339.1	79776001	79777000	*	0.013561	0.0112734	-21.4286
NC_037339.1	82222001	82223000	*	0.00107054	0.00116357	-32.7046
NC_037339.1	82223001	82224000	*	0.0282072	0.0216446	-33.0919
NC_037339.1	82396001	82397000	*	0.000414676	0.00049368	-25.734
NC_037339.1	82931001	82932000	*	0.0318492	0.0240425	-23.4213
NC_037339.1	84096001	84097000	*	0.00594587	0.00536625	-27.3191
NC_037339.1	84361001	84362000	*	0.000173415	0.000222665	-34.2982
NC_037339.1	84669001	84670000	*	0.000898173	0.00099289	-36.7296
NC_037339.1	84717001	84718000	*	0.0617889	0.0423686	-24.8859
NC_037339.1	84732001	84733000	*	0.0333866	0.0250208	-25.5432
NC_037339.1	84980001	84981000	*	1.91554e-09	5.51952e-09	-32.0631
NC_037339.1	84990001	84991000	*	0.000630866	0.000720139	-23.8095
NC_037339.1	85033001	85034000	*	0.0140956	0.0116755	-25.2341
NC_037339.1	85420001	85421000	*	0.0573751	0.0397557	-22.9389
NC_037339.1	85452001	85453000	*	0.00188642	0.00193375	-42.5848
NC_037339.1	85650001	85651000	*	0.0504446	0.0356385	-24.1938
NC_037339.1	85669001	85670000	*	0.00045125	0.000532425	-32.3094
NC_037339.1	85672001	85673000	*	7.00961e-05	9.74877e-05	-22.9301
NC_037339.1	85758001	85759000	*	1.39197e-12	5.84779e-12	-37.3134
NC_037339.1	85922001	85923000	*	3.28993e-12	1.33214e-11	-33.3496
NC_037339.1	86074001	86075000	*	1.00452e-11	3.84307e-11	-24.1932
NC_037339.1	86098001	86099000	*	0.000833697	0.00092806	-22.6794
NC_037339.1	86188001	86189000	*	0.0385467	0.028335	-27.5626
NC_037339.1	86283001	86284000	*	8.77291e-06	1.43659e-05	-23.834
NC_037339.1	86335001	86336000	*	4.54053e-05	6.53714e-05	-28.0178
NC_037339.1	86491001	86492000	*	7.2741e-07	1.42361e-06	-39.0282
NC_037339.1	86521001	86522000	*	0.00295002	0.00288164	-34.5603
NC_037339.1	86662001	86663000	*	3.81663e-05	5.57049e-05	-21.6849
NC_037339.1	86821001	86822000	*	0.0142121	0.0117613	-24.6801
NC_037339.1	86909001	86910000	*	1.05412e-06	2.00597e-06	-21.3951
NC_037339.1	87175001	87176000	*	0.0112357	0.00952157	-23.4733
NC_037340.1	1001	2000	*	7.58503e-05	0.00010476	-53.9735
NC_037340.1	29001	30000	*	5.18738e-08	1.22029e-07	-57.2967
NC_037340.1	59001	60000	*	0.0451163	0.0323938	-56.6455
NC_037340.1	60001	61000	*	1.175e-16	7.33849e-16	-36.4779
NC_037340.1	69001	70000	*	5.20343e-15	2.78452e-14	-36.0499
NC_037340.1	80001	81000	*	0.00012453	0.000164617	-39.2589
NC_037340.1	81001	82000	*	4.86558e-05	6.97208e-05	-50.8826
NC_037340.1	82001	83000	*	0.013185	0.0109898	-41.2815
NC_037340.1	89001	90000	*	0.0431205	0.0311632	-26.3235
NC_037340.1	90001	91000	*	0.00109965	0.00119212	-31.206
NC_037340.1	91001	92000	*	0.0129187	0.0107852	-30.8987
NC_037340.1	96001	97000	*	0.0244652	0.0191342	-57.74
NC_037340.1	98001	99000	*	2.96837e-09	8.3401e-09	-35.0746
NC_037340.1	99001	100000	*	0.00173463	0.00179332	-21.2959
NC_037340.1	100001	101000	*	6.12807e-25	6.98589e-24	-28.9281
NC_037340.1	102001	103000	*	2.68983e-06	4.8016e-06	-48.0349
NC_037340.1	103001	104000	*	0.0227817	0.0179632	-45.7958
NC_037340.1	104001	105000	*	8.06931e-18	5.50555e-17	-51.7938
NC_037340.1	105001	106000	*	0.00202007	0.00205592	-52.2673
NC_037340.1	107001	108000	*	2.49687e-08	6.15076e-08	-51.1672
NC_037340.1	114001	115000	*	3.09627e-05	4.59757e-05	-33.5692
NC_037340.1	116001	117000	*	3.30578e-07	6.84389e-07	-48.7635
NC_037340.1	118001	119000	*	1.32157e-07	2.91626e-07	-57.2787
NC_037340.1	126001	127000	*	0.00864856	0.00751888	-51.3205
NC_037340.1	127001	128000	*	0.00612096	0.00550588	-23.5709
NC_037340.1	131001	132000	*	0.00100802	0.00110161	-41.622
NC_037340.1	179001	180000	*	0.00281442	0.00276375	-43.9819
NC_037340.1	194001	195000	*	0.00682685	0.00607013	-33.6039
NC_037340.1	196001	197000	*	1.51767e-08	3.85134e-08	-52.1392
NC_037340.1	199001	200000	*	1.88714e-05	2.92272e-05	-21.5943
NC_037340.1	204001	205000	*	9.88428e-09	2.57736e-08	-21.2374
NC_037340.1	206001	207000	*	0.016788	0.0136793	-32.1288
NC_037340.1	343001	344000	*	2.66072e-66	2.0031e-64	-21.6344
NC_037340.1	344001	345000	*	2.56234e-15	1.41061e-14	-24.3444
NC_037340.1	361001	362000	*	8.22074e-33	1.49918e-31	-27.3287
NC_037340.1	1615001	1616000	*	0.00471064	0.00436396	-24.4915
NC_037340.1	3947001	3948000	*	1.05812e-09	3.16476e-09	-23.2882
NC_037340.1	6606001	6607000	*	7.28142e-07	1.42484e-06	-22.1337
NC_037340.1	6853001	6854000	*	2.69614e-09	7.61409e-09	-32.851
NC_037340.1	9351001	9352000	*	1.70624e-09	4.95298e-09	-31.4549
NC_037340.1	10068001	10069000	*	0.037932	0.0279485	-25.5802
NC_037340.1	10804001	10805000	*	3.32964e-08	8.05208e-08	-26.5277
NC_037340.1	10808001	10809000	*	0.038329	0.0282033	-23.3559
NC_037340.1	11107001	11108000	*	9.68643e-13	4.13332e-12	-25.1612
NC_037340.1	16278001	16279000	*	0.0360067	0.0267222	-32.6064
NC_037340.1	17150001	17151000	*	2.85376e-06	5.07332e-06	-38.4445
NC_037340.1	17301001	17302000	*	7.75708e-05	0.000106949	-23.6129
NC_037340.1	17353001	17354000	*	0.00137057	0.00145136	-29.5652
NC_037340.1	18014001	18015000	*	6.37947e-05	8.93877e-05	-34.0051
NC_037340.1	18321001	18322000	*	0.00647164	0.00578739	-30.3427
NC_037340.1	18871001	18872000	*	1.08991e-08	2.82443e-08	-24.1401
NC_037340.1	22474001	22475000	*	1.13367e-05	1.82297e-05	-20.8978
NC_037340.1	27800001	27801000	*	1.35619e-24	1.50892e-23	-30.5279
NC_037340.1	29493001	29494000	*	1.16505e-09	3.46692e-09	26.8526
NC_037340.1	31276001	31277000	*	2.55889e-05	3.86081e-05	-40.5736
NC_037340.1	33001001	33002000	*	8.44856e-07	1.63411e-06	-24.7371
NC_037340.1	34141001	34142000	*	0.0442361	0.0318527	-23.5004
NC_037340.1	34167001	34168000	*	0.000219335	0.000276469	-22.6496
NC_037340.1	35014001	35015000	*	0.000395069	0.000472467	-32.7225
NC_037340.1	36824001	36825000	*	3.78382e-31	6.26875e-30	21.1611
NC_037340.1	37721001	37722000	*	0.000243398	0.000304447	-29.4958
NC_037340.1	37997001	37998000	*	0.00219142	0.00220955	-21.0131
NC_037340.1	38033001	38034000	*	0.00123554	0.0013224	-20.0937
NC_037340.1	38418001	38419000	*	1.15165e-14	5.98349e-14	-20.5246
NC_037340.1	38887001	38888000	*	0.0154317	0.0126769	-31.02
NC_037340.1	39629001	39630000	*	1.49651e-11	5.60684e-11	-33.0658
NC_037340.1	39888001	39889000	*	1.93791e-07	4.17351e-07	-28.5303
NC_037340.1	40006001	40007000	*	0.000268515	0.000332543	-26.0794
NC_037340.1	40902001	40903000	*	7.15222e-07	1.40184e-06	21.2752
NC_037340.1	41544001	41545000	*	3.87508e-05	5.64706e-05	-23.421
NC_037340.1	41656001	41657000	*	0.027769	0.0213584	-28.1531
NC_037340.1	41745001	41746000	*	0.0594683	0.040989	-24.9523
NC_037340.1	42189001	42190000	*	0.00125281	0.00133824	-39.4863
NC_037340.1	42419001	42420000	*	7.59576e-05	0.000104889	-22.2876
NC_037340.1	42571001	42572000	*	1.76872e-11	6.56895e-11	-24.3466
NC_037340.1	42615001	42616000	*	1.44481e-08	3.68024e-08	-23.8524
NC_037340.1	42632001	42633000	*	0.0013223	0.00140514	-22.3528
NC_037340.1	42812001	42813000	*	0.0464665	0.0332224	-38.3694
NC_037340.1	42920001	42921000	*	7.88826e-08	1.80551e-07	-24.6091
NC_037340.1	45121001	45122000	*	0.00644919	0.00576986	-34.1039
NC_037340.1	46216001	46217000	*	0.00251602	0.00250067	-23.6863
NC_037340.1	46818001	46819000	*	3.82561e-266	1.07543e-263	-38.5283
NC_037340.1	48231001	48232000	*	0.000486841	0.000569889	-20.3911
NC_037340.1	51305001	51306000	*	6.81495e-56	3.60167e-54	-54.863
NC_037340.1	51306001	51307000	*	1.08699e-23	1.13937e-22	-26.3062
NC_037340.1	51405001	51406000	*	0.0342812	0.0256041	-45.7202
NC_037340.1	52001001	52002000	*	1.97306e-07	4.24228e-07	-28.9259
NC_037340.1	52365001	52366000	*	8.74741e-05	0.000119355	-20.2108
NC_037340.1	52386001	52387000	*	0.0657036	0.0446991	-20.3926
NC_037340.1	52514001	52515000	*	6.98765e-14	3.36456e-13	-23.8879
NC_037340.1	53701001	53702000	*	5.40362e-07	1.07929e-06	-27.4238
NC_037340.1	53897001	53898000	*	0.00222373	0.00223905	-35.7724
NC_037340.1	53961001	53962000	*	3.27468e-08	7.93006e-08	-24.4708
NC_037340.1	53995001	53996000	*	4.14745e-21	3.65929e-20	26.5457
NC_037340.1	54035001	54036000	*	0.0200833	0.0160632	-23.2484
NC_037340.1	54039001	54040000	*	7.89913e-05	0.000108709	-20.4762
NC_037340.1	54058001	54059000	*	0.0405322	0.0295708	-23.2957
NC_037340.1	54155001	54156000	*	0.0589261	0.0406641	-20.9524
NC_037340.1	54185001	54186000	*	0.0015585	0.00162843	-22.6265
NC_037340.1	54210001	54211000	*	0.0546267	0.0381172	-22.6493
NC_037340.1	54284001	54285000	*	1.32005e-09	3.89429e-09	-25.7734
NC_037340.1	54310001	54311000	*	0	0	-23.3569
NC_037340.1	54320001	54321000	*	0.0581923	0.0402355	-24.8734
NC_037340.1	54410001	54411000	*	1.18849e-10	3.99869e-10	-24.9299
NC_037340.1	54416001	54417000	*	1.82543e-06	3.3479e-06	-23.4105
NC_037340.1	54449001	54450000	*	0.0635933	0.0434323	-26.226
NC_037340.1	54460001	54461000	*	1.33584e-07	2.94626e-07	-44.7181
NC_037340.1	54608001	54609000	*	0.00124656	0.00133253	-22.8576
NC_037340.1	54663001	54664000	*	0.0670675	0.0455051	-42.6439
NC_037340.1	54686001	54687000	*	6.10557e-06	1.02757e-05	-25.9314
NC_037340.1	54699001	54700000	*	4.36206e-05	6.29871e-05	-26.5614
NC_037340.1	54703001	54704000	*	1.50949e-16	9.32613e-16	-23.0562
NC_037340.1	54704001	54705000	*	2.651e-07	5.57563e-07	-32.2449
NC_037340.1	54725001	54726000	*	4.12872e-05	5.98434e-05	-25.8125
NC_037340.1	54820001	54821000	*	1.29715e-07	2.865e-07	-28.4697
NC_037340.1	54844001	54845000	*	0.000471255	0.000553828	-38.7961
NC_037340.1	54920001	54921000	*	0.0549677	0.0383157	-23.5294
NC_037340.1	54951001	54952000	*	1.15155e-07	2.56551e-07	-21.4702
NC_037340.1	55035001	55036000	*	2.26655e-05	3.45703e-05	-55.7377
NC_037340.1	55046001	55047000	*	0.0174222	0.0141411	-27.1875
NC_037340.1	55147001	55148000	*	1.92605e-05	2.97843e-05	-30.4301
NC_037340.1	55219001	55220000	*	0.00855683	0.0074455	-29.9141
NC_037340.1	55404001	55405000	*	0.00899886	0.00779641	-44.366
NC_037340.1	56725001	56726000	*	0.0577833	0.0399925	-40.9788
NC_037340.1	56776001	56777000	*	2.84238e-16	1.72032e-15	-24.9589
NC_037340.1	57550001	57551000	*	0.000467353	0.000549817	-24.1665
NC_037340.1	57579001	57580000	*	0.0514792	0.0362618	-37.3014
NC_037340.1	57661001	57662000	*	0.00499223	0.00459615	-38.8099
NC_037340.1	58316001	58317000	*	5.02017e-05	7.17259e-05	-21.7043
NC_037340.1	58356001	58357000	*	0.00278215	0.00273585	-44.4816
NC_037340.1	58755001	58756000	*	4.26677e-12	1.70495e-11	-22.9392
NC_037340.1	60273001	60274000	*	3.59277e-13	1.60017e-12	-23.1866
NC_037340.1	60303001	60304000	*	0.0165226	0.0134838	-21.3873
NC_037340.1	61397001	61398000	*	0.0533609	0.0373672	-49.6132
NC_037340.1	61539001	61540000	*	0.0691227	0.0467053	-36.0613
NC_037340.1	61921001	61922000	*	0.0214448	0.0170367	-21.094
NC_037340.1	61949001	61950000	*	3.17532e-18	2.25073e-17	-30.3772
NC_037340.1	62236001	62237000	*	0	0	-30.1994
NC_037340.1	62244001	62245000	*	0.0195465	0.0156761	-20.1177
NC_037340.1	62507001	62508000	*	0.00639873	0.00572976	-33.9789
NC_037340.1	62518001	62519000	*	5.45563e-08	1.27896e-07	-26.1721
NC_037340.1	62709001	62710000	*	5.17148e-07	1.03629e-06	-28.9647
NC_037340.1	62883001	62884000	*	2.52068e-05	3.80772e-05	-20.9322
NC_037340.1	63552001	63553000	*	2.66003e-11	9.66194e-11	-21.7271
NC_037340.1	64237001	64238000	*	0.0437213	0.0315362	-21.2971
NC_037340.1	64290001	64291000	*	0.00246281	0.00245332	-25.2534
NC_037340.1	64553001	64554000	*	2.40226e-16	1.46401e-15	-25.456
NC_037340.1	65227001	65228000	*	0.0225733	0.01782	-36.2205
NC_037340.1	65497001	65498000	*	3.68099e-06	6.434e-06	-27.5159
NC_037340.1	67471001	67472000	*	6.82844e-33	1.25132e-31	-20.0263
NC_037340.1	67534001	67535000	*	0.0203733	0.016272	-24.3211
NC_037340.1	69381001	69382000	*	0.00189677	0.00194278	-21.3773
NC_037340.1	69487001	69488000	*	0.000175247	0.00022492	-24.7139
NC_037340.1	69994001	69995000	*	0.00631863	0.00566417	-23.7516
NC_037340.1	70004001	70005000	*	0.00228112	0.00229037	-25.6837
NC_037340.1	70265001	70266000	*	0.00389601	0.00368909	-26.576
NC_037340.1	70725001	70726000	*	0.00881994	0.00765468	-28.4949
NC_037340.1	72223001	72224000	*	0.0565148	0.0392502	-30.3723
NC_037340.1	73653001	73654000	*	1.51303e-06	2.81006e-06	-21.9093
NC_037340.1	74749001	74750000	*	1.72294e-06	3.1705e-06	-21.5024
NC_037340.1	76574001	76575000	*	0.000773363	0.000866481	-20.518
NC_037340.1	76736001	76737000	*	0.00527653	0.00482577	-23.2226
NC_037340.1	77334001	77335000	*	1.2846e-07	2.83966e-07	-30.6452
NC_037340.1	77682001	77683000	*	0.036979	0.0273516	-34.9219
NC_037340.1	78044001	78045000	*	0.00180895	0.00186265	-20.2247
NC_037340.1	78141001	78142000	*	8.06954e-05	0.000110876	-22.7782
NC_037340.1	78157001	78158000	*	4.99002e-12	1.97751e-11	-31.9477
NC_037340.1	78201001	78202000	*	0.0282075	0.0216446	-29.8648
NC_037340.1	78210001	78211000	*	2.13081e-06	3.86586e-06	-20.8681
NC_037340.1	78430001	78431000	*	1.81767e-07	3.9325e-07	-27.2466
NC_037340.1	78547001	78548000	*	0.00106327	0.00115624	-23.871
NC_037340.1	78624001	78625000	*	0.000165007	0.000212872	-22.4839
NC_037340.1	78628001	78629000	*	1.37119e-06	2.5641e-06	-26.9826
NC_037340.1	78633001	78634000	*	0.0639204	0.043632	-37.753
NC_037340.1	79017001	79018000	*	8.73362e-11	2.98943e-10	-31.5509
NC_037340.1	79061001	79062000	*	0.0642773	0.0438417	-30.1205
NC_037340.1	79458001	79459000	*	0.0209955	0.0167139	-22.8897
NC_037340.1	79552001	79553000	*	1.45464e-13	6.75429e-13	-31.094
NC_037340.1	79652001	79653000	*	2.48175e-07	5.24596e-07	-22.7231
NC_037340.1	79695001	79696000	*	0.00663348	0.00591511	-21.2587
NC_037340.1	79697001	79698000	*	1.52503e-07	3.33323e-07	-28.5956
NC_037340.1	79699001	79700000	*	0.000111396	0.000148871	-24.8167
NC_037340.1	79851001	79852000	*	0.00108494	0.00117767	-33.0342
NC_037340.1	80869001	80870000	*	0.0399475	0.0292144	-34.6939
NC_037340.1	80943001	80944000	*	0.0520903	0.0366289	-24.9371
NC_037340.1	81029001	81030000	*	0.000930023	0.0010242	-23.6969
NC_037340.1	81208001	81209000	*	5.06604e-09	1.37245e-08	-20.2737
NC_037340.1	81315001	81316000	*	0.0667406	0.0453055	-20.7987
NC_037340.1	81370001	81371000	*	0.0262959	0.0203689	-24.0066
NC_037340.1	81514001	81515000	*	0.0488707	0.0346675	-21.5516
NC_037340.1	81597001	81598000	*	0.000588187	0.000675476	-26.4264
NC_037340.1	81672001	81673000	*	0.0484088	0.0343952	-20.235
NC_037340.1	82110001	82111000	*	2.66158e-05	4.00272e-05	-27.634
NC_037340.1	82840001	82841000	*	7.26246e-08	1.67285e-07	-30.7384
NC_037340.1	83213001	83214000	*	0.0346643	0.0258467	-26.1665
NC_037341.1	335001	336000	*	2.19236e-19	1.70691e-18	-35.038
NC_037341.1	348001	349000	*	0.0207274	0.0165214	-36.6435
NC_037341.1	388001	389000	*	0.0515255	0.0362906	-27.704
NC_037341.1	484001	485000	*	0.0262847	0.0203626	-34.3066
NC_037341.1	495001	496000	*	9.35759e-32	1.60358e-30	-22.0087
NC_037341.1	577001	578000	*	0.000125757	0.000166147	-22.3046
NC_037341.1	634001	635000	*	6.44953e-43	1.97712e-41	32.8087
NC_037341.1	670001	671000	*	0.0102249	0.00874403	-30.5346
NC_037341.1	751001	752000	*	4.54338e-08	1.07762e-07	-25.6306
NC_037341.1	864001	865000	*	2.65244e-07	5.57733e-07	-31.1352
NC_037341.1	934001	935000	*	0.027146	0.0209365	-23.6842
NC_037341.1	992001	993000	*	0.000438451	0.000519038	-26.4095
NC_037341.1	1052001	1053000	*	0.00124294	0.00132935	-26.1177
NC_037341.1	1128001	1129000	*	0.000228928	0.000287627	-24.8024
NC_037341.1	1168001	1169000	*	2.0752e-10	6.78169e-10	-25.2649
NC_037341.1	1196001	1197000	*	0.0080108	0.00701506	-26.4129
NC_037341.1	1203001	1204000	*	7.71814e-26	9.27046e-25	-24.5514
NC_037341.1	1222001	1223000	*	0.000215084	0.000271602	-41.5254
NC_037341.1	1232001	1233000	*	0.00157249	0.00164149	-21.1717
NC_037341.1	1239001	1240000	*	2.68195e-12	1.09452e-11	-28.6691
NC_037341.1	1257001	1258000	*	1.25883e-11	4.75475e-11	-28.7734
NC_037341.1	1301001	1302000	*	2.05748e-23	2.11468e-22	-22.2702
NC_037341.1	1306001	1307000	*	0.0264105	0.020445	-20.8954
NC_037341.1	1345001	1346000	*	0.0599783	0.0412931	-29.4368
NC_037341.1	1351001	1352000	*	3.41194e-06	5.99785e-06	-21.2312
NC_037341.1	1685001	1686000	*	2.69655e-05	4.05001e-05	-24.3778
NC_037341.1	1728001	1729000	*	0.00746413	0.00657789	-34.1524
NC_037341.1	1740001	1741000	*	1.72778e-09	5.01112e-09	-26.3739
NC_037341.1	1788001	1789000	*	3.17881e-11	1.14425e-10	-32.8122
NC_037341.1	1851001	1852000	*	0.000188825	0.000240791	-21.7169
NC_037341.1	1888001	1889000	*	0.0136015	0.0113031	-23.2423
NC_037341.1	1901001	1902000	*	2.16104e-32	3.83255e-31	-24.5529
NC_037341.1	1910001	1911000	*	0.0716217	0.0481881	-22.104
NC_037341.1	1954001	1955000	*	0.019808	0.0158661	-20.0802
NC_037341.1	2065001	2066000	*	0.0313863	0.0237521	-31.6051
NC_037341.1	2215001	2216000	*	0	0	-37.0921
NC_037341.1	2237001	2238000	*	2.38134e-07	5.04622e-07	-30.4733
NC_037341.1	2385001	2386000	*	1.03559e-05	1.67547e-05	-25.0487
NC_037341.1	2461001	2462000	*	0.00114322	0.00123368	-26.4204
NC_037341.1	2483001	2484000	*	0.00580092	0.00524843	-27.5463
NC_037341.1	2640001	2641000	*	0.00301813	0.00293838	-29.2217
NC_037341.1	2776001	2777000	*	2.49813e-34	4.92264e-33	-41.9147
NC_037341.1	3021001	3022000	*	0.0119809	0.0100762	-36.5385
NC_037341.1	3023001	3024000	*	8.90133e-12	3.42182e-11	-21.9917
NC_037341.1	3139001	3140000	*	2.73591e-11	9.92257e-11	-20.4441
NC_037341.1	3155001	3156000	*	0.000968785	0.00106321	-32.5685
NC_037341.1	3375001	3376000	*	0.00099127	0.00108505	-21.9413
NC_037341.1	3492001	3493000	*	2.23866e-08	5.55405e-08	-39.2283
NC_037341.1	4081001	4082000	*	8.51834e-12	3.27984e-11	-22.243
NC_037341.1	4094001	4095000	*	5.20574e-13	2.28089e-12	-31.6569
NC_037341.1	7248001	7249000	*	0.000547142	0.00063274	-20.521
NC_037341.1	8017001	8018000	*	0.0235533	0.0184966	-34.4828
NC_037341.1	8270001	8271000	*	0.00100923	0.00110269	-25.0506
NC_037341.1	8284001	8285000	*	0.000735629	0.000828207	-22.5797
NC_037341.1	8455001	8456000	*	0.0368133	0.0272427	-48.7216
NC_037341.1	8738001	8739000	*	2.4929e-10	8.05802e-10	-40.7324
NC_037341.1	10348001	10349000	*	2.50777e-07	5.2963e-07	-43.4407
NC_037341.1	10424001	10425000	*	1.14307e-07	2.54789e-07	-30.3709
NC_037341.1	13920001	13921000	*	4.1328e-11	1.47042e-10	29.7906
NC_037341.1	14784001	14785000	*	0.00277882	0.00273288	-33.8454
NC_037341.1	15087001	15088000	*	1.56762e-64	1.09878e-62	-36.8332
NC_037341.1	16329001	16330000	*	2.99306e-06	5.30527e-06	-22.06
NC_037341.1	16566001	16567000	*	3.51837e-05	5.1677e-05	-25.2328
NC_037341.1	16952001	16953000	*	0.000256105	0.000318771	-25.0291
NC_037341.1	16953001	16954000	*	2.33136e-05	3.54524e-05	-20.7912
NC_037341.1	19336001	19337000	*	1.44609e-07	3.17407e-07	-34.5424
NC_037341.1	19423001	19424000	*	2.55652e-05	3.85767e-05	-31.5113
NC_037341.1	19557001	19558000	*	3.72966e-05	5.45409e-05	-25.1825
NC_037341.1	19672001	19673000	*	5.5923e-06	9.47764e-06	-45.0297
NC_037341.1	19785001	19786000	*	0.0431308	0.0311689	-21.8837
NC_037341.1	19875001	19876000	*	2.37176e-12	9.71979e-12	-23.0029
NC_037341.1	22241001	22242000	*	1.08889e-08	2.8226e-08	-23.5731
NC_037341.1	26140001	26141000	*	6.27632e-05	8.80638e-05	-29.5001
NC_037341.1	26171001	26172000	*	9.53451e-06	1.55336e-05	-40.9618
NC_037341.1	29272001	29273000	*	0.000154123	0.000200014	-27.0868
NC_037341.1	30104001	30105000	*	7.70937e-15	4.06137e-14	-31.1883
NC_037341.1	30687001	30688000	*	1.73936e-56	9.47677e-55	-25.2274
NC_037341.1	34354001	34355000	*	0.000448251	0.000529336	-20.0714
NC_037341.1	35173001	35174000	*	0.0497813	0.0352274	-39.0293
NC_037341.1	40050001	40051000	*	0.00327319	0.00315842	-27.8407
NC_037341.1	43878001	43879000	*	7.34993e-06	1.21975e-05	30.607
NC_037341.1	45020001	45021000	*	7.11756e-26	8.57247e-25	-30.0885
NC_037341.1	56386001	56387000	*	0.000631827	0.000721018	-33.2119
NC_037341.1	58382001	58383000	*	0.000341314	0.000413438	-27.2495
NC_037341.1	62984001	62985000	*	0.00392359	0.003711	-29.0743
NC_037341.1	63196001	63197000	*	0.00476331	0.00440719	-21.4226
NC_037341.1	65216001	65217000	*	1.82482e-07	3.94635e-07	-48.6239
NC_037341.1	65816001	65817000	*	0.0296454	0.0226023	-23.432
NC_037341.1	67945001	67946000	*	0.000356079	0.000429538	-33.4235
NC_037341.1	68061001	68062000	*	5.97838e-13	2.60732e-12	-24.5312
NC_037341.1	72300001	72301000	*	2.00273e-09	5.75424e-09	22.9782
NC_037341.1	73936001	73937000	*	4.64244e-19	3.53023e-18	-20.0333
NC_037341.1	76123001	76124000	*	0.00392451	0.003711	-38.1064
NC_037341.1	79655001	79656000	*	4.56591e-07	9.24263e-07	-23.9001
NC_037341.1	80968001	80969000	*	8.15805e-05	0.000111993	-45.423
NC_037341.1	81122001	81123000	*	0.0296248	0.0225912	-23.8355
NC_037341.1	81249001	81250000	*	7.27214e-05	0.000100816	-38.0877
NC_037341.1	81262001	81263000	*	4.63924e-11	1.63892e-10	-22.3983
NC_037341.1	81324001	81325000	*	0.00645099	0.00577108	-28.9919
NC_037341.1	82055001	82056000	*	0.00187824	0.00192626	-24.2825
NC_037341.1	82106001	82107000	*	0.000690702	0.000781321	-35.2221
NC_037341.1	82121001	82122000	*	0.0318833	0.0240621	-42.4709
NC_037341.1	82151001	82152000	*	0.00189547	0.00194182	-21.8696
NC_037341.1	82235001	82236000	*	0.00389617	0.0036891	-21.7571
NC_037342.1	33001	34000	*	9.55321e-05	0.00012949	-38.9655
NC_037342.1	144001	145000	*	0.0011131	0.00120481	-22.1397
NC_037342.1	837001	838000	*	5.7155e-09	1.53627e-08	-24.6386
NC_037342.1	6411001	6412000	*	0.00181105	0.00186452	-31.3079
NC_037342.1	6676001	6677000	*	1.0708e-09	3.19978e-09	-25.0959
NC_037342.1	10535001	10536000	*	0.00194223	0.00198426	-39.5966
NC_037342.1	14329001	14330000	*	4.25318e-12	1.69978e-11	-24.705
NC_037342.1	15649001	15650000	*	5.58056e-11	1.95008e-10	-36.8172
NC_037342.1	22055001	22056000	*	2.55733e-15	1.40815e-14	-20.3667
NC_037342.1	23764001	23765000	*	0.0012444	0.0013307	-24.5329
NC_037342.1	23791001	23792000	*	0.00164855	0.00171242	-26.0088
NC_037342.1	23957001	23958000	*	0.0247206	0.0193083	-20.5237
NC_037342.1	24590001	24591000	*	7.45269e-05	0.000103065	-35.824
NC_037342.1	24707001	24708000	*	0.0030732	0.00298616	-36.2832
NC_037342.1	24737001	24738000	*	1.89555e-06	3.46592e-06	-42.319
NC_037342.1	24865001	24866000	*	0.00204069	0.00207515	-27.5076
NC_037342.1	24996001	24997000	*	3.50957e-10	1.11332e-09	-20.7116
NC_037342.1	25073001	25074000	*	1.70422e-36	3.75281e-35	-22.3271
NC_037342.1	25587001	25588000	*	0.0373781	0.027595	-40.9425
NC_037342.1	27490001	27491000	*	1.51294e-09	4.42541e-09	-22.9137
NC_037342.1	27878001	27879000	*	2.54925e-06	4.56639e-06	-23.7996
NC_037342.1	27894001	27895000	*	0.00039655	0.000474023	-20.3165
NC_037342.1	27906001	27907000	*	6.11176e-07	1.21002e-06	-26.9136
NC_037342.1	28269001	28270000	*	1.24197e-16	7.73326e-16	-31.6743
NC_037342.1	28488001	28489000	*	1.08625e-11	4.13186e-11	-30.0688
NC_037342.1	28671001	28672000	*	0.00575648	0.00521133	-49.5575
NC_037342.1	29262001	29263000	*	1.19697e-11	4.53083e-11	-25.057
NC_037342.1	29653001	29654000	*	0.0129106	0.0107802	-33.3052
NC_037342.1	30086001	30087000	*	1.40225e-17	9.40939e-17	-30.6269
NC_037342.1	30228001	30229000	*	4.68434e-06	8.04096e-06	-24.6056
NC_037342.1	30252001	30253000	*	0.00148778	0.0015627	-25.2109
NC_037342.1	30634001	30635000	*	0.0567121	0.0393562	-27.205
NC_037342.1	31396001	31397000	*	1.14508e-05	1.83976e-05	-38.3309
NC_037342.1	32116001	32117000	*	0.0643473	0.0438812	-40.7583
NC_037342.1	34975001	34976000	*	0.00115421	0.00124443	-28.4606
NC_037342.1	35010001	35011000	*	9.09941e-05	0.000123771	-28.7756
NC_037342.1	35295001	35296000	*	0.000642926	0.000732608	-37.3758
NC_037342.1	35638001	35639000	*	3.51818e-06	6.16902e-06	-21.9264
NC_037342.1	37480001	37481000	*	1.82369e-60	1.14196e-58	-26.8326
NC_037342.1	37515001	37516000	*	2.4144e-05	3.6614e-05	-24.2789
NC_037342.1	38470001	38471000	*	3.42823e-09	9.5298e-09	-23.5165
NC_037342.1	43519001	43520000	*	4.76051e-05	6.83336e-05	-40.3758
NC_037342.1	43585001	43586000	*	0.000251222	0.000313298	-24.0211
NC_037342.1	44214001	44215000	*	0.00387169	0.00366869	-28.4385
NC_037342.1	44231001	44232000	*	3.40139e-05	5.00953e-05	-24.0323
NC_037342.1	45032001	45033000	*	1.8194e-05	2.82607e-05	-26.6468
NC_037342.1	46422001	46423000	*	0.0185499	0.0149572	-28.0558
NC_037342.1	46458001	46459000	*	7.51465e-06	1.2445e-05	-23.8829
NC_037342.1	46507001	46508000	*	0.0342406	0.0255774	-20.0903
NC_037342.1	50341001	50342000	*	0.066027	0.044888	-49.7012
NC_037342.1	50898001	50899000	*	0.00622392	0.00558647	-26.961
NC_037342.1	51648001	51649000	*	6.12941e-05	8.61855e-05	-20.9006
NC_037342.1	52258001	52259000	*	0.00129791	0.00138166	-20.8219
NC_037342.1	52314001	52315000	*	6.14007e-07	1.21527e-06	-21.0339
NC_037342.1	52706001	52707000	*	0.00708645	0.00627792	-26.4816
NC_037342.1	52874001	52875000	*	2.84855e-07	5.96264e-07	-29.927
NC_037342.1	53344001	53345000	*	2.63263e-38	6.33576e-37	-22.5441
NC_037342.1	54389001	54390000	*	1.95016e-05	3.01237e-05	-25.448
NC_037342.1	54406001	54407000	*	1.1103e-06	2.10514e-06	-41.8896
NC_037342.1	54529001	54530000	*	0.0416429	0.0302592	-34.2494
NC_037342.1	54543001	54544000	*	1.2841e-18	9.41508e-18	-42.516
NC_037342.1	55584001	55585000	*	2.72118e-05	4.08397e-05	-30.1563
NC_037342.1	56189001	56190000	*	1.25671e-06	2.36357e-06	-47.8142
NC_037342.1	58371001	58372000	*	0.000852068	0.000946515	-32.0964
NC_037342.1	62595001	62596000	*	1.02483e-11	3.91454e-11	-21.7262
NC_037342.1	64503001	64504000	*	0	0	-33.4865
NC_037342.1	64739001	64740000	*	3.05345e-11	1.10198e-10	-23.0392
NC_037342.1	64779001	64780000	*	4.40549e-06	7.59586e-06	-28.2111
[truncated: 5,707 more rows]
