# Supplementary material for: Integrated methylome–transcriptome profiling reveals epigenetic regulation of immune activation pathways and CSN3-associated lactation repression in bovine subclinical mastitis
Source: J Anim Sci Biotechnol. 2026 May 10;17:88. doi: 10.1186/s40104-026-01400-3 (PMC13157666; doi:10.1186/s40104-026-01400-3)
Supplement: Supplementary file 2 — Additional file 2: Table S1A. WGBS read quality and trimming metrics. FastQC average/median read length (bp) and total reads, plus Cutadapt % trimmed for each sample (R1/R2). Table S1B. WGBS alignment statistics and CpG methylation counts. Per-sample alignment metrics (total, aligned, ambiguous reads, no genomic sequence) and cytosine context counts, including total CpGs, methylated CpGs, and unmethylated CpGs, for healthy control and subclinical mastitis cows. Table S1C. RNA-seq read quality metrics (FastQC summary). FastQC outputs for each sample (R1/R2), including GC content (%), average sequence length, percentage of failed modules, and total read counts prior to alignment. Table S1D. RNA-seq alignment and mapping statistics. STAR alignment summary showing read mapping outcomes for each sample, including uniquely mapped, total mapped, multiple/too many loci, and categories of unmapped reads (mismatches, too short, other). Percentages are shown relative to total reads. Table S2. Distribution of differentially methylated cytosines (DMCs) across genomic features. Counts of total, hypomethylated, and hypermethylated DMCs identified in promoters, exons, introns, downstream regions, genes, CpG islands, CpG island shores, and CpG island shelves. Table S3A. Genome-wide list of differentially methylated cytosines (DMCs). Genomic coordinates and statistical details of all identified CpG DMCs. Columns include chromosome, start, end, strand, P-value, q-value (FDR-adjusted), and methylation difference (SCM–HC). Table S3B. Differentially methylated cytosines annotated with gene IDs. Genomic positions, strand, methylation difference (SCM–HC), and associated gene annotations for CpG DMCs. This table links cytosine-level methylation changes to specific genes for downstream functional interpretation. Table S4. Differentially methylated regions (DMRs) identified using 1-kb sliding windows. List of significant DMRs detected with a 1-kb window and 1-kb step size. Columns report chro [file 40104_2026_1400_MOESM2_ESM.zip › Additional Table S5.xlsx]

## Sheet: All_Significant_DMGs
Supplementary Table S5A. Differentially methylated genes (DMGs)
geneID	DMC_count	mean_meth_diff
A1BG	2	20.661
A4GALT	1	23.9541
AAAS	1	-38.8889
AAK1	1	-22.0768
AAMDC	1	-23.2558
AARS1	3	-32.5792
AASS	1	45.4433
AATF	3	2.50145
ABAT	6	-28.1689
ABCA10	1	-23.7904
ABCA14	7	-21.0234
ABCA2	1	-25.7122
ABCA3	3	-35.3564
ABCA4	1	-27.1648
ABCA5	1	-27.2727
ABCA6	1	-44.3386
ABCA7	1	-73.5961
ABCA9	3	-5.21254
ABCB8	1	-27.2727
ABCC1	1	-43.9655
ABCC11	2	-21.7674
ABCC8	1	-23.8045
ABCD1	2	-31.9646
ABCD4	1	-36.9267
ABCE1	2	26.9902
ABCG8	1	-46.2963
ABHD11	2	-28.3809
ABHD12	1	-20.8929
ABHD14B	1	24.9129
ABHD2	2	-28.2557
ABHD6	2	-35.3431
ABLIM2	18	-27.9976
ABLIM3	1	-51.2954
ABR	2	-24.8912
ABTB1	1	-27.7228
ABTB2	9	-27.8102
ACAA1	5	22.6213
ACACA	3	37.876
ACACB	1	-20.3704
ACAD8	1	-23.5294
ACAD9	4	-25.2954
ACAP3	3	-28.0321
ACAT2	9	-29.5723
ACBD7	1	41.8961
ACD	11	-33.6003
ACE	1	-32.8378
ACER2	10	-22.8907
ACER3	1	24.3902
ACHE	2	-29.0957
ACKR2	1	-20.3252
ACO2	6	10.8291
ACOT11	3	-24.4091
ACOT7	3	-33.4682
ACOT8	1	-54.3307
ACOX2	5	-39.8941
ACOX3	3	-25.923
ACOXL	3	-34.5911
ACP6	2	28.4115
ACSF3	4	16.1788
ACSL1	1	-36.1585
ACSL6	1	-22.8206
ACSS1	1	-23.3969
ACTB	4	-31.6558
ACTE1	1	-41.2762
ACTG1	1	-20.219
ACTL8	3	-30.6862
ACTN3	2	20.7523
ACTN4	14	-40.1596
ACTR1A	11	-28.6738
ACTR1B	6	-31.2839
ACTR5	3	5.87223
ACVR2B	2	-30.03
ACY1	1	-40.2439
ACYP2	2	-29.3333
ADA2	1	-22.3881
ADAM11	2	-26.5933
ADAM12	5	0.049755
ADAM15	1	-37.5
ADAM17	1	-21.9307
ADAM33	3	-2.69718
ADAM8	5	-27.6077
ADAMTS13	3	-8.90111
ADAMTS14	6	-40.1177
ADAMTS15	2	-1.48311
ADAMTS17	10	-28.4721
ADAMTS2	5	-8.37133
ADAMTS8	1	-30.8128
ADAMTS9	1	-39.3228
ADAMTSL2	7	-13.797
ADAMTSL4	1	-36
ADAMTSL5	2	0.210929
ADAP2	7	-30.8777
ADAR	4	-26.9204
ADARB1	6	-34.6348
ADARB2	4	-31.4359
ADAT1	1	-34.2262
ADAT3	1	-39.9751
ADCK1	3	-20.7079
ADCK5	1	-21.1538
ADCY1	3	-11.7182
ADCY3	3	-28.3795
ADCY5	1	-62.3529
ADCY6	1	-25.0777
ADCY7	2	-39.5723
ADCY9	1	-32.8164
ADCYAP1	1	21.6189
ADCYAP1R1	1	-58.4192
ADD1	3	-34.7863
ADGRA1	2	-23.0321
ADGRA2	3	-25.7728
ADGRB1	11	-16.8164
ADGRB3	5	-25.945
ADGRF3	1	-28.3333
ADGRL1	1	-46.3193
ADGRL2	1	-22.7273
ADIPOR1	1	-23.9199
ADIPOR2	2	-25.1225
ADM	3	-25.4573
ADM5	1	-25.3205
ADNP2	2	26.9065
ADORA2A	2	-24.0371
ADORA2B	3	-29.6424
ADRA1A	1	-20.3883
ADRA1B	1	-37.931
ADSL	1	-28
ADSS1	2	-30.3423
AFAP1	10	-39.8612
AFAP1L1	2	-33.757
AFAP1L2	1	-27.8633
AFDN	3	-32.5312
AFF3	1	-38.2353
AGAP1	8	-31.1704
AGBL3	1	-64.7346
AGFG2	7	-22.9153
AGMAT	5	-59.9163
AGMO	1	-20.2
AGO2	4	-30.3951
AGO4	2	-22.123
AGPAT2	1	-21.5186
AGPAT3	3	-38.8062
AGPAT4	1	-41.5094
AGRN	3	-19.4659
AGXT	3	-14.7494
AHCY	1	-24.3902
AHCYL1	1	-26.5816
AHCYL2	1	-36.9274
AHDC1	2	-4.72103
AHNAK	2	-35.4839
AHNAK2	3	-17.8805
AHRR	3	-35.5218
AIMP2	1	-28.152
AIPL1	4	-52.1478
AIRE	1	-51.1151
AJUBA	16	-24.6616
AK4	6	-22.4537
AK5	1	-50.4611
AK7	1	-33.2504
AK8	4	-16.9618
AKAIN1	2	-23.189
AKAP1	2	20.7804
AKAP13	6	-46.3239
AKAP3	2	-26.2141
AKAP7	2	-20.3302
AKAP8	2	-7.08653
AKAP9	3	-34.7443
AKIRIN2	2	-27.4662
AKNA	3	-27.533
AKR1E2	2	-24.7747
AKR7A2	3	-27.4253
AKT1	1	-20.4396
AKT1S1	2	-40.1352
AKT2	3	-25.2728
ALDH16A1	6	-14.0512
ALDH1A3	1	25.2525
ALDH1L2	3	-8.31579
ALDH3B1	1	-23.4043
ALDH4A1	3	26.3253
ALDOB	2	-43.2835
ALG12	3	17.1367
ALG5	2	49.5921
ALK	2	23.0609
ALKAL2	4	-37.993
ALKBH3	1	-24.8438
ALKBH4	2	-25.9383
ALKBH5	1	21.6667
ALLC	1	-46.2687
ALMS1	1	-30.6921
ALOX15	4	-25.7459
ALOX5	1	-24.754
ALPK2	3	-27.5996
ALPL	2	-21.7835
ALS2	2	-24.9772
ALS2CL	2	-29.119
ALX3	3	-28.8566
ALX4	9	-20.1276
AMDHD2	2	-46.9196
AMER2	1	23.6559
AMIGO1	5	-28.3063
AMMECR1L	1	26.9795
AMOTL1	6	-38.4455
AMOTL2	1	-21.3592
AMPD2	3	-31.0174
AMZ1	2	-0.412489
ANAPC1	12	-43.3772
ANAPC10	2	26.9902
ANAPC11	2	-37.1371
ANAPC2	5	-16.0423
ANGEL2	2	-20.748
ANGPT2	5	2.71672
ANGPTL4	3	23.5191
ANHX	2	-34.491
ANK1	9	7.07375
ANK3	1	-33.6696
ANKDD1A	1	-22.4719
ANKH	1	-59.7013
ANKLE2	4	27.9294
ANKMY1	5	-17.4885
ANKRD11	3	-5.75438
ANKRD27	1	-38.0952
ANKRD29	3	-15.4402
ANKRD34A	1	-21.7787
ANKRD37	1	-23.0056
ANKRD39	1	-44.6154
ANKRD46	1	-22.7876
ANKRD50	2	-43.5599
ANKRD54	1	-53.9326
ANKRD55	2	-29.1446
ANKRD61	1	-23.8039
ANKRD63	1	-44.5205
ANKS1A	4	1.00437
ANKS6	1	-49.4253
ANLN	3	-23.0005
ANO1	4	-26.4178
ANO2	4	-34.7122
ANO3	1	27.5446
ANO6	6	-35.1077
ANO7	1	-22.6674
ANO8	2	-34.6134
ANO9	7	-31.8646
ANP32B	3	-26.5108
ANTXR2	1	-21.1823
ANXA11	3	-20.0186
ANXA2	1	-31.0484
ANXA3	2	-21.7643
ANXA5	1	-61.6362
AOPEP	1	-20.991
AOX1	2	-44.193
AP1B1	1	-39.2502
AP2A1	1	24.193
AP2A2	3	-23.8518
AP2M1	2	-26.2732
AP3B2	2	-23.4733
AP3D1	8	-35.1852
AP4B1	1	-28.8259
AP5Z1	4	16.5373
APBA2	8	-23.6385
APBB1IP	2	-39.6432
APBB2	4	-30.7273
APBB3	5	-24.5741
APC2	8	-45.651
APCDD1L	1	-38.0471
APLP2	1	-25.477
APMAP	7	-41.4539
APOA1	3	-30.9346
APOM	3	-31.123
APP	8	26.508
APPL2	4	-28.1425
APRT	3	-25.6957
AQP1	1	-36.292
ARAP1	1	-29.7336
ARC	2	-29.267
ARF3	1	-29.4307
ARF4	1	-25.1979
ARF6	2	-39.8194
ARFGAP2	3	-34.464
ARFGAP3	1	45.1665
ARFIP1	1	-23.3242
ARFRP1	1	-28.4607
ARGLU1	4	23.3506
ARHGAP10	3	-42.8858
ARHGAP22	13	-27.8984
ARHGAP23	1	64.0053
ARHGAP24	1	-21.7546
ARHGAP26	1	-46.0714
ARHGAP33	1	-47.7276
ARHGAP35	1	-25.5128
ARHGAP36	1	35.9401
ARHGAP39	4	-42.196
ARHGAP4	1	-20.1511
ARHGAP8	4	10.1694
ARHGDIA	1	-45.8745
ARHGEF10	5	-4.40559
ARHGEF10L	6	-18.7041
ARHGEF11	3	-32.1628
ARHGEF15	1	21.5054
ARHGEF16	3	-25.7708
ARHGEF17	1	-21.5517
ARHGEF19	1	20.8
ARHGEF28	1	-52.9759
ARHGEF3	7	-41.8659
ARHGEF4	1	-32.2539
ARHGEF7	9	-19.3638
ARHGEF9	4	-28.5315
ARID3A	2	-10.5706
ARID3B	1	-27.6637
ARID4A	2	-30.221
ARID5A	1	-20.7207
ARIH1	1	26.8734
ARL10	1	-22.9345
ARL13B	12	-28.1307
ARL2	2	4.90479
ARL8A	2	-39.6819
ARMC12	2	-33.2844
ARMC5	2	-26.7664
ARMH4	1	-35.8025
ARNT2	3	-33.6529
ARNTL	1	-41.6817
ARPC1B	4	-30.6856
ARPP21	1	-38.2945
ARRB1	7	-36.0965
ARRDC1	1	-33.2285
ARRDC3	5	-37.008
ARSB	1	-37.1568
ARSG	9	-33.3844
ART1	1	-23.3571
ART3	2	-36.1073
ARV1	1	-37.3584
ARVCF	2	-27.7492
ARX	2	-21.9274
ASAH1	1	-20.6838
ASAP1	8	-31.7116
ASAP2	2	-25.5968
ASAP3	7	-23.1621
ASB10	3	-31.2749
ASB13	2	40.9154
ASB18	3	-43.743
ASB3	3	-22.6742
ASB9	2	-57.6524
ASCC2	2	-38.8706
ASCL2	1	-47.2973
ASCL4	2	-20.7632
ASIC1	2	-31.6973
ASIC2	5	-34.9571
ASIC3	1	-31.3499
ASIC4	1	-28.8732
ASPHD1	1	-23.5038
ASRGL1	3	-21.3997
ASS1	8	11.5569
ASTE1	2	-33.2166
ASTL	3	18.0151
ASTN1	1	-38.0435
ASTN2	8	-2.56646
ASXL3	1	-38
ATAD1	1	-20.155
ATAD2B	1	-22.642
ATAD3A	5	-35.4609
ATF2	2	26.546
ATF3	3	28.3238
ATG16L1	2	-26.5244
ATG16L2	1	20.6828
ATG2A	3	-35.0196
ATG4A	2	-35.0169
ATG7	4	-24.4957
ATL1	1	-24.0805
ATMIN	1	-36.1302
ATN1	1	-29.0176
ATOH1	9	-26.8638
ATOSA	1	-21.9731
ATP10A	6	-20.8419
ATP11A	8	-1.39992
ATP13A1	1	27.5152
ATP1A1	2	29.0157
ATP2A1	1	-36.4865
ATP2A3	3	14.193
ATP2B1	1	-31.5217
ATP2B2	10	-19.3027
ATP2B3	4	-28.8377
ATP2C2	2	-24.7288
ATP5MC3	7	-38.4079
ATP5MF	6	-26.3198
ATP5MJ	1	-20.4545
ATP5PO	2	-24.6959
ATP6AP1	1	-25.6133
ATP6V0A1	4	-32.844
ATP6V0C	1	-24.6656
ATP6V0D1	6	-23.6668
ATP6V0D2	1	-24.6753
ATP6V0E1	1	24.658
ATP6V1B1	1	-25.8621
ATP6V1C1	1	-33.2119
ATP6V1H	4	-24.1428
ATP7A	1	-54.0486
ATP8A2	3	-3.2597
ATP9A	3	-31.0384
ATPSCKMT	4	23.6722
ATRAID	1	23.6738
ATXN1	1	-44.2857
ATXN1L	1	-21.129
ATXN7	1	-22.584
AUTS2	6	-25.7243
AVIL	1	-42.2078
AVPI1	1	-41.3978
AVPR1A	2	-26.8418
AXIN1	8	-20.9329
AXIN2	2	-28.2733
AZI2	1	-33.3333
AZIN1	2	-23.3548
AZU1	2	-31.6694
B2M	2	-22.3064
B3GALT4	2	-23.2333
B3GAT1	1	-30.3523
B3GAT2	2	22.8311
B3GAT3	2	-38.617
B3GNT2	1	-20.8682
B3GNT5	1	20.2239
B3GNT6	1	-21.3359
B3GNTL1	2	-27.925
B4GALT3	1	25.082
B4GAT1	2	-23.6048
B9D1	1	20.2797
BACH2	1	-26.3615
BAD	2	-23.9173
BAG6	4	-28.7618
BAHCC1	5	-33.5889
BAHD1	2	-27.756
BAIAP2	8	-10.7922
BAIAP2L1	2	-40.5482
BAK1	4	-36.578
BANP	5	-12.5332
BARX1	10	-24.6433
BATF	2	-46.3093
BBC3	1	24.4058
BBS2	4	-24.1375
BCAM	1	-28.5714
BCAN	2	-49.9516
BCAR3	1	-24.4403
BCAS1	1	-21.7778
BCAT2	2	-47.7273
BCCIP	1	21.0384
BCDIN3D	7	-36.24
BCKDHB	3	-26.3405
BCL11A	1	-31.5432
BCL11B	5	-26.9017
BCL2	9	8.42976
BCL2L11	2	20.7183
BCL2L12	1	-27.8328
BCL2L13	2	23.2048
BCL2L14	1	-81.1351
BCL3	1	-34.7756
BCL7A	3	-23.3353
BCL9L	1	-53.6663
BCO1	1	-29.5163
BCO2	1	-20.6107
BCOR	7	-11.3713
BCORL1	1	-26.9934
BCR	13	-12.7453
BDP1	1	26.6185
BEAN1	1	-23.8175
BEGAIN	3	-24.2961
BEST2	4	-45.431
BEST4	1	21.2981
BET1L	9	-25.1351
BEX4	1	-23.7896
BFAR	4	-23.3814
BGN	1	-28.775
BHLHA15	2	-44.403
BHLHE23	1	-44.3124
BICD2	2	-22.5814
BICDL2	3	-32.7762
BICRA	1	21.2552
BID	2	-33.7681
BIK	1	-26.7442
BIN1	7	-27.2708
BIN3	1	-31.3043
BIRC7	1	-27.3601
BLCAP	1	34.7525
BLK	9	1.86409
BLM	2	-45.0978
BLNK	1	-20.8541
BLOC1S3	1	-20.2797
BLTP3B	2	8.10903
BMP1	1	-35.6459
BMP2K	2	-29.4468
BMP6	5	-32.1062
BMP7	11	-41.3786
BMP8A	4	-13.657
BMPR1A	1	-30.4487
BNC2	2	-31.592
BOC	1	-24.1946
BOD1L1	1	26.509
BOP1	6	4.9867
BORCS6	7	-24.8414
BORCS8	1	-25.7123
BOSTAUV1R417	1	-57.1739
BPHL	1	-26.9231
BPIFA2A	2	-32.7662
BPIFA3	1	-51.8085
BRD1	6	-13.3298
BRD2	4	32.2626
BRF1	6	-18.0175
BRI3BP	1	-21.8214
BRME1	1	-44.4088
BROX	2	-34.8716
BRPF3	2	-27.5309
BRSK2	5	-1.41581
BSCL2	1	-22.524
BSG	2	-21.432
BSN	1	-27.9934
BTAF1	1	-23.0389
BTBD1	1	48.2051
BTBD11	1	-52.7993
BTBD6	1	-28.6822
BTBD7	1	-20.9677
BTBD9	1	-64.8639
BTD	1	22.6834
BTG3	1	-20.7271
BYSL	1	-24.784
BZW1	1	34.1971
BoLA	2	-24.4232
C11H2orf49	4	-23.5755
C11H2orf68	4	25.5702
C11H2orf81	5	-27.2763
C11H9orf50	1	-20.5534
C12H13orf46	1	-24.0655
C14H8orf33	1	-36
C14H8orf34	2	-29.3873
C14H8orf82	2	21.1009
C15H11orf16	1	-27.5932
C15H11orf71	6	-40.625
C16H1orf159	2	-28.1648
C16H1orf167	3	-37.2016
C17H22orf39	1	-24.0033
C17H4orf33	1	-22.6131
C17H4orf46	1	20.091
C17H5orf52	1	-27.8351
C18H16orf46	2	-32.0176
C18H19orf33	1	-38.3298
C19H17orf100	1	-39.3617
C19H17orf67	1	-23.4986
C19H17orf97	1	-23.3826
C1H21orf91	3	21.3483
C1H3orf70	1	28.0259
C1QB	1	-28.7356
C1QC	1	-31.5789
C1QL2	2	-23.7773
C1QL4	6	-25.1409
C1QTNF9	3	-27.0924
C21H14orf180	1	-22.0606
C22H3orf20	3	-30.8269
C22H3orf22	1	-23.6364
C22H3orf62	1	-24.6947
C23H6orf141	1	26.8601
C24H18orf25	2	-30.2522
C24H18orf63	1	20.5238
C25H16orf82	1	33.7204
C25H16orf96	2	6.47235
C25H7orf50	10	-35.6004
C26H10orf88	3	-22.1276
C26H10orf90	4	-6.50944
C28H1orf198	1	-25.4673
C29H11orf68	2	-36.7257
C2CD2	1	-27.8571
C2CD3	1	-52.439
C2CD4D	1	-25
C2CD5	1	-21.3644
C2H1orf232	1	-27.8887
C4A	2	-27.5229
C4BPA	1	26.2214
C4H7orf57	3	-26.0325
C5H12orf57	4	-12.4501
C6H4orf48	10	-19.7496
C6H4orf54	2	-27.6691
C7H19orf44	2	-26.7339
C7H19orf67	1	31.0836
C7H5orf15	1	-22.0163
C8B	1	22.5815
CA10	1	-24.8656
CA7	1	-27.0845
CA9	5	-30.5898
CAAP1	6	-33.708
CABIN1	11	-23.6736
CABLES1	2	-33.0208
CABLES2	1	-34.4315
CACFD1	4	-25.5663
CACNA1A	2	-70.3799
CACNA1B	8	-29.0478
CACNA1C	20	-32.9287
CACNA1D	4	-36.0648
CACNA1G	1	-25.8333
CACNA1H	2	-27.0601
CACNA1I	7	-22.7456
CACNA1S	5	0.388423
CACNA2D2	3	-28.5022
CACNB3	2	-39.463
CACNG4	6	-22.3295
CACNG5	3	18.9027
CACNG8	2	-20.7932
CADPS	11	-34.023
CALCOCO1	1	-32.069
CALCOCO2	3	-28.3861
CALD1	1	-30.0683
CALML4	1	-20.4724
CALN1	4	-29.9921
CALR	2	-25.1961
CALY	2	-26.7201
CAMK1D	2	-38.5788
CAMK2A	1	-25.2002
CAMK2B	3	-35.1826
CAMK2D	1	-30.29
CAMK4	1	-23.1505
CAMSAP1	2	-28.6466
CAMSAP2	1	20.9602
CAMSAP3	2	-28.4655
CAMTA1	5	-23.6515
CAPN1	2	-39.0556
CAPN10	8	-26.0367
CAPN11	1	-20.0855
CAPN2	2	-60.4902
CAPN5	4	-34.8052
CAPN8	1	-35.0511
CAPZB	12	-25.8569
CARD11	4	-48.6612
CARD14	3	-28.4061
CARD9	5	-22.3265
CARHSP1	1	-28.0548
CARM1	1	-28.5289
CARMIL1	2	-22.1003
CARMIL3	1	-22.4051
CARNMT1	5	-37.7122
CARS1	1	-20.9447
CARS2	2	24.272
CARTPT	1	-49.6866
CASKIN1	4	-10.0425
CASKIN2	2	-23.5983
CASP16	2	-20.9853
CASP2	2	-28.4071
CASS4	1	-30.9012
CAST	1	-21.6216
CASTOR1	6	-27.2305
CASTOR2	1	-27.8092
CASZ1	8	-26.5559
CATHL3	1	-24.5418
CATIP	7	-29.7367
CATSPER2	5	-32.723
CATSPERD	1	-20.5026
CATSPERG	8	-34.2078
CATSPERZ	1	-26.013
CAVIN1	2	25.8612
CAVIN2	1	-29.9242
CBFA2T3	12	-31.4774
CBLN1	2	-40.7157
CBS	2	-47.3782
CBX4	4	-25.5994
CC2D2A	1	-62.2306
CCBE1	11	-26.7361
CCDC102B	2	-34.1703
CCDC106	2	-30.1222
CCDC107	2	-46.6103
CCDC112	1	-21.5602
CCDC113	1	-21.0415
CCDC116	1	-32.9036
CCDC12	10	-35.4569
CCDC13	1	-23.3029
CCDC14	1	-29.1972
CCDC142	5	-29.9963
CCDC154	6	-32.0061
CCDC157	3	-23.4115
CCDC167	2	23.1199
CCDC17	1	-22.3185
CCDC174	1	-29.1412
CCDC177	1	-21.6488
CCDC183	3	-25.675
CCDC186	12	-29.1696
CCDC187	4	-20.6834
CCDC197	1	-48.0916
CCDC201	1	-33.715
CCDC22	1	-24.2424
CCDC24	2	21.7408
CCDC27	1	-36.4329
CCDC28B	1	-35.035
CCDC3	1	-22.7273
CCDC30	1	-39.7915
CCDC40	2	-38.8295
CCDC51	1	-23.0211
CCDC57	3	-29.0248
CCDC6	1	-50.7463
CCDC60	1	-33.3333
CCDC61	2	14.5626
CCDC78	3	-28.3756
CCDC85A	1	40.7505
CCDC85C	8	-39.4965
CCDC87	2	-28.8027
CCDC88A	1	20.7996
CCDC88B	3	-12.1161
CCDC88C	10	-25.7179
CCDC89	2	-31.3765
CCDC97	1	-30.9859
CCKBR	1	-27.6923
CCNB2	1	20.0183
CCNC	2	-20.8836
CCND3	3	-13.2705
CCNG2	1	-22.769
CCNJL	2	-8.35649
CCNL2	6	-25.2959
CCNO	12	-26.3101
CCNQ	2	-28.7195
CCPG1	6	-21.4695
CCR8	2	-37.4586
CCSER1	1	-38.2914
CCT4	4	-27.7883
CCT8	1	-34.7466
CD14	1	-38.4142
CD151	1	-44.7346
CD163L1	1	28.0429
CD164L2	3	-30.206
CD1D	1	-23.1939
CD22	1	-23.3919
CD226	5	-50.3338
CD248	1	35.1394
CD27	1	-28.7879
CD2BP2	1	-41.9559
CD300H	1	-33.6638
CD48	2	-27.8794
CD55	2	-23.8268
CD72	1	-65.6593
CD81	6	-26.1408
CD82	5	-37.4393
CD8A	2	24.2811
CD99L2	1	-26.506
CDAN1	4	-32.4091
CDC14A	10	-27.2871
CDC25B	1	-20.7564
CDC25C	1	-51.875
CDC34	2	-32.9417
CDC37	1	-63.3333
CDC42BPB	6	-31.3576
CDC42EP1	1	47.3189
CDC42EP2	1	-24.3925
CDC42EP4	2	-26.3983
CDCA4	3	-39.4961
CDCA7L	3	-31.9188
CDCA8	4	-30.7982
CDCP1	5	-32.8571
CDH15	1	-61.3114
CDH20	5	-31.0345
CDH23	9	-29.2725
CDH3	1	-53.7068
CDH4	10	-29.1684
CDHR1	4	-37.3236
CDHR5	2	-29.4818
CDIP1	5	-35.4702
CDK1	1	34.8191
CDK10	1	-20.8232
CDK11B	1	-22.381
CDK14	9	18.9823
CDK17	1	20.2128
CDK18	1	21.1433
CDK20	6	-35.8416
CDK5RAP1	3	-25.5125
CDK5RAP2	5	-1.89205
CDK5RAP3	10	-40.0026
CDK7	10	-30.1214
CDKAL1	1	-39.9011
CDKN1B	1	-22.1621
CDKN2A	1	-37.1782
CDKN2AIPNL	1	22.8311
CDNF	3	-33.022
CDO1	2	21.5755
CDPF1	6	-31.7238
CDRT4	1	-30.7395
CDT1	2	-21.1782
CDX2	1	-23.5984
CDYL	8	-13.6746
CDYL2	1	-20.9456
CECR2	4	-30.9441
CEL	1	-39.0244
CELF2	7	8.54031
CELF3	1	-22.6562
CELF4	9	-24.6637
CELSR1	14	18.2579
CELSR2	5	-28.461
CELSR3	3	-23.167
CEMIP	4	-24.7827
CENPJ	2	-20.9691
CENPM	2	-22.2913
CENPT	10	-24.4304
CENPX	1	-23.6228
CEP104	1	-27.6119
CEP112	15	-9.51837
CEP120	11	-30.7486
CEP131	2	-25.8558
CEP164	3	-23.185
CEP170B	1	-34.9453
CEP19	1	-27.2006
CEP55	2	21.9795
CEP57	10	-23.7762
CEP68	1	-32.286
CEP97	2	-34.1915
CEPT1	1	-36.6002
CERK	3	48.0274
CERS1	1	21.25
CERS4	1	-41.2371
CERT1	1	-20.0064
CES4A	4	-24.4589
CFAP100	3	-7.23762
CFAP119	1	-57.0437
CFAP161	2	-32.3213
CFAP298	18	-32.0973
CFAP300	1	-39.0805
CFAP46	10	-19.7779
CFAP61	4	-37.6696
CFAP65	1	50.2646
CFAP74	3	-8.4285
CFAP77	2	-48.5045
CFAP91	4	-59.6395
CFAP92	1	-27.3183
CFAP99	5	8.46499
CFDP2	1	-26.7432
CFH	1	24.6069
CH25H	1	-27.033
CHCHD2	3	-27.8469
CHCHD3	1	-20.018
CHCHD6	5	30.0995
CHCHD7	1	23.8362
CHD2	1	-22.7273
CHD3	1	-36.2637
CHD5	2	-28.6202
CHD7	2	-11.0765
CHD8	3	25.3938
CHD9	2	-31.1252
CHERP	5	-21.8129
CHID1	1	26.9355
CHIT1	1	-34.7426
CHKA	7	-30.7823
CHMP1A	2	-28.4091
CHMP4C	1	-23.3961
CHMP6	2	-28.4013
CHMP7	3	-27.1147
CHODL	11	-22.7685
CHPF	1	20.9877
CHRD	4	-2.02702
CHRDL1	4	-36.0886
CHRNA10	1	-23.3571
CHRNB2	1	-30.137
CHRNE	3	-24.8299
CHST11	3	-40.2347
CHST12	1	-54.6429
CHST8	4	-12.9566
CHSY1	1	-26.9231
CIAO1	1	-20
CIAO2B	2	-25.4664
CIAO3	10	-25.6544
CIB2	1	37.3413
CIC	3	-23.8686
CIITA	1	-50.1199
CIMAP3	1	-20
CIRBP	3	-37.5007
CIT	3	-25.097
CITED2	5	-24.3447
CKAP2	1	-53.4014
CKAP2L	6	-24.2978
CKM	1	-29.4029
CLASP1	2	-30.1173
CLASP2	2	34.4689
CLASRP	1	-25.0601
CLCF1	1	-43.3965
CLCN2	1	23.6263
CLCN7	1	-44.328
CLCNKA	3	-41.9123
CLDN3	1	-22.0339
CLEC11A	2	-29.0146
CLEC14A	2	-29.6254
CLEC16A	12	-31.4517
CLEC18C	1	-24.6118
CLEC3B	2	-25.7756
CLIC3	1	-23.6376
CLIC6	1	26.3335
CLIP2	1	-24.5283
CLMN	1	36.9485
CLN8	2	-29.0964
CLNS1A	10	-38.435
CLPB	6	-22.7429
CLPTM1	5	-43.5622
CLPTM1L	3	-50.3747
CLSPN	3	-22.0557
CLSTN2	2	-27.6405
CLTA	12	-27.9529
CLTRN	1	-20.7792
CLUAP1	3	-23.7284
CLUH	1	-23.8095
CMC2	1	38.073
CMIP	11	-13.8077
CMTM3	1	-23.3511
CMTM6	1	-39.6364
CMTM7	5	0.908969
CNDP1	1	-20.0092
CNDP2	3	-9.85702
CNIH2	1	-34.0876
CNIH3	1	-20.438
CNKSR2	1	-43.2329
CNMD	2	52.0857
CNNM1	2	-22.4162
CNNM2	4	-0.196643
CNNM4	9	-25.7955
CNOT3	1	-20.1504
CNOT8	4	-21.4488
CNP	4	-30.8782
CNPY1	1	26.3636
CNPY2	1	-39.4366
CNTN1	5	-33.1217
CNTN2	2	-44.7507
CNTNAP1	2	-27.5361
CNTNAP2	4	-24.8573
CNTNAP3	1	-23.3419
CNTRL	1	-36.3817
COA4	7	-24.7873
COA8	5	-24.6445
COBL	7	-26.9192
COBLL1	1	-20.3947
COG1	3	-42.887
COG2	3	-7.07891
COG3	1	-35.0649
COG4	1	74.1935
COG5	1	-29.3485
COG6	3	-22.0854
COG8	1	20.1524
COL11A2	2	-29.8403
COL12A1	2	21.1864
COL14A1	2	-27.7215
COL15A1	4	-29.4901
COL17A1	1	-46.2336
COL18A1	10	-10.0314
COL1A2	1	-44.9826
COL20A1	4	-18.2736
COL22A1	4	-20.1142
COL23A1	3	-35.7161
COL24A1	1	-50.7692
COL26A1	3	-49.3126
COL27A1	4	-23.1414
COL2A1	2	29.1535
COL4A1	6	-23.9657
COL4A2	10	-27.3802
COL4A3	5	-23.5371
COL4A6	2	-39.2942
COL5A1	2	-26.5151
COL5A3	1	-62.2826
COL6A1	1	-32.9497
COL6A3	1	-36.658
COL6A5	5	-37.0838
COL7A1	3	-23.1803
COL8A2	2	-35.8458
COL9A1	1	-30.4598
COL9A3	1	-20.5466
COLEC10	1	-47.3684
COLEC11	3	-34.4059
COLQ	3	-29.7674
COMMD10	1	25.1046
COMMD5	1	-72.2137
COMTD1	1	-29.2517
COPE	4	-24.5812
COPG1	1	-34.7225
COPG2	4	-26.0122
COPS5	1	-49.8718
COQ10B	1	-23.1287
COQ6	3	-35.062
COQ8A	4	11.1019
CORIN	1	-30.1119
CORO2A	2	22.093
CORO2B	1	-22.5327
CORO6	1	-22.7891
CORO7	3	-21.521
COTL1	1	-37.3333
COX14	2	-22.2549
COX16	7	-25.7282
COX19	2	-27.1795
COX5A	3	-22.8421
COX7A1	1	-38.4091
COX7A2L	4	-31.69
CPA5	1	-20.8466
CPD	2	-28.3306
CPEB1	2	-31.5305
CPLX1	12	8.68755
CPLX2	2	-40.3048
CPLX3	1	-25.5823
CPN2	1	-47.7313
CPNE2	1	-31.2554
CPNE4	5	-11.5719
CPNE6	1	-23.8002
CPNE9	1	-20.1905
CPPED1	2	3.45919
CPQ	4	-33.9291
CPSF1	3	-29.7076
CPT1A	2	-29.6061
CPXM2	1	20.2899
CPZ	3	0.388498
CRABP1	1	-28.7308
CRACDL	10	-26.5687
CRACR2A	2	-29.1051
CRAMP1	2	-45.2526
CRAT	1	-31.25
CRB1	3	-26.5555
CRCP	1	24.7475
CREB3L1	1	-34.8214
CREB3L2	1	-23.6912
CREBBP	11	16.3001
CRELD2	2	36.5609
CRH	2	-25.3596
CRHR2	1	-63.8889
CRIP2	5	-23.9565
CRISPLD2	5	-30.6434
CRKL	1	25.2703
CRLF1	3	-34.2207
CRLF3	2	-39.6648
CROCC	2	-38.6755
CROCC2	10	-30.0032
CRTAC1	1	-26.4352
CRTC1	3	-7.4583
CRTC3	1	-35.5171
CRX	1	-23.2558
CRY2	2	-37.1033
CRYBG1	4	3.16144
CRYGC	2	34.7857
CRYL1	1	23.3024
CRYM	3	-32.7121
CSGALNACT1	9	-33.1883
CSK	6	-35.83
CSKMT	28	-17.478
CSMD1	5	-20.3419
CSMD2	1	-39.3939
CSMD3	5	-29.9602
CSNK1D	1	-36.2069
CSNK1G2	2	-34.4561
CSPG4	2	7.07753
CSPG4B	2	-2.75986
CSRP1	8	-28.9533
CST7	3	-26.8333
CSTF1	8	-44.1859
CTBP1	4	-26.7538
CTBP2	19	-32.5241
CTBS	1	-22.2444
CTCF	4	-21.6751
CTDP1	1	-29.715
CTDSP1	2	-20.3975
CTDSP2	1	-29.8507
CTDSPL	2	-28.5404
CTF1	1	-53.3254
CTIF	7	-18.1073
CTNND1	3	-0.265322
CTNND2	3	-24.4031
CTNS	6	-37.3354
CTPS2	2	30.4497
CTSA	10	-14.5292
CTSB	1	-23.2292
CTSD	3	-24.5352
CUBN	1	-34.4322
CUEDC1	5	-32.3002
CUL1	2	-28.9426
CUL7	4	-26.2095
CUL9	1	-31.4245
CUX1	7	-32.977
CXXC5	3	-23.151
CYB561A3	2	-22.889
CYB5R1	2	-30.4588
CYB5R3	1	-21.8421
CYBA	1	-23.3224
CYCS	10	23.1654
CYHR1	1	-20.9958
CYLD	1	-23.5294
CYP11A1	1	-49.1525
CYP11B1	1	-45.7685
CYP24A1	2	-24.9469
CYP26A1	2	-28.4395
CYP26B1	2	-22.9508
CYP26C1	1	-20.5074
CYP2B6	1	32.328
CYP2W1	1	-24.8668
CYP4F47	1	-35.2328
CYRIA	2	-25.2529
CYRIB	4	7.92967
CYSLTR1	1	-23.2683
CYSTM1	8	-17.2426
CYTH2	2	-24.0895
CYTH3	6	-17.8049
CYYR1	1	-34.2671
D2HGDH	1	-23.5683
DAAM2	1	-25.6402
DAB1	2	-38.5854
DAB2IP	3	-27.6458
DACH1	10	-21.8985
DAGLA	5	-12.8776
DAGLB	4	-15.1216
DAPK1	2	20.247
DAZAP1	8	-27.3678
DBF4B	1	-31.4035
DBH	3	-14.5403
DBR1	1	-21.6931
DCAF10	1	-23.1305
DCAF11	19	-26.7064
DCAF12	1	-31.2037
DCAF6	1	26.461
DCBLD1	5	-3.40305
DCBLD2	1	21.2843
DCDC1	1	-21.6638
DCDC2	1	-43.0117
DCDC2C	1	-25.196
DCLK1	1	-27.2556
DCP1A	2	-23.4911
DCP1B	1	-27.6829
DCPS	2	-36.4721
DCST1	1	-33.7388
DCTN1	1	39.0028
DCTN2	1	20.662
DCTN6	3	26.627
DCUN1D4	1	-32.2774
DCX	14	-23.7808
DDN	1	-29.2857
DDX1	1	-23.3681
DDX11	1	-20.5466
DDX20	1	-20.733
DDX23	1	-24.3955
DDX27	3	-30.6609
DDX28	1	43.4487
DDX31	2	-32.6043
DDX43	1	-31.6002
DDX47	2	-54.341
DDX5	5	-28.636
DDX50	1	-22.9299
DDX53	1	-36.5495
DDX56	1	-64.4334
DDX60	2	-40.3656
DECR2	2	25.6311
DEF6	2	-23.818
DEFB13	5	-28.4798
DEFB4A	6	-31.4696
DEFB7	10	-35.7557
DEGS2	4	-17.4155
DEK	1	22.1814
DELE1	3	-21.7791
DENND1A	1	-24.0385
DENND1B	1	-42.4658
DENND3	2	-22.2738
DENND4A	1	-22.7656
DEPDC7	1	-23.2704
DEPTOR	3	4.37847
DFFA	1	-36.1513
DGAT2	2	-29.5401
DGCR2	2	-25.5559
DGKD	1	-30.6027
DGKE	2	-23.7116
DGKG	7	-32.9995
DGKH	1	-25.3117
DGKQ	5	-37.8954
DGKZ	24	-18.8877
DHCR7	5	-30.0125
DHRS12	1	52.1854
DHRS13	4	-30.6784
DHX16	2	-29.1444
DHX30	2	-30.5975
DHX32	2	25.3183
DHX33	1	-21.393
DHX34	1	-75
DHX37	1	-23.4783
DHX38	1	22.029
DIAPH1	1	22.247
DIAPH2	1	22.2222
DIAPH3	3	-44.1894
DIDO1	2	-26.7522
DIO3OS	1	-21.5192
DIP2C	5	-21.9463
DIPK1C	2	24.5742
DIS3L	5	23.6354
DISC1	2	-39.9164
DISP1	1	-20.1299
DISP3	3	5.98335
DIXDC1	1	-56.6078
DKK3	1	-28.8822
DKKL1	1	-35.3535
DLAT	3	-23.6446
DLEC1	16	-36.3983
DLEU7	4	1.16087
DLG2	1	-38.8889
DLG4	1	-43.4676
DLG5	3	-48.308
DLGAP1	2	-22.5737
DLGAP2	29	-26.1602
DLGAP4	2	-33.0957
DLK2	1	-22.363
DLL1	1	-23.5784
DLL3	1	43.4783
DLL4	1	-26.3175
DMAP1	1	-20.2233
DMBT1	11	-32.6991
DMRT1	1	-48.3934
DMRTA1	1	-20.3497
DMTN	10	-27.4896
DNA2	2	28.5503
DNAAF1	1	-32.3709
DNAAF8	5	-39.6025
DNAH1	6	-18.6523
DNAH10	1	-38.4615
DNAH17	2	-21.707
DNAH2	1	-27.9412
DNAH9	2	-26.7046
DNAI1	4	-29.8607
DNAI4	1	-23.0694
DNAJB11	1	-21.5213
DNAJB12	2	-31.2427
DNAJB2	2	22.8639
DNAJB3	1	-29.4643
DNAJB4	3	-45.414
DNAJB6	4	-31.0295
DNAJC11	3	-36.6013
DNAJC16	1	42.1839
DNAJC18	2	-21.9379
DNAJC3	1	-20.3704
DNAJC6	4	24.299
DNAJC8	7	-52.3983
DNASE1L1	2	-30.9627
DNASE1L2	6	-26.3886
DNER	4	-24.7062
DNM1	1	-40.6667
DNMT3A	4	-40.2451
DOC2B	2	-12.8291
DOCK1	7	-34.1412
DOCK2	2	-29.0731
DOCK3	2	-29.2434
DOCK4	1	33.094
DOCK6	3	-38.2922
DOCK7	3	-21.3344
DOCK8	2	0.936041
DOK1	3	-23.7419
DOK3	1	-50
DOK5	3	-31.9576
DOK6	3	-40.8602
DOK7	5	-28.921
DOP1B	1	-37.829
DPEP1	2	7.81036
DPF1	3	21.7105
DPF2	2	20.5352
DPF3	2	-26.4029
DPP6	29	-21.6992
DPP9	2	-8.00408
DPYD	1	-23.7586
DPYSL2	2	-41.9814
DPYSL3	2	-32.3333
DPYSL4	1	-20.379
DPYSL5	1	-30.0654
DRAP1	3	-29.0924
DRAXIN	2	-26.2733
DRC3	1	-33.75
DRD2	2	-39.2205
DRGX	1	-20.8412
DSCAM	2	-13.4392
DSCAML1	3	-35.6368
DSP	1	-31.4607
DST	8	11.7511
DTD1	4	-24.6402
DTNBP1	10	-30.0126
DTX1	6	-25.9916
DTX2	1	-48.8934
DTX4	1	-20.302
DUOX1	3	-27.6077
DUOX2	5	-28.5056
DUS2	2	20.6119
DUS3L	4	-24.9946
DUSP16	1	-34.043
DUSP3	1	21.2088
DUSP4	3	-3.78991
DUSP6	3	-26.3826
DUSP7	1	-24.554
DUSP8	8	-30.254
DVL2	2	-26.342
DXO	6	-25.7738
DYM	5	-25.677
DYNC1H1	2	-20.9218
DYNC1I1	2	1.58309
DYNC1I2	1	23.7342
DYNC1LI1	2	-27.5329
DYNC2I1	2	0.29718
DYNLRB2	2	-51.0761
DYNLT1	2	-22.6403
DYSF	11	12.4154
DYTN	1	-58.6667
DZANK1	2	-31.3755
E2F4	1	-36.3986
E4F1	1	-24.4078
EBD	16	-28.2468
EBF1	5	-42.5208
EBF3	2	-8.81601
ECE1	6	-39.4467
ECEL1	15	-26.5972
ECHDC2	2	-26.5917
ECI1	2	-24.3969
ECPAS	1	25.807
ECRG4	4	-29.8133
EDAR	4	-26.4646
EDC4	2	0.376082
EDEM2	1	-34.4824
EDN2	3	-34.2764
EDNRA	2	-24.6831
EDRF1	1	-35.2364
EEF1A2	1	-21.7258
EEF1AKMT2	1	-22.6084
EEF1B2	1	22.5333
EEF1D	6	-29.825
EEF1E1	1	41.9414
EEF2	3	-27.9192
EEF2K	1	-26.6087
EEFSEC	13	-7.72959
EEIG1	2	-39.5995
EFCAB11	2	-27.7801
EFCAB12	2	-25.2983
EFCAB2	1	-22.6277
EFCAB6	6	-20.0886
EFCAB8	4	-39.1233
EFCC1	3	-30.1828
EFEMP2	1	-21.1111
EFHB	2	-62.7145
EFHD1	1	-27.3868
EFL1	1	-51.4775
EFNA5	10	-26.209
EFR3B	1	-22.5134
EFS	1	24.5113
EGFL7	2	-22.2442
EGFR	1	-51.8932
EGLN1	2	-22.2744
EGR2	1	-21.6803
EGR3	2	-1.36955
EGR4	2	22.2903
EHBP1L1	1	-33.1948
EHD3	1	-21.6761
EHMT1	1	-37.8701
EID2	1	-22.3349
EIF2AK1	2	-24.8649
EIF2AK3	1	20.6481
EIF2B2	1	-20.9187
EIF2B4	1	-32.005
EIF2D	3	-25.6419
EIF2S1	7	-50.7276
EIF3B	1	-57.1429
EIF3CL	5	-68.2605
EIF3G	2	-23.7061
EIF3L	1	-32.0223
EIF3M	1	51.1057
EIF4E3	4	-24.5064
EIF4EBP2	1	-40.6016
EIF4G1	1	-25.1389
EIF5A2	1	-21.4387
EIF6	2	-22.9695
EIPR1	5	-11.5818
ELAC2	1	-20.9302
ELAVL1	3	-18.7077
ELF4	1	-34.7129
ELFN1	16	-24.012
ELK1	1	-23.7327
ELL	4	-13.6924
ELL3	1	-21.2295
ELMO2	2	-28.467
ELN	1	-28.0932
ELOC	2	-32.8625
ELOF1	5	-27.8708
ELOVL2	2	-36.0944
ELP6	8	-27.6146
EMB	1	39.3694
EMC1	1	-27.9723
EMC10	1	-29.0909
EMC2	2	-30.4968
EMC4	1	-37.8378
EME2	2	-23.6643
EMILIN2	5	11.5231
EMILIN3	2	-26.5262
EML1	4	-14.3581
EML2	6	-41.2576
EMX1	1	-25.5001
EN2	2	-24.3384
ENDOG	7	-24.7008
ENDOV	4	-24.6485
ENG	2	-1.0218
ENGASE	1	-34.058
ENO4	3	-14.6776
ENOPH1	7	-25.1728
ENOSF1	1	44.4444
ENOX1	1	-35.4637
ENPEP	1	-24.0741
ENPP6	2	-33.2985
ENPP7	2	-24.5956
ENTPD2	3	-4.14594
ENTPD4	1	-21.2873
ENTR1	1	22.5955
ENTREP2	8	-28.7576
EP300	8	-26.2425
EP400	1	-39.6396
EPAS1	7	-23.6953
EPB41L1	3	-56.1971
EPB41L4B	3	-22.7484
EPB41L5	1	-55.6818
EPHA10	3	-28.3112
EPHA2	1	23.5791
EPHA4	1	-26.9231
EPHB1	4	-28.5934
EPHB2	10	-27.2648
EPHB6	4	-33.4402
EPHX1	1	-47.2077
EPHX2	1	-51.446
EPHX3	1	-28.824
EPN1	1	-30.698
EPN2	2	-41.0594
EPOP	1	21.4158
EPPK1	2	-46.3469
EPS15L1	4	-27.2335
EPS8L1	1	-25.5973
EPS8L2	4	-31.038
ERBB4	3	-20.9833
ERC1	3	-27.1271
ERCC5	1	25.5323
ERFE	3	-9.4995
ERG	1	-22.0076
ERI1	1	-35.9657
ERI3	4	-35.5833
ERICH1	1	-28.1859
ERMP1	1	41.8669
ERN1	1	43.3333
ERP44	2	-25.9076
ERRFI1	1	-20.0819
ESPNL	2	4.60276
ESRP1	1	-37.8378
ESRRA	1	-35.9815
ESRRB	1	-30.8511
ESS2	1	-35.3009
ESYT2	4	-14.8528
ESYT3	1	-28.1454
ETS2	1	-35.4839
ETV3L	5	-39.6191
ETV5	4	-35.6105
EVA1C	2	-31.2845
EVC	2	-41.2456
EVL	18	-31.1114
EVPL	10	-21.1504
EVX1	2	-30.1172
EXD3	12	-19.8528
EXOC2	5	-31.3779
EXOC3L2	2	3.29914
EXOC3L4	5	-29.5752
EXOC7	3	-9.63801
EXOC8	9	-23.7391
EXOSC7	3	-37.5781
EYA2	4	11.6388
EZH2	2	-32.3932
EZR	4	-27.3527
F13A1	1	-37.3303
F2RL1	2	24.3294
F3	3	-22.7364
FA2H	2	-23.3466
FADS1	2	-4.1077
FADS2	4	-29.577
FADS3	6	-29.2028
FAM107A	1	-26.1146
FAM110A	8	-30.7519
FAM114A1	1	-28.9376
FAM118A	1	51.7677
FAM120B	4	-26.5486
FAM124A	4	-13.9364
FAM131A	1	27.9279
FAM133A	1	-23.7338
FAM135B	6	-7.51557
FAM136A	2	-31.0387
FAM149A	4	-24.7195
FAM149B1	1	23.7608
FAM163B	5	-29.9545
FAM169B	3	-30.5275
FAM171A1	3	-5.2424
FAM172A	1	-35.0804
FAM174B	2	2.3083
FAM177A1	4	-29.8524
FAM178B	7	-30.5142
FAM181B	1	-26.6157
FAM187B	1	-44.0887
FAM193A	11	-5.22224
FAM200B	1	-37.7835
FAM20A	2	1.12063
FAM20C	2	5.13639
FAM217A	4	-32.9337
FAM217B	1	-39.0476
FAM222A	2	-30.0227
FAM234A	3	-6.37411
FAM240C	2	-50.7849
FAM25A	10	-28.8789
FAM3D	2	11.4503
FAM53B	7	-20.9072
FAM78A	4	-13.627
FAM83E	1	-23.6247
FAM98C	1	-22.6563
FANCA	2	-35.745
FANCB	2	-42.1007
FANCM	2	-62.8112
FARP1	2	-25.113
FARP2	3	-22.3988
FARS2	15	-17.8076
FASN	2	-13.5002
FASTKD3	9	8.02206
FAT1	1	-28.9431
FAT3	6	-23.7076
FAT4	1	-27.3198
FAXDC2	4	-21.4488
FBF1	1	-30.1024
FBLL1	2	-22.8086
FBLN1	6	-0.679822
FBLN2	8	-0.201056
FBLN7	7	-9.20524
FBN1	2	23.0496
FBN3	2	-29.8355
FBP1	2	-28.7631
FBRS	1	-27.6862
FBXL13	2	-3.04604
FBXL17	1	-20.9913
FBXL8	3	-29.0878
FBXO15	3	-28.5799
FBXO16	16	-28.1503
FBXO2	3	-29.1041
FBXO21	1	-31.5217
FBXO25	2	-30.4871
FBXO31	1	20.5356
FBXO34	1	-54.5455
FBXO36	2	-59.657
FBXO41	1	-36.6103
FBXO8	1	-22.9422
FBXW11	4	-22.7796
FBXW5	1	25.1321
FBXW8	4	-28.726
FCGBP	3	-4.71362
FCRLB	1	-25.2033
FCSK	1	-23.5452
FDFT1	4	-35.183
FECH	1	-23.1322
FEM1A	9	-25.8396
FER	1	-30.5263
FES	5	-37.4109
FEZ1	1	-41.246
FEZF2	3	-13.03
FGD2	2	39.751
FGD3	1	26.6352
FGD5	5	-20.6787
FGF12	1	-27.4409
FGF19	1	22.7778
FGF3	3	-24.9488
FGF6	1	-36.7152
FGF9	2	-23.2819
FGFR1	2	5.03107
FGFR4	2	-29.8267
FGFRL1	2	-24.0336
FGGY	1	-27.907
FGR	1	-24.8039
FHAD1	1	21.7742
FHDC1	3	-32.6918
FHIP1A	1	-21.1679
FHIT	2	-17.7444
FHL3	2	-40.488
FHOD1	1	20.775
FHOD3	6	-41.7233
FIBCD1	5	-36.8758
FIBP	1	40.6349
FIGNL2	1	-24.3506
FIZ1	2	28.0543
FKBP11	3	-34.3303
FLACC1	1	-36.3328
FLI1	2	-5.31534
FLII	1	-30.2481
FLNA	1	-22.2222
FLNB	6	-23.6841
FLRT1	4	-33.8986
FLT4	1	-25.4237
FLVCR2	2	-38.4682
FMNL1	6	-31.1138
FMNL2	1	21.806
FN1	2	-26.9147
FNIP1	3	-30.7433
FNIP2	4	-37.4381
FOS	11	-3.9885
FOSB	1	-20.9476
FOXB1	4	-46.0092
FOXF1	17	-24.4789
FOXF2	5	-0.238575
FOXK1	7	-13.2286
FOXK2	1	-44.2111
FOXL3	1	-20.8783
FOXM1	3	-26.617
FOXN1	2	-34.4853
FOXN3	12	-38.1722
FOXN4	1	-30.6667
FOXO1	1	-24.366
FOXO3	1	25.3422
FOXO4	2	-51.6487
FOXP1	1	-30.1811
FOXP2	1	-49.1228
FOXP3	1	-20.2592
FOXP4	2	-25.7886
FRAS1	1	-24.6053
FREM2	1	-35.5881
FRK	1	60.2033
FRMD1	2	-27.5864
FRMD4A	4	-10.2454
FRMD4B	4	-25.5168
FRMD8	6	-27.225
FRMPD1	5	-32.9262
FRMPD2	1	-27.4084
FRMPD3	1	-31.0991
FRS3	1	-27.2727
FRY	3	-10.4449
FSCN1	1	-22.7072
FSCN2	3	-35.0328
FSD1	1	-21.2038
FSTL4	8	-1.86076
FTCD	1	-22.5225
FTO	4	-32.1339
FUBP3	1	-31.6456
FUS	1	-25.03
FUT6	1	-42.4264
FXR1	2	-23.2433
FYCO1	4	-1.44567
FYN	1	-41.0526
FZD2	13	-25.1183
FZD3	3	8.06846
FZD4	3	-34.2542
FZD7	3	-36.751
FZD8	1	-35.3249
G6PC3	2	-26.4951
G6PD	1	-36
GAA	2	-29.463
GAB1	1	-31.059
GAB3	1	-27.027
GABARAPL2	1	-34.2262
GABRA4	2	-23.4943
GABRA5	1	27.4785
GABRB3	1	-21.0526
GABRG3	1	-25.4821
GADD45A	7	-29.5757
GADD45B	1	-33.5544
GADD45G	2	-20.717
GAK	16	-27.4948
GAL3ST2	1	28.3333
GALNS	4	-35.3053
GALNT1	1	-23.7045
GALNT13	7	-24.0924
GALNT14	2	-56.3426
GALNT15	2	0.113023
GALNT17	4	-1.58609
GALNT18	6	13.6083
GALNT2	4	-7.9511
GALNT7	3	-31.5838
GALNT9	1	-28.169
GALR1	2	-21.6341
GALR3	1	-60.0095
GAN	1	-20.4986
GANAB	7	-26.3778
GAP43	4	-40.5216
GAPVD1	12	25.4571
GARIN5A	8	-25.8283
GARIN5B	3	-11.6343
GARRE1	1	-61.0043
GAS2L2	1	-23.0291
GAS6	12	-22.5289
GAS7	2	-42.8978
GAS8	5	-31.9573
GASK1A	1	-48.547
GAT	4	-43.8649
GATA2	1	-29.7619
GATA3	2	20.6025
GATA4	11	-24.9067
GATA5	2	-34.8872
GATA6	2	-21.0045
GATAD2A	3	-15.8501
GATB	3	-41.9082
GATD1	1	-41.3353
GATD3	3	-40.321
GCC1	2	-27.7957
GCHFR	6	-24.8241
GCK	1	-20.5128
GCLC	1	-32.5581
GCN1	4	-27.3588
GDF1	1	21.25
GDF15	9	-34.5768
GDF6	4	-41.8899
GDPD5	3	-29.3863
GDPGP1	1	-44.3154
GEMIN4	1	-29.4118
GEMIN7	3	-28.6818
GEN1	1	28.4576
GET3	2	-23.1402
GET4	1	28.7553
GFAP	3	-29.901
GFER	1	-38.2022
GFI1B	1	42.6667
GFM2	5	-35.0336
GFOD1	3	-48.448
GFPT2	1	-56.338
GFUS	2	-34.9631
GGA1	14	-37.7542
GGA3	2	-34.4434
GGN	1	22.8873
GGT5	1	-30.3279
GGT6	1	-29.7139
GHDC	1	-21.2329
GHITM	4	-28.3848
GIGYF2	3	-23.2683
GIMAP8	1	-22.2956
GINM1	7	-23.9901
GINS4	2	13.5515
GIPC1	1	-23.4043
GIPC3	5	-27.2304
GJA3	6	-28.4327
GJA4	1	-37.1173
GK5	3	3.07561
GLB1	1	-22.7273
GLCE	3	24.7884
GLDN	1	-20.6366
GLE1	1	-23.8678
GLI2	6	-33.7504
GLI3	1	-25.8278
GLIPR2	1	-24.3453
GLIS1	2	-20.8624
GLRA1	2	-37.4909
GLRX2	1	-34.0412
GLTP	3	28.4439
GLUL	2	-61.4354
GLYAT	2	-21.0384
GLYCTK	2	-38.9865
GMDS	9	-27.6437
GMPR2	1	-60.9229
GNA11	4	-27.0549
GNA12	3	-53.5973
GNA14	3	-29.1613
GNAI2	12	-32.5457
GNAL	8	31.8257
GNAO1	5	-33.0495
GNAQ	1	-25.8196
GNAS	7	-15.387
GNB1	2	-46.4212
GNB1L	1	-27.0635
GNG4	1	-53.6765
GNG7	2	-30.1999
GNPAT	1	-20.3125
GNPTG	2	-42.1667
GOLGA1	2	-43.732
GOLGA3	1	-32.057
GOLGA7	2	27.4135
GOLGB1	3	-22.2755
GOLIM4	5	-25.0212
GOLM1	1	-34.5587
GORASP1	2	-21.545
GP1BA	2	-25.9639
GP2	1	-30.3922
GPAA1	4	-18.268
GPAT2	1	-21.3439
GPAT3	6	-29.5217
GPAT4	1	-21.4286
GPATCH3	3	-55.7855
GPBP1	6	-46.0886
GPC1	4	-29.2596
GPC3	2	-35.0882
GPC4	1	-26.5832
GPC5	1	-25.9545
GPC6	1	-43.4936
GPD1L	1	23.6253
GPHN	1	21.0714
GPI	1	-35.1852
GPM6A	2	-45.707
GPR132	1	24.627
GPR137B	4	8.97417
GPR141	1	28.3488
GPR146	2	-35.2563
GPR152	1	-21.3333
GPR153	1	-22.3237
GPR157	1	-45.0585
GPR162	3	-41.1058
GPR17	1	-26.9727
GPR179	1	-36.4466
GPR183	1	-27.4746
GPR20	1	-31.5713
GPR31	1	-44.2164
GPR35	7	-29.5572
GPR50	1	-55.8266
GPR6	3	-31.3407
GPR78	1	31.6277
GPR88	1	26.1451
GPRC5A	1	-36
GPRC5B	1	-37.9747
GPRC5C	1	21.523
GPRIN2	2	-33.3609
GPRIN3	1	-25.6349
GPS1	1	27.6563
GPS2	1	-23.4759
GPT	4	22.1308
GPX1	1	-32.7531
GRAMD1A	4	-38.0201
GRAMD1B	3	-17.3197
GRAMD4	14	21.134
GRAP	1	-30.137
GRB10	7	-28.2046
GREB1	6	-12.0457
GREM1	1	25.7937
GREP1	1	-20.0108
GRHL1	1	-60.7393
GRHL2	1	-23.4043
GRHL3	6	-36.2186
GRID1	9	-19.5315
GRID2	1	-37.6995
GRID2IP	1	-35.1623
GRIK3	4	-26.2064
GRIK4	6	-38.0779
GRIN1	1	-22.8461
GRIN2A	4	-31.5373
GRIN2D	4	-22.334
GRIN3B	1	-29.6943
GRINA	1	-24.0971
GRIP2	3	13.42
GRK2	6	-32.2211
GRK5	4	-29.2294
GRM2	1	44.6626
GRM4	10	-14.7006
GRM5	4	-36.6047
GSC2	14	-25.8144
GSE1	36	-23.3149
GSG1L	5	-38.6976
GSG1L2	2	-32.2703
GSK3A	1	-52.8534
GSN	4	-1.97043
GTDC1	4	-24.407
GTF2A2	1	-46.381
GTF2F1	8	-32.0786
GTF2F2	1	-30.5556
GTF2IRD1	4	-27.2793
GTF2IRD2	1	-37.2349
GTF3C1	3	-26.6639
GTF3C4	1	-20.8537
GTPBP1	2	-39.011
GTPBP3	2	0.31296
GTPBP4	1	-36.1779
GTSE1	2	-23.0343
GUCD1	1	-35.1144
GUK1	2	-23.7266
GULP1	1	37.7444
H1-4	1	-21.8779
H2AC15	1	-21.0499
H2AC25	6	-31.596
H2AC5P	2	-37.9068
H2AC8	3	-37.7522
H2AJ	1	-22.4963
H2B	1	29.4118
H2BC11	3	-39.086
H2BC21	2	-41.4788
H2BC4	6	-27.1422
H3C1	1	-26.8763
H3C12	1	-22.0897
H3C13	8	-36.5352
H3C5P	1	-28.7665
H4C14	7	-31.5735
H4C7	4	-33.4776
HAGH	2	-26.9156
HARBI1	1	-22.525
HAS3	1	-23.1461
HASPIN	1	47.9547
HAUS3	1	36.8238
HAUS7	1	-44.8214
HBS1L	3	-31.5798
HBZ	1	22.4138
HCFC1	2	33.1061
HCFC2	3	-36.8069
HCN2	4	-23.0493
HCN4	7	-23.7296
HCRT	3	-21.956
HDAC11	1	-20.9302
HDAC4	18	-14.7635
HDAC5	1	-20.5128
HDAC7	3	-45.6482
HDGFL2	1	-26.5315
HDLBP	3	-33.8846
HEATR3	4	-52.4361
HEATR9	1	-47.381
HECTD1	6	-21.3119
HECTD4	2	-7.49377
HECW1	1	24.3103
HECW2	2	-26.5962
HEPACAM	1	-35.7926
HERC3	2	-20.9536
HERC5	1	-41.0959
HERPUD1	1	25.5282
HERPUD2	3	33.8461
HES1	3	23.7186
HES4	1	-30.101
HES6	11	-32.1704
HEXIM2	1	-23.4043
HEY1	3	41.3699
HGFAC	2	-34.5699
HGH1	8	-33.816
HGS	1	-23.379
HGSNAT	2	23.6069
HHAT	1	-43.5311
HHIPL1	1	-28.9801
HHIPL2	2	-51.1469
HHLA2	3	-40.5311
HIBADH	1	-41.2698
HID1	1	-22.9358
HIF1A	5	25.5423
HIF3A	1	-39.6825
HIGD2A	3	-36.1994
HIP1	5	-26.338
HIP1R	4	14.8077
HIPK2	3	-26.5497
HIPK3	2	59.3744
HIVEP1	3	-38.3697
HIVEP2	1	-24.1158
HIVEP3	7	-24.4455
HK2	1	-20.2097
HK3	1	-31.0766
HLCS	1	-20.2532
HLF	5	-23.1891
HMCN2	1	24.0351
HMG20B	1	-26.0716
HMGA1	1	-33.9224
HMGA2	2	-30.1826
HMGXB3	2	31.9981
HMOX1	1	21.5002
HMX1	1	21.8427
HMX2	1	23.1057
HMX3	4	-21.1946
HNRNPA0	4	-35.6176
HNRNPAB	1	-20.3125
HNRNPH1	5	15.9759
HNRNPM	8	-24.3623
HNRNPU	2	-23.2394
HNRNPUL1	1	-20.7763
HOMER3	1	-30.7273
HOXA10	4	-35.975
HOXA3	3	-22.2244
HOXB1	1	-45.8904
HOXB13	3	-30.7973
HOXB3	3	-27.6551
HOXB5	3	-27.6551
HOXB8	1	39.3552
HOXC9	2	-30.0483
HOXD4	2	-0.353411
HPCAL1	3	-24.3733
HPD	1	-25.2874
HPDL	1	-29.0541
HPGD	2	-23.3858
HPS1	1	-29.308
HR	5	-42.6866
HRH2	1	-63.4921
HRH3	1	-22.1031
HS3ST3B1	1	-25.119
HS3ST5	1	25
HS3ST6	6	-23.5238
HS6ST1	6	-26.4337
HS6ST3	1	-47.3562
HSBP1L1	2	-21.8567
HSD11B1L	8	-26.1595
HSD11B2	1	-23.0301
HSD17B1	2	-20.6687
HSD17B14	2	-25.5434
HSF1	1	-43.8356
HSF2BP	1	-30.5986
HSPA12A	1	-21.3845
HSPA14	3	30.1297
HSPA1A	47	-39.4745
HSPA2	1	-21.0526
HSPA4	3	-31.1194
HSPA6	2	-29.7857
HSPA9	1	-20.3925
HSPG2	8	-35.066
HTR1A	1	-24.483
HTR1B	4	-40.2802
HTR4	5	-24.5982
HTR7	7	-34.8567
HTRA3	2	-46.735
HTT	4	-3.55519
HUWE1	4	-27.0045
HYAL2	4	21.9411
HYCC2	4	26.2542
HYI	1	-20.7997
HYOU1	2	-36.1425
IBA57	2	-32.5829
ICAM1	1	-37.037
ICAM5	5	26.2896
ICE1	1	28.41
ICOSLG	6	-28.3174
ID2	3	-23.1538
ID3	4	-26.6872
IDH3B	8	-34.1186
IDH3G	1	-31.888
IDUA	4	-22.5589
IFFO2	6	-7.85183
IFI27	2	-31.6547
IFITM10	1	-26.4407
IFITM2	7	-28.4349
IFNAR1	1	35.5197
IFNAR2	2	-32.1807
IFNLR1	2	-38.5095
IFRD1	4	-30.4322
[truncated: 4,205 more rows]

## Sheet: Hypermethylated_DMGs
Supplementary Table S5B. Hypermethylated genes
geneID	DMC_count	mean_meth_diff	methylation_status
A1BG	2	20.661	Hyper
A4GALT	1	23.9541	Hyper
AASS	1	45.4433	Hyper
AATF	3	2.50145	Hyper
ABCE1	2	26.9902	Hyper
ABHD14B	1	24.9129	Hyper
ACAA1	5	22.6213	Hyper
ACACA	3	37.876	Hyper
ACBD7	1	41.8961	Hyper
ACER3	1	24.3902	Hyper
ACO2	6	10.8291	Hyper
ACP6	2	28.4115	Hyper
ACSF3	4	16.1788	Hyper
ACTN3	2	20.7523	Hyper
ACTR5	3	5.87223	Hyper
ADAM12	5	0.049755	Hyper
ADAMTSL5	2	0.210929	Hyper
ADCYAP1	1	21.6189	Hyper
ADNP2	2	26.9065	Hyper
AKAP1	2	20.7804	Hyper
ALDH1A3	1	25.2525	Hyper
ALDH4A1	3	26.3253	Hyper
ALG12	3	17.1367	Hyper
ALG5	2	49.5921	Hyper
ALK	2	23.0609	Hyper
ALKBH5	1	21.6667	Hyper
AMER2	1	23.6559	Hyper
AMMECR1L	1	26.9795	Hyper
ANAPC10	2	26.9902	Hyper
ANGPT2	5	2.71672	Hyper
ANGPTL4	3	23.5191	Hyper
ANK1	9	7.07375	Hyper
ANKLE2	4	27.9294	Hyper
ANKS1A	4	1.00437	Hyper
ANO3	1	27.5446	Hyper
AP2A1	1	24.193	Hyper
AP5Z1	4	16.5373	Hyper
APP	8	26.508	Hyper
ARFGAP3	1	45.1665	Hyper
ARGLU1	4	23.3506	Hyper
ARHGAP23	1	64.0053	Hyper
ARHGAP36	1	35.9401	Hyper
ARHGAP8	4	10.1694	Hyper
ARHGEF15	1	21.5054	Hyper
ARHGEF19	1	20.8	Hyper
ARIH1	1	26.8734	Hyper
ARL2	2	4.90479	Hyper
ASB13	2	40.9154	Hyper
ASS1	8	11.5569	Hyper
ASTL	3	18.0151	Hyper
ATF2	2	26.546	Hyper
ATF3	3	28.3238	Hyper
ATG16L2	1	20.6828	Hyper
ATP13A1	1	27.5152	Hyper
ATP1A1	2	29.0157	Hyper
ATP2A3	3	14.193	Hyper
ATP6V0E1	1	24.658	Hyper
ATPSCKMT	4	23.6722	Hyper
ATRAID	1	23.6738	Hyper
B3GAT2	2	22.8311	Hyper
B3GNT5	1	20.2239	Hyper
B4GALT3	1	25.082	Hyper
B9D1	1	20.2797	Hyper
BBC3	1	24.4058	Hyper
BCCIP	1	21.0384	Hyper
BCL2	9	8.42976	Hyper
BCL2L11	2	20.7183	Hyper
BCL2L13	2	23.2048	Hyper
BDP1	1	26.6185	Hyper
BEST4	1	21.2981	Hyper
BICRA	1	21.2552	Hyper
BLCAP	1	34.7525	Hyper
BLK	9	1.86409	Hyper
BLTP3B	2	8.10903	Hyper
BOD1L1	1	26.509	Hyper
BOP1	6	4.9867	Hyper
BRD2	4	32.2626	Hyper
BTBD1	1	48.2051	Hyper
BTD	1	22.6834	Hyper
BZW1	1	34.1971	Hyper
C11H2orf68	4	25.5702	Hyper
C14H8orf82	2	21.1009	Hyper
C17H4orf46	1	20.091	Hyper
C1H21orf91	3	21.3483	Hyper
C1H3orf70	1	28.0259	Hyper
C23H6orf141	1	26.8601	Hyper
C24H18orf63	1	20.5238	Hyper
C25H16orf82	1	33.7204	Hyper
C25H16orf96	2	6.47235	Hyper
C4BPA	1	26.2214	Hyper
C7H19orf67	1	31.0836	Hyper
C8B	1	22.5815	Hyper
CACNA1S	5	0.388423	Hyper
CACNG5	3	18.9027	Hyper
CAMSAP2	1	20.9602	Hyper
CARS2	2	24.272	Hyper
CAVIN1	2	25.8612	Hyper
CCDC167	2	23.1199	Hyper
CCDC24	2	21.7408	Hyper
CCDC61	2	14.5626	Hyper
CCDC85A	1	40.7505	Hyper
CCDC88A	1	20.7996	Hyper
CCNB2	1	20.0183	Hyper
CD163L1	1	28.0429	Hyper
CD248	1	35.1394	Hyper
CD8A	2	24.2811	Hyper
CDC42EP1	1	47.3189	Hyper
CDK1	1	34.8191	Hyper
CDK14	9	18.9823	Hyper
CDK17	1	20.2128	Hyper
CDK18	1	21.1433	Hyper
CDKN2AIPNL	1	22.8311	Hyper
CDO1	2	21.5755	Hyper
CELF2	7	8.54031	Hyper
CELSR1	14	18.2579	Hyper
CEP55	2	21.9795	Hyper
CERK	3	48.0274	Hyper
CERS1	1	21.25	Hyper
CFAP65	1	50.2646	Hyper
CFAP99	5	8.46499	Hyper
CFH	1	24.6069	Hyper
CHCHD6	5	30.0995	Hyper
CHCHD7	1	23.8362	Hyper
CHD8	3	25.3938	Hyper
CHID1	1	26.9355	Hyper
CHPF	1	20.9877	Hyper
CIB2	1	37.3413	Hyper
CLASP2	2	34.4689	Hyper
CLCN2	1	23.6263	Hyper
CLIC6	1	26.3335	Hyper
CLMN	1	36.9485	Hyper
CMC2	1	38.073	Hyper
CMTM7	5	0.908969	Hyper
CNMD	2	52.0857	Hyper
CNPY1	1	26.3636	Hyper
COG4	1	74.1935	Hyper
COG8	1	20.1524	Hyper
COL12A1	2	21.1864	Hyper
COL2A1	2	29.1535	Hyper
COMMD10	1	25.1046	Hyper
COQ8A	4	11.1019	Hyper
CORO2A	2	22.093	Hyper
CPLX1	12	8.68755	Hyper
CPPED1	2	3.45919	Hyper
CPXM2	1	20.2899	Hyper
CPZ	3	0.388498	Hyper
CRCP	1	24.7475	Hyper
CREBBP	11	16.3001	Hyper
CRELD2	2	36.5609	Hyper
CRKL	1	25.2703	Hyper
CRYBG1	4	3.16144	Hyper
CRYGC	2	34.7857	Hyper
CRYL1	1	23.3024	Hyper
CSPG4	2	7.07753	Hyper
CTPS2	2	30.4497	Hyper
CYCS	10	23.1654	Hyper
CYP2B6	1	32.328	Hyper
CYRIB	4	7.92967	Hyper
DAPK1	2	20.247	Hyper
DCAF6	1	26.461	Hyper
DCBLD2	1	21.2843	Hyper
DCTN1	1	39.0028	Hyper
DCTN2	1	20.662	Hyper
DCTN6	3	26.627	Hyper
DDX28	1	43.4487	Hyper
DECR2	2	25.6311	Hyper
DEK	1	22.1814	Hyper
DEPTOR	3	4.37847	Hyper
DHRS12	1	52.1854	Hyper
DHX32	2	25.3183	Hyper
DHX38	1	22.029	Hyper
DIAPH1	1	22.247	Hyper
DIAPH2	1	22.2222	Hyper
DIPK1C	2	24.5742	Hyper
DIS3L	5	23.6354	Hyper
DISP3	3	5.98335	Hyper
DLEU7	4	1.16087	Hyper
DLL3	1	43.4783	Hyper
DNA2	2	28.5503	Hyper
DNAJB2	2	22.8639	Hyper
DNAJC16	1	42.1839	Hyper
DNAJC6	4	24.299	Hyper
DOCK4	1	33.094	Hyper
DOCK8	2	0.936041	Hyper
DPEP1	2	7.81036	Hyper
DPF1	3	21.7105	Hyper
DPF2	2	20.5352	Hyper
DST	8	11.7511	Hyper
DUS2	2	20.6119	Hyper
DUSP3	1	21.2088	Hyper
DYNC1I1	2	1.58309	Hyper
DYNC1I2	1	23.7342	Hyper
DYNC2I1	2	0.29718	Hyper
DYSF	11	12.4154	Hyper
ECPAS	1	25.807	Hyper
EDC4	2	0.376082	Hyper
EEF1B2	1	22.5333	Hyper
EEF1E1	1	41.9414	Hyper
EFS	1	24.5113	Hyper
EGR4	2	22.2903	Hyper
EIF2AK3	1	20.6481	Hyper
EIF3M	1	51.1057	Hyper
EMB	1	39.3694	Hyper
EMILIN2	5	11.5231	Hyper
ENOSF1	1	44.4444	Hyper
ENTR1	1	22.5955	Hyper
EPHA2	1	23.5791	Hyper
EPOP	1	21.4158	Hyper
ERCC5	1	25.5323	Hyper
ERMP1	1	41.8669	Hyper
ERN1	1	43.3333	Hyper
ESPNL	2	4.60276	Hyper
EXOC3L2	2	3.29914	Hyper
EYA2	4	11.6388	Hyper
F2RL1	2	24.3294	Hyper
FAM118A	1	51.7677	Hyper
FAM131A	1	27.9279	Hyper
FAM149B1	1	23.7608	Hyper
FAM174B	2	2.3083	Hyper
FAM20A	2	1.12063	Hyper
FAM20C	2	5.13639	Hyper
FAM3D	2	11.4503	Hyper
FASTKD3	9	8.02206	Hyper
FBN1	2	23.0496	Hyper
FBXO31	1	20.5356	Hyper
FBXW5	1	25.1321	Hyper
FGD2	2	39.751	Hyper
FGD3	1	26.6352	Hyper
FGF19	1	22.7778	Hyper
FGFR1	2	5.03107	Hyper
FHAD1	1	21.7742	Hyper
FHOD1	1	20.775	Hyper
FIBP	1	40.6349	Hyper
FIZ1	2	28.0543	Hyper
FMNL2	1	21.806	Hyper
FOXO3	1	25.3422	Hyper
FRK	1	60.2033	Hyper
FZD3	3	8.06846	Hyper
GABRA5	1	27.4785	Hyper
GAL3ST2	1	28.3333	Hyper
GALNT15	2	0.113023	Hyper
GALNT18	6	13.6083	Hyper
GAPVD1	12	25.4571	Hyper
GATA3	2	20.6025	Hyper
GDF1	1	21.25	Hyper
GEN1	1	28.4576	Hyper
GET4	1	28.7553	Hyper
GFI1B	1	42.6667	Hyper
GGN	1	22.8873	Hyper
GINS4	2	13.5515	Hyper
GK5	3	3.07561	Hyper
GLCE	3	24.7884	Hyper
GLTP	3	28.4439	Hyper
GNAL	8	31.8257	Hyper
GOLGA7	2	27.4135	Hyper
GPD1L	1	23.6253	Hyper
GPHN	1	21.0714	Hyper
GPR132	1	24.627	Hyper
GPR137B	4	8.97417	Hyper
GPR141	1	28.3488	Hyper
GPR78	1	31.6277	Hyper
GPR88	1	26.1451	Hyper
GPRC5C	1	21.523	Hyper
GPS1	1	27.6563	Hyper
GPT	4	22.1308	Hyper
GRAMD4	14	21.134	Hyper
GREM1	1	25.7937	Hyper
GRIP2	3	13.42	Hyper
GRM2	1	44.6626	Hyper
GTPBP3	2	0.31296	Hyper
GULP1	1	37.7444	Hyper
H2B	1	29.4118	Hyper
HASPIN	1	47.9547	Hyper
HAUS3	1	36.8238	Hyper
HBZ	1	22.4138	Hyper
HCFC1	2	33.1061	Hyper
HECW1	1	24.3103	Hyper
HERPUD1	1	25.5282	Hyper
HERPUD2	3	33.8461	Hyper
HES1	3	23.7186	Hyper
HEY1	3	41.3699	Hyper
HGSNAT	2	23.6069	Hyper
HIF1A	5	25.5423	Hyper
HIP1R	4	14.8077	Hyper
HIPK3	2	59.3744	Hyper
HMCN2	1	24.0351	Hyper
HMGXB3	2	31.9981	Hyper
HMOX1	1	21.5002	Hyper
HMX1	1	21.8427	Hyper
HMX2	1	23.1057	Hyper
HNRNPH1	5	15.9759	Hyper
HOXB8	1	39.3552	Hyper
HS3ST5	1	25	Hyper
HSPA14	3	30.1297	Hyper
HYAL2	4	21.9411	Hyper
HYCC2	4	26.2542	Hyper
ICAM5	5	26.2896	Hyper
ICE1	1	28.41	Hyper
IFNAR1	1	35.5197	Hyper
IFRD2	1	20.1979	Hyper
IFT122	1	35.7903	Hyper
IFT172	2	48.6633	Hyper
IGSF9	1	21.0358	Hyper
IL11RA	4	35.8278	Hyper
IL17RB	4	26.2516	Hyper
IL17REL	2	0.355016	Hyper
IL6R	1	20.6911	Hyper
ING1	2	24.272	Hyper
ING5	2	5.40879	Hyper
IP6K1	1	20	Hyper
IPMK	3	25.5096	Hyper
IPO11	2	20.4171	Hyper
IQSEC3	1	20.1136	Hyper
IREB2	6	22.7603	Hyper
IRF4	2	0.511076	Hyper
IRF7	1	20.1951	Hyper
IRS3	3	8.78986	Hyper
IRX2	1	25.2989	Hyper
ISL1	1	21.9298	Hyper
ISLR	1	22.2872	Hyper
ITPKA	2	21.5379	Hyper
ITPKB	2	4.49005	Hyper
IZUMO2	1	22.272	Hyper
IZUMO4	1	20.6022	Hyper
JAG2	1	25.2379	Hyper
JPT1	5	38.9767	Hyper
KANK4	1	20.1628	Hyper
KBTBD13	1	33.7845	Hyper
KCNA3	1	22.8368	Hyper
KCNH3	1	33.3333	Hyper
KCNJ10	1	20.6667	Hyper
KCNJ6	1	28.866	Hyper
KCNK4	6	27.8758	Hyper
KDM6B	2	0.666489	Hyper
KDM8	3	26.5505	Hyper
KEH36_p13	2	24.0172	Hyper
KHDRBS3	2	30.8857	Hyper
KIAA0930	2	1.43146	Hyper
KIAA1549	1	22.771	Hyper
KIAA2026	2	24.2888	Hyper
KIF13A	2	0.218362	Hyper
KIF25	1	51.7577	Hyper
KLF11	1	20.3782	Hyper
KLF13	1	20.0767	Hyper
KLF15	2	33.7692	Hyper
KLHDC4	3	11.4247	Hyper
KLHL24	1	23.3516	Hyper
KNL1	3	38.5723	Hyper
LAMC1	3	22.7226	Hyper
LAMC3	4	1.65596	Hyper
LCN10	2	22.5043	Hyper
LCN8	1	21.8391	Hyper
LEFTY2	1	25.2381	Hyper
LEMD2	1	25.7764	Hyper
LIG1	1	22.1326	Hyper
LIMK2	1	45.569	Hyper
LIPA	2	21.8807	Hyper
LLGL1	3	15.0921	Hyper
LMF1	2	2.94964	Hyper
LMLN	1	25.6501	Hyper
LMNB1	12	23.4006	Hyper
LOC100297402	1	24.6241	Hyper
LOC100301250	6	23.2659	Hyper
LOC100335729	3	26.2386	Hyper
LOC100616526	2	21.6725	Hyper
LOC100848007	1	27.2727	Hyper
LOC100848430	2	4.03741	Hyper
LOC101902862	2	28.9406	Hyper
LOC101903647	3	14.4211	Hyper
LOC101903820	1	78.5579	Hyper
LOC101904077	1	25.4436	Hyper
LOC101904536	1	20.8867	Hyper
LOC101904674	1	22.8745	Hyper
LOC101904825	3	24.8339	Hyper
LOC101905136	2	23.1118	Hyper
LOC101905394	2	39.4313	Hyper
LOC101906311	1	21.523	Hyper
LOC101906333	5	34.6774	Hyper
LOC101906463	1	22.164	Hyper
LOC101907017	1	24.6947	Hyper
LOC101907142	2	24.4926	Hyper
LOC101907298	1	47.6488	Hyper
LOC101907566	4	33.3721	Hyper
LOC101907613	1	32.5481	Hyper
LOC101908046	1	25.974	Hyper
LOC104970145	1	34.4444	Hyper
LOC104970208	1	22.549	Hyper
LOC104970777	2	20.35	Hyper
LOC104972780	2	31.0236	Hyper
LOC104974468	1	22.7912	Hyper
LOC107131356	5	28.1059	Hyper
LOC107131414	1	32.7551	Hyper
LOC107132625	3	28.7438	Hyper
LOC107132977	2	36.9658	Hyper
LOC107132998	1	29.1698	Hyper
LOC107133302	1	26.0624	Hyper
LOC112441593	2	28.6767	Hyper
LOC112441628	4	22.9536	Hyper
LOC112442032	1	22.1474	Hyper
LOC112442255	1	26.633	Hyper
LOC112442260	1	22.3073	Hyper
LOC112442651	1	24.3895	Hyper
LOC112442950	3	22.2089	Hyper
LOC112443159	1	23.8164	Hyper
LOC112443721	4	3.32499	Hyper
LOC112443866	1	29.7872	Hyper
LOC112444503	1	25.116	Hyper
LOC112444588	1	43.0769	Hyper
LOC112444643	2	1.61199	Hyper
LOC112445648	3	0.835011	Hyper
LOC112445829	3	13.5232	Hyper
LOC112446782	3	9.95522	Hyper
LOC112446783	1	68.693	Hyper
LOC112447010	2	2.55922	Hyper
LOC112447452	4	21.8	Hyper
LOC112447502	1	22.4102	Hyper
LOC112448505	1	34.7038	Hyper
LOC112448752	9	22.9325	Hyper
LOC112448781	2	0.417804	Hyper
LOC112448852	1	27.7778	Hyper
LOC112449037	1	46.9515	Hyper
LOC112449089	1	23.4275	Hyper
LOC112449145	2	20.7894	Hyper
LOC112449267	1	23.1024	Hyper
LOC112449268	2	1.22546	Hyper
LOC112449307	1	20.5128	Hyper
LOC112449552	1	22.8444	Hyper
LOC132342125	2	22.7267	Hyper
LOC132342128	2	0.42942	Hyper
LOC132342240	1	23.4503	Hyper
LOC132342355	1	24.4792	Hyper
LOC132342604	5	28.0785	Hyper
LOC132342795	3	26.865	Hyper
LOC132342849	2	22.8639	Hyper
LOC132342855	1	23.5697	Hyper
LOC132342992	2	1.47568	Hyper
LOC132343049	1	20.8499	Hyper
LOC132343053	1	25.4574	Hyper
LOC132343118	1	26.4957	Hyper
LOC132343328	1	22.1869	Hyper
LOC132343370	2	31.0213	Hyper
LOC132343490	1	34.1463	Hyper
LOC132343602	2	5.95776	Hyper
LOC132343672	1	42.3729	Hyper
LOC132343798	3	42.6752	Hyper
LOC132343873	1	24.4446	Hyper
LOC132344204	1	22.9167	Hyper
LOC132344822	1	31.0924	Hyper
LOC132344952	1	44.6809	Hyper
LOC132345351	1	24.2718	Hyper
LOC132345366	1	47.404	Hyper
LOC132345691	3	28.6038	Hyper
LOC132345718	1	28.8811	Hyper
LOC132345758	5	4.06483	Hyper
LOC132345818	4	27.6206	Hyper
LOC132345988	4	1.49038	Hyper
LOC132346002	1	23.2178	Hyper
LOC132346102	1	27.2727	Hyper
LOC132346188	1	25	Hyper
LOC132346372	1	20.0183	Hyper
LOC132346534	3	42.4732	Hyper
LOC132346787	1	22.3078	Hyper
LOC508834	1	24.5763	Hyper
LOC512594	1	34.8191	Hyper
LOC514083	1	21.1203	Hyper
LOC520372	1	26.9975	Hyper
LOC534155	2	31.3674	Hyper
LOC615809	1	27.7692	Hyper
LOC617112	1	30.0662	Hyper
LOC617833	1	59.4066	Hyper
LOC618416	2	1.86063	Hyper
LOC768323	3	7.11641	Hyper
LOC781498	1	22.093	Hyper
LOC785370	1	22.2602	Hyper
LOC787057	3	24.4276	Hyper
LONRF3	5	25.0034	Hyper
LRFN5	1	25.9211	Hyper
LRIG3	2	22.3705	Hyper
LRRC61	3	25.0341	Hyper
LSM6	1	20.828	Hyper
LSMEM2	1	22.9369	Hyper
LY6G6D	4	30.8817	Hyper
M6PR	1	28.8276	Hyper
MAML3	1	35.348	Hyper
MAMLD1	3	28.4313	Hyper
MANSC1	2	23.4126	Hyper
MAP3K6	1	21.0952	Hyper
MAP4K4	5	3.50138	Hyper
MARCKS	1	25.5977	Hyper
MATK	5	24.8335	Hyper
MCCC2	1	35.2679	Hyper
MCFD2	1	25.5452	Hyper
MCPH1	5	2.71672	Hyper
MED13	1	20.5132	Hyper
MED14	1	24.5763	Hyper
MED15	1	20.3723	Hyper
MED30	1	23.6356	Hyper
MFSD9	2	7.04959	Hyper
MICALL2	1	20.9677	Hyper
MIDEAS	2	0.778757	Hyper
MINAR1	1	24.6154	Hyper
MIR2408	1	48.8803	Hyper
MIR486	1	35.4417	Hyper
MKNK2	1	33.4688	Hyper
MKX	13	12.0251	Hyper
MLEC	2	25.1104	Hyper
MLNR	5	14.9546	Hyper
MME	1	28.9027	Hyper
MMP16	2	3.32945	Hyper
MPDU1	3	31.2836	Hyper
MPRIP	6	1.31396	Hyper
MROH6	2	2.24424	Hyper
MRPL37	2	25.3501	Hyper
MRPS26	1	22.4709	Hyper
MSANTD1	1	66.0613	Hyper
MTA2	4	30.829	Hyper
MTFMT	2	22.1281	Hyper
MTHFD2	2	21.2724	Hyper
MTNR1B	1	24.7166	Hyper
MTPAP	3	21.3459	Hyper
MUL1	1	24.3576	Hyper
MVB12A	4	30.1787	Hyper
MYCBP2	1	26.6667	Hyper
MYH7	1	22.2222	Hyper
MYL10	1	62.5896	Hyper
MYO1B	4	21.8894	Hyper
MYO1C	6	4.71273	Hyper
MYT1L	11	1.00967	Hyper
MZF1	6	24.0289	Hyper
NAA60	1	22.1462	Hyper
NAB1	1	21.2382	Hyper
NABP1	1	45.6264	Hyper
NAF1	1	34.5811	Hyper
NAP1L3	7	25.3862	Hyper
NAT9	3	24.0141	Hyper
NCAPG2	1	31.1473	Hyper
NCOA5	1	26.2681	Hyper
NDEL1	1	28.7273	Hyper
NDUFAF5	2	26.5719	Hyper
NECTIN2	1	26.0367	Hyper
NEMP1	4	25.2062	Hyper
NFATC3	1	22.8723	Hyper
NFKBIA	1	30.3814	Hyper
NGEF	2	0.856426	Hyper
NHLH2	1	30.4348	Hyper
NIFK	2	25.5131	Hyper
NINJ1	2	0.286769	Hyper
NIPBL	1	24.2627	Hyper
NKX1-2	2	24.908	Hyper
NKX2-1	1	22.9659	Hyper
NKX2-8	4	23.6939	Hyper
NLRP12	1	62.0455	Hyper
NMB	2	33.6868	Hyper
NOL12	4	23.8485	Hyper
NOP14	2	24.6807	Hyper
NOP9	2	26.4436	Hyper
NPAS1	1	21.2891	Hyper
NPHS1	1	41.7932	Hyper
NPW	1	21.4994	Hyper
NR1H2	1	35.7252	Hyper
NRARP	2	10.1244	Hyper
NRBF2	1	21.9679	Hyper
NRCAM	4	0.0233819	Hyper
NRP2	4	14.8679	Hyper
NRROS	2	27.6047	Hyper
NTF3	1	20.9436	Hyper
NUP210	7	9.65454	Hyper
NUP214	2	0.24234	Hyper
NUP37	1	25.4436	Hyper
NUPR2	1	21.8391	Hyper
OAZ1	1	28.8811	Hyper
ODF2	1	20.4782	Hyper
ONECUT2	4	12.0906	Hyper
OR4F69	1	40.9346	Hyper
OS9	1	20.4825	Hyper
OSBPL3	1	21.874	Hyper
PAPPA	2	0.0855824	Hyper
PAQR5	4	22.7492	Hyper
PAX2	3	4.44486	Hyper
PAXIP1	3	13.2864	Hyper
PBX4	2	5.56534	Hyper
PDCL3	2	21.636	Hyper
PDGFA	1	20.354	Hyper
PDGFB	2	5.59105	Hyper
PDXDC1	5	25.6765	Hyper
PDXP	1	36.0901	Hyper
PEBP1	1	20.665	Hyper
PGBD5	1	53.7736	Hyper
PHF8	1	20.2725	Hyper
PHRF1	2	12.2178	Hyper
PIEZO2	1	25.5814	Hyper
PIGY	2	24.6817	Hyper
PIK3R1	4	21.6319	Hyper
PINX1	2	23.2328	Hyper
PITX1	2	1.23909	Hyper
PKP1	3	1.19306	Hyper
PLCH1	3	42.916	Hyper
PLEKHA2	1	38.9359	Hyper
PLEKHB2	1	20.1058	Hyper
PLOD1	1	27.5081	Hyper
PLPPR2	3	8.51941	Hyper
PLXNB1	2	1.2421	Hyper
PLXNB2	2	17.2626	Hyper
PMF1	1	31.25	Hyper
PMM1	1	22.3529	Hyper
PMPCB	2	20.6457	Hyper
PNMA1	13	26.6791	Hyper
PODNL1	1	39.5843	Hyper
POLD1	1	25.4585	Hyper
POLE	4	26.2398	Hyper
POLN	1	44.8932	Hyper
POLR1D	1	53.8638	Hyper
POLR3H	3	6.14465	Hyper
POP1	1	21.6867	Hyper
POU6F1	1	22.0284	Hyper
PPARG-TSEN2	3	7.62415	Hyper
PPHLN1	1	42.6627	Hyper
PPM1D	2	26.5069	Hyper
PPM1F	1	24.4167	Hyper
PPP1R12B	14	0.565676	Hyper
PPP1R13B	1	30.1724	Hyper
PPP1R15B	1	27.1386	Hyper
PPP1R16B	3	26.5612	Hyper
PPP2R2D	1	22.449	Hyper
PPP5C	2	45.8727	Hyper
PPRC1	1	27.1414	Hyper
PRDM13	1	30.9776	Hyper
PRIMA1	4	21.7021	Hyper
PRKAG3	1	26.5625	Hyper
PRMT8	1	35.8265	Hyper
PRMT9	2	23.8642	Hyper
PROSER3	3	9.59516	Hyper
PRPF8	1	40.1429	Hyper
PRPSAP1	1	20.8004	Hyper
PRRC1	2	24.3116	Hyper
PRSS50	1	32.6211	Hyper
PRSS54	1	20.7698	Hyper
PSD4	1	26.5209	Hyper
PSIP1	1	33.4234	Hyper
PSMD5	1	24.2308	Hyper
PTBP3	2	31.3674	Hyper
PTGES3	6	25.1608	Hyper
PTPN2	1	20.2706	Hyper
PTPN21	2	21.1688	Hyper
PTPRS	1	42.5277	Hyper
PTRH1	7	24.1024	Hyper
PUS1	4	10.1316	Hyper
PYURF	2	24.6817	Hyper
QRFPR	2	2.53608	Hyper
QRICH1	3	24.41	Hyper
R3HCC1	4	26.6701	Hyper
RAB20	2	2.10745	Hyper
RAB27A	2	22.7267	Hyper
RAB36	2	2.04408	Hyper
RAB3IL1	7	23.7721	Hyper
RAB40C	2	3.07202	Hyper
RAB5IF	7	5.75983	Hyper
RAB8A	2	4.64098	Hyper
RAD23B	1	33.5354	Hyper
RAD54B	3	36.9673	Hyper
RAF1	1	38.0165	Hyper
RALBP1	1	24.3478	Hyper
RANBP3	1	31.0015	Hyper
RASAL2	4	28.8897	Hyper
RASL11A	5	24.3431	Hyper
RB1CC1	3	11.9593	Hyper
RBBP6	4	9.31928	Hyper
RBM47	1	29.5816	Hyper
RCBTB1	1	28.7179	Hyper
RCC1L	2	8.54759	Hyper
REX1BD	1	21.4953	Hyper
RFNG	1	27.6563	Hyper
RFX1	1	37.2639	Hyper
RGR	1	20.5357	Hyper
RGS3	1	32.1286	Hyper
RHO	1	37.8438	Hyper
RHOF	1	24.7191	Hyper
RHPN2	6	8.92093	Hyper
RMND1	2	24.5018	Hyper
RNF144B	2	28.7132	Hyper
RNF166	1	21.9557	Hyper
RNF220	4	0.0503908	Hyper
RNF222	1	28.7273	Hyper
RNF38	1	20.2588	Hyper
RNF7	4	26.5062	Hyper
RP9	1	23.6772	Hyper
RPL13	2	1.98286	Hyper
RPL18A	1	39.1583	Hyper
RPL8	1	20.438	Hyper
RPS29	1	40.9091	Hyper
RRM1	3	25.2582	Hyper
RRP8	7	24.2922	Hyper
RSPO3	1	23.0099	Hyper
RSRC1	2	60.3313	Hyper
RTRAF	1	25.6773	Hyper
RUNX1	8	1.36644	Hyper
RUNX2	2	10.9031	Hyper
RXFP3	1	32.5192	Hyper
RYR1	2	1.30199	Hyper
S1PR5	1	38.9081	Hyper
SAFB	9	2.92399	Hyper
SAP130	3	21.2043	Hyper
SAP30	1	20.5677	Hyper
SART1	1	20.4475	Hyper
SATB1	1	36.9086	Hyper
SBK3	1	30.3659	Hyper
SCAF4	1	20.8042	Hyper
SDC1	5	8.1056	Hyper
SDHA	1	27.8907	Hyper
SEC14L1	1	20.7853	Hyper
SEC24D	3	0.609239	Hyper
SEC63	1	43.9072	Hyper
SELENON	1	20.5944	Hyper
SELENOO	4	15.6848	Hyper
SENP5	2	28.7537	Hyper
SEPTIN6	1	32.6824	Hyper
SERPINB5	1	35.3846	Hyper
SETMAR	2	20.3766	Hyper
SFTPC	1	21.1138	Hyper
SFXN3	4	35.3987	Hyper
SGPP2	1	25.5087	Hyper
SH3TC1	15	19.5752	Hyper
SHANK1	1	20.8696	Hyper
SHANK3	2	3.59718	Hyper
SHD	1	37.7391	Hyper
SHKBP1	9	22.1713	Hyper
SHOC2	1	24.6374	Hyper
SIX2	1	23.2189	Hyper
SLC10A3	3	5.85878	Hyper
SLC12A5	2	23.2594	Hyper
SLC16A12	1	33.5249	Hyper
SLC16A8	1	31.0631	Hyper
SLC1A6	1	31.8841	Hyper
SLC1A7	1	25.7945	Hyper
SLC25A26	1	37.8133	Hyper
SLC25A3	5	25.1989	Hyper
SLC25A33	1	21.0526	Hyper
SLC26A6	1	26.6747	Hyper
SLC2A6	4	27.4264	Hyper
SLC30A1	6	22.3023	Hyper
SLC35E1	1	33.5617	Hyper
SLC37A3	3	39.0737	Hyper
SLC38A2	2	28.4978	Hyper
SLC38A8	2	25.6704	Hyper
SLC47A1	1	25.9524	Hyper
SLC50A1	1	26.022	Hyper
SLC5A11	1	20.2252	Hyper
SLC66A1	1	37.1154	Hyper
SLC6A17	1	22.8396	Hyper
SLC6A20	3	13.1464	Hyper
SLC6A6	5	1.11369	Hyper
SLC7A4	1	20.4082	Hyper
SMAD3	1	21.3619	Hyper
SMAD6	4	13.0516	Hyper
SMAP1	1	20.8431	Hyper
SMC2	1	20.3799	Hyper
SMC5	3	43.6666	Hyper
SMTN	1	37.8896	Hyper
SMYD3	4	37.9972	Hyper
SNCG	1	44.0678	Hyper
SNX16	1	22.8444	Hyper
SNX5	1	45.7818	Hyper
SOX17	1	31.2115	Hyper
SP2	2	0.46225	Hyper
SPATA2L	5	27.0466	Hyper
SPG7	2	13.0704	Hyper
SPRED2	1	26.875	Hyper
SPSB4	1	23.2944	Hyper
SPTBN2	1	31.5189	Hyper
SRCAP	1	20.5882	Hyper
SRP72	1	25.5206	Hyper
SRSF7	1	21.1105	Hyper
ST6GALNAC2	1	26.4957	Hyper
ST7L	2	25.9866	Hyper
STAB1	2	9.72961	Hyper
STAMBPL1	4	20.8341	Hyper
STBD1	2	22.4547	Hyper
STC2	1	20.0088	Hyper
STIP1	1	43.7631	Hyper
STK11IP	1	29.9855	Hyper
STK35	2	24.1013	Hyper
STON2	1	22.5806	Hyper
SULT4A1	8	1.49081	Hyper
SUN2	5	9.41968	Hyper
SYBU	2	23.086	Hyper
SYCP2L	1	42.1518	Hyper
SYNPR	3	9.35506	Hyper
SYP	1	25.4545	Hyper
TADA2B	1	60.2617	Hyper
TAF5	5	35.5362	Hyper
TAFA3	5	12.1569	Hyper
TAGLN2	2	3.18063	Hyper
TAPBP	2	23.1846	Hyper
TARM1	2	1.76671	Hyper
TARS3	1	74.2428	Hyper
TBC1D22A	15	22.6839	Hyper
TBC1D30	2	29.8777	Hyper
TBCK	1	56.8435	Hyper
TBPL2	1	20.1218	Hyper
TBXA2R	1	21.7391	Hyper
TCAF1	1	23.9356	Hyper
TEC	1	35.4742	Hyper
TELO2	2	6.62294	Hyper
TENT4A	1	26.9022	Hyper
TERT	1	30.8424	Hyper
TFAP2A	1	29.1552	Hyper
TFAP2B	1	23.7113	Hyper
TFAP2C	1	22.0844	Hyper
TFDP1	2	1.00292	Hyper
TGIF1	1	21.7654	Hyper
THEM6	6	22.3808	Hyper
THOC1	2	28.9406	Hyper
THOC6	1	27.1524	Hyper
TIPARP	3	31.2082	Hyper
TJP3	1	23.5238	Hyper
TM2D2	1	21.7949	Hyper
TMC6	1	29.6979	Hyper
TMCO3	4	14.3555	Hyper
TMEM119	1	23.8869	Hyper
TMEM127	2	21.6114	Hyper
TMEM135	1	38.5706	Hyper
TMEM145	1	22.1856	Hyper
TMEM184B	1	24.5671	Hyper
TMEM220	1	22.2222	Hyper
TMEM222	3	21.7449	Hyper
TMEM229B	1	25.1089	Hyper
TMEM243	1	42.3422	Hyper
TMEM255B	3	26.6247	Hyper
TMEM30B	6	28.8809	Hyper
TMEM43	2	35.0131	Hyper
TMEM63A	1	29.2341	Hyper
TMEM72	3	6.45178	Hyper
TNC	1	23.3423	Hyper
TNFRSF11A	1	23.5481	Hyper
TNFRSF19	2	2.87793	Hyper
TNXB	2	11.116	Hyper
TOMT	1	21.5331	Hyper
TOP3A	3	22.043	Hyper
TOR3A	1	21.0244	Hyper
TPR	1	21.1783	Hyper
TRAF2	3	6.36354	Hyper
TRAF3IP1	3	1.22052	Hyper
TRANK1	1	22.5994	Hyper
TRAP1	1	40.9375	Hyper
TRIM32	2	23.899	Hyper
TRIM4	1	27.3333	Hyper
TRIP11	1	20.1795	Hyper
TRMT44	2	54.2405	Hyper
TRMU	2	37.0204	Hyper
TRNAG-UCC_162	1	22.2658	Hyper
TRNAY-GUA_54	1	23.8164	Hyper
TTBK1	2	6.02279	Hyper
TTC21A	3	7.5139	Hyper
TTF1	1	21.6493	Hyper
TTLL12	2	54.1984	Hyper
TTLL8	5	26.7095	Hyper
TUBA1A	1	30	Hyper
TUBB6	1	31.25	Hyper
TUBGCP6	2	9.52933	Hyper
UBE2G2	6	10.5601	Hyper
UBE2L3	2	5.12961	Hyper
UBLCP1	3	24.9047	Hyper
UBXN4	3	23.5701	Hyper
UCK2	6	12.8257	Hyper
UCP1	1	44.0859	Hyper
UNC50	1	31.3356	Hyper
UNC5CL	1	28.2828	Hyper
UQCC2	8	2.03437	Hyper
UROC1	3	2.81262	Hyper
UROS	2	7.28129	Hyper
USP35	1	21.2121	Hyper
USP38	1	21.6216	Hyper
USP40	1	20.8939	Hyper
USP42	1	30.8642	Hyper
USP43	2	3.21617	Hyper
USP9X	3	23.4107	Hyper
UVSSA	5	23.3312	Hyper
VAC14	4	10.3188	Hyper
VAT1	2	0.137839	Hyper
VAT1L	1	23.1014	Hyper
VCL	2	24.7917	Hyper
VGLL4	7	1.74526	Hyper
VPS36	1	66.1462	Hyper
VSTM2L	2	21.028	Hyper
VWC2	3	2.35369	Hyper
WDR26	3	45.2502	Hyper
WDR53	2	24.6154	Hyper
WDSUB1	1	21.2136	Hyper
WIPI1	3	36.6544	Hyper
WNK2	3	10.3651	Hyper
WNT3	1	59.1229	Hyper
XPNPEP1	3	26.1949	Hyper
XPOT	2	23.8745	Hyper
XRCC3	1	32.5254	Hyper
ZBED10	1	31.3602	Hyper
ZBED4	2	12.9709	Hyper
ZBTB46	3	37.9269	Hyper
ZBTB48	9	9.34418	Hyper
ZBTB8A	1	25.8491	Hyper
ZC3HAV1	5	36.2247	Hyper
ZDHHC1	1	20.3558	Hyper
ZEB1	1	21.6915	Hyper
ZEB2	3	27.791	Hyper
ZFAND2B	1	20.1399	Hyper
ZFAND3	1	39.4121	Hyper
ZFP69	1	21.3405	Hyper
ZMAT5	1	22.2044	Hyper
ZMYM5	2	37.8873	Hyper
ZNF10	7	24.764	Hyper
ZNF185	1	24.4444	Hyper
ZNF268	1	22.6989	Hyper
ZNF292	11	23.1414	Hyper
ZNF319	1	40.0199	Hyper
ZNF436	4	25.3987	Hyper
ZNF503	3	21.1243	Hyper
ZNF622	1	24.7525	Hyper
ZNF687	1	29.6648	Hyper
ZNF689	1	23.2659	Hyper
ZNF704	2	39.4313	Hyper
ZNF786	1	30.0171	Hyper
ZNF839	3	5.36792	Hyper
ZSWIM6	4	14.905	Hyper
ZXDC	1	30.1264	Hyper

## Sheet: Hypomethylated_DMGs
Supplementary Table S5C. Hypomethylated genes
geneID	DMC_count	mean_meth_diff	methylation_status
AAAS	1	-38.8889	Hypo
AAK1	1	-22.0768	Hypo
AAMDC	1	-23.2558	Hypo
AARS1	3	-32.5792	Hypo
ABAT	6	-28.1689	Hypo
ABCA10	1	-23.7904	Hypo
ABCA14	7	-21.0234	Hypo
ABCA2	1	-25.7122	Hypo
ABCA3	3	-35.3564	Hypo
ABCA4	1	-27.1648	Hypo
ABCA5	1	-27.2727	Hypo
ABCA6	1	-44.3386	Hypo
ABCA7	1	-73.5961	Hypo
ABCA9	3	-5.21254	Hypo
ABCB8	1	-27.2727	Hypo
ABCC1	1	-43.9655	Hypo
ABCC11	2	-21.7674	Hypo
ABCC8	1	-23.8045	Hypo
ABCD1	2	-31.9646	Hypo
ABCD4	1	-36.9267	Hypo
ABCG8	1	-46.2963	Hypo
ABHD11	2	-28.3809	Hypo
ABHD12	1	-20.8929	Hypo
ABHD2	2	-28.2557	Hypo
ABHD6	2	-35.3431	Hypo
ABLIM2	18	-27.9976	Hypo
ABLIM3	1	-51.2954	Hypo
ABR	2	-24.8912	Hypo
ABTB1	1	-27.7228	Hypo
ABTB2	9	-27.8102	Hypo
ACACB	1	-20.3704	Hypo
ACAD8	1	-23.5294	Hypo
ACAD9	4	-25.2954	Hypo
ACAP3	3	-28.0321	Hypo
ACAT2	9	-29.5723	Hypo
ACD	11	-33.6003	Hypo
ACE	1	-32.8378	Hypo
ACER2	10	-22.8907	Hypo
ACHE	2	-29.0957	Hypo
ACKR2	1	-20.3252	Hypo
ACOT11	3	-24.4091	Hypo
ACOT7	3	-33.4682	Hypo
ACOT8	1	-54.3307	Hypo
ACOX2	5	-39.8941	Hypo
ACOX3	3	-25.923	Hypo
ACOXL	3	-34.5911	Hypo
ACSL1	1	-36.1585	Hypo
ACSL6	1	-22.8206	Hypo
ACSS1	1	-23.3969	Hypo
ACTB	4	-31.6558	Hypo
ACTE1	1	-41.2762	Hypo
ACTG1	1	-20.219	Hypo
ACTL8	3	-30.6862	Hypo
ACTN4	14	-40.1596	Hypo
ACTR1A	11	-28.6738	Hypo
ACTR1B	6	-31.2839	Hypo
ACVR2B	2	-30.03	Hypo
ACY1	1	-40.2439	Hypo
ACYP2	2	-29.3333	Hypo
ADA2	1	-22.3881	Hypo
ADAM11	2	-26.5933	Hypo
ADAM15	1	-37.5	Hypo
ADAM17	1	-21.9307	Hypo
ADAM33	3	-2.69718	Hypo
ADAM8	5	-27.6077	Hypo
ADAMTS13	3	-8.90111	Hypo
ADAMTS14	6	-40.1177	Hypo
ADAMTS15	2	-1.48311	Hypo
ADAMTS17	10	-28.4721	Hypo
ADAMTS2	5	-8.37133	Hypo
ADAMTS8	1	-30.8128	Hypo
ADAMTS9	1	-39.3228	Hypo
ADAMTSL2	7	-13.797	Hypo
ADAMTSL4	1	-36	Hypo
ADAP2	7	-30.8777	Hypo
ADAR	4	-26.9204	Hypo
ADARB1	6	-34.6348	Hypo
ADARB2	4	-31.4359	Hypo
ADAT1	1	-34.2262	Hypo
ADAT3	1	-39.9751	Hypo
ADCK1	3	-20.7079	Hypo
ADCK5	1	-21.1538	Hypo
ADCY1	3	-11.7182	Hypo
ADCY3	3	-28.3795	Hypo
ADCY5	1	-62.3529	Hypo
ADCY6	1	-25.0777	Hypo
ADCY7	2	-39.5723	Hypo
ADCY9	1	-32.8164	Hypo
ADCYAP1R1	1	-58.4192	Hypo
ADD1	3	-34.7863	Hypo
ADGRA1	2	-23.0321	Hypo
ADGRA2	3	-25.7728	Hypo
ADGRB1	11	-16.8164	Hypo
ADGRB3	5	-25.945	Hypo
ADGRF3	1	-28.3333	Hypo
ADGRL1	1	-46.3193	Hypo
ADGRL2	1	-22.7273	Hypo
ADIPOR1	1	-23.9199	Hypo
ADIPOR2	2	-25.1225	Hypo
ADM	3	-25.4573	Hypo
ADM5	1	-25.3205	Hypo
ADORA2A	2	-24.0371	Hypo
ADORA2B	3	-29.6424	Hypo
ADRA1A	1	-20.3883	Hypo
ADRA1B	1	-37.931	Hypo
ADSL	1	-28	Hypo
ADSS1	2	-30.3423	Hypo
AFAP1	10	-39.8612	Hypo
AFAP1L1	2	-33.757	Hypo
AFAP1L2	1	-27.8633	Hypo
AFDN	3	-32.5312	Hypo
AFF3	1	-38.2353	Hypo
AGAP1	8	-31.1704	Hypo
AGBL3	1	-64.7346	Hypo
AGFG2	7	-22.9153	Hypo
AGMAT	5	-59.9163	Hypo
AGMO	1	-20.2	Hypo
AGO2	4	-30.3951	Hypo
AGO4	2	-22.123	Hypo
AGPAT2	1	-21.5186	Hypo
AGPAT3	3	-38.8062	Hypo
AGPAT4	1	-41.5094	Hypo
AGRN	3	-19.4659	Hypo
AGXT	3	-14.7494	Hypo
AHCY	1	-24.3902	Hypo
AHCYL1	1	-26.5816	Hypo
AHCYL2	1	-36.9274	Hypo
AHDC1	2	-4.72103	Hypo
AHNAK	2	-35.4839	Hypo
AHNAK2	3	-17.8805	Hypo
AHRR	3	-35.5218	Hypo
AIMP2	1	-28.152	Hypo
AIPL1	4	-52.1478	Hypo
AIRE	1	-51.1151	Hypo
AJUBA	16	-24.6616	Hypo
AK4	6	-22.4537	Hypo
AK5	1	-50.4611	Hypo
AK7	1	-33.2504	Hypo
AK8	4	-16.9618	Hypo
AKAIN1	2	-23.189	Hypo
AKAP13	6	-46.3239	Hypo
AKAP3	2	-26.2141	Hypo
AKAP7	2	-20.3302	Hypo
AKAP8	2	-7.08653	Hypo
AKAP9	3	-34.7443	Hypo
AKIRIN2	2	-27.4662	Hypo
AKNA	3	-27.533	Hypo
AKR1E2	2	-24.7747	Hypo
AKR7A2	3	-27.4253	Hypo
AKT1	1	-20.4396	Hypo
AKT1S1	2	-40.1352	Hypo
AKT2	3	-25.2728	Hypo
ALDH16A1	6	-14.0512	Hypo
ALDH1L2	3	-8.31579	Hypo
ALDH3B1	1	-23.4043	Hypo
ALDOB	2	-43.2835	Hypo
ALKAL2	4	-37.993	Hypo
ALKBH3	1	-24.8438	Hypo
ALKBH4	2	-25.9383	Hypo
ALLC	1	-46.2687	Hypo
ALMS1	1	-30.6921	Hypo
ALOX15	4	-25.7459	Hypo
ALOX5	1	-24.754	Hypo
ALPK2	3	-27.5996	Hypo
ALPL	2	-21.7835	Hypo
ALS2	2	-24.9772	Hypo
ALS2CL	2	-29.119	Hypo
ALX3	3	-28.8566	Hypo
ALX4	9	-20.1276	Hypo
AMDHD2	2	-46.9196	Hypo
AMIGO1	5	-28.3063	Hypo
AMOTL1	6	-38.4455	Hypo
AMOTL2	1	-21.3592	Hypo
AMPD2	3	-31.0174	Hypo
AMZ1	2	-0.412489	Hypo
ANAPC1	12	-43.3772	Hypo
ANAPC11	2	-37.1371	Hypo
ANAPC2	5	-16.0423	Hypo
ANGEL2	2	-20.748	Hypo
ANHX	2	-34.491	Hypo
ANK3	1	-33.6696	Hypo
ANKDD1A	1	-22.4719	Hypo
ANKH	1	-59.7013	Hypo
ANKMY1	5	-17.4885	Hypo
ANKRD11	3	-5.75438	Hypo
ANKRD27	1	-38.0952	Hypo
ANKRD29	3	-15.4402	Hypo
ANKRD34A	1	-21.7787	Hypo
ANKRD37	1	-23.0056	Hypo
ANKRD39	1	-44.6154	Hypo
ANKRD46	1	-22.7876	Hypo
ANKRD50	2	-43.5599	Hypo
ANKRD54	1	-53.9326	Hypo
ANKRD55	2	-29.1446	Hypo
ANKRD61	1	-23.8039	Hypo
ANKRD63	1	-44.5205	Hypo
ANKS6	1	-49.4253	Hypo
ANLN	3	-23.0005	Hypo
ANO1	4	-26.4178	Hypo
ANO2	4	-34.7122	Hypo
ANO6	6	-35.1077	Hypo
ANO7	1	-22.6674	Hypo
ANO8	2	-34.6134	Hypo
ANO9	7	-31.8646	Hypo
ANP32B	3	-26.5108	Hypo
ANTXR2	1	-21.1823	Hypo
ANXA11	3	-20.0186	Hypo
ANXA2	1	-31.0484	Hypo
ANXA3	2	-21.7643	Hypo
ANXA5	1	-61.6362	Hypo
AOPEP	1	-20.991	Hypo
AOX1	2	-44.193	Hypo
AP1B1	1	-39.2502	Hypo
AP2A2	3	-23.8518	Hypo
AP2M1	2	-26.2732	Hypo
AP3B2	2	-23.4733	Hypo
AP3D1	8	-35.1852	Hypo
AP4B1	1	-28.8259	Hypo
APBA2	8	-23.6385	Hypo
APBB1IP	2	-39.6432	Hypo
APBB2	4	-30.7273	Hypo
APBB3	5	-24.5741	Hypo
APC2	8	-45.651	Hypo
APCDD1L	1	-38.0471	Hypo
APLP2	1	-25.477	Hypo
APMAP	7	-41.4539	Hypo
APOA1	3	-30.9346	Hypo
APOM	3	-31.123	Hypo
APPL2	4	-28.1425	Hypo
APRT	3	-25.6957	Hypo
AQP1	1	-36.292	Hypo
ARAP1	1	-29.7336	Hypo
ARC	2	-29.267	Hypo
ARF3	1	-29.4307	Hypo
ARF4	1	-25.1979	Hypo
ARF6	2	-39.8194	Hypo
ARFGAP2	3	-34.464	Hypo
ARFIP1	1	-23.3242	Hypo
ARFRP1	1	-28.4607	Hypo
ARHGAP10	3	-42.8858	Hypo
ARHGAP22	13	-27.8984	Hypo
ARHGAP24	1	-21.7546	Hypo
ARHGAP26	1	-46.0714	Hypo
ARHGAP33	1	-47.7276	Hypo
ARHGAP35	1	-25.5128	Hypo
ARHGAP39	4	-42.196	Hypo
ARHGAP4	1	-20.1511	Hypo
ARHGDIA	1	-45.8745	Hypo
ARHGEF10	5	-4.40559	Hypo
ARHGEF10L	6	-18.7041	Hypo
ARHGEF11	3	-32.1628	Hypo
ARHGEF16	3	-25.7708	Hypo
ARHGEF17	1	-21.5517	Hypo
ARHGEF28	1	-52.9759	Hypo
ARHGEF3	7	-41.8659	Hypo
ARHGEF4	1	-32.2539	Hypo
ARHGEF7	9	-19.3638	Hypo
ARHGEF9	4	-28.5315	Hypo
ARID3A	2	-10.5706	Hypo
ARID3B	1	-27.6637	Hypo
ARID4A	2	-30.221	Hypo
ARID5A	1	-20.7207	Hypo
ARL10	1	-22.9345	Hypo
ARL13B	12	-28.1307	Hypo
ARL8A	2	-39.6819	Hypo
ARMC12	2	-33.2844	Hypo
ARMC5	2	-26.7664	Hypo
ARMH4	1	-35.8025	Hypo
ARNT2	3	-33.6529	Hypo
ARNTL	1	-41.6817	Hypo
ARPC1B	4	-30.6856	Hypo
ARPP21	1	-38.2945	Hypo
ARRB1	7	-36.0965	Hypo
ARRDC1	1	-33.2285	Hypo
ARRDC3	5	-37.008	Hypo
ARSB	1	-37.1568	Hypo
ARSG	9	-33.3844	Hypo
ART1	1	-23.3571	Hypo
ART3	2	-36.1073	Hypo
ARV1	1	-37.3584	Hypo
ARVCF	2	-27.7492	Hypo
ARX	2	-21.9274	Hypo
ASAH1	1	-20.6838	Hypo
ASAP1	8	-31.7116	Hypo
ASAP2	2	-25.5968	Hypo
ASAP3	7	-23.1621	Hypo
ASB10	3	-31.2749	Hypo
ASB18	3	-43.743	Hypo
ASB3	3	-22.6742	Hypo
ASB9	2	-57.6524	Hypo
ASCC2	2	-38.8706	Hypo
ASCL2	1	-47.2973	Hypo
ASCL4	2	-20.7632	Hypo
ASIC1	2	-31.6973	Hypo
ASIC2	5	-34.9571	Hypo
ASIC3	1	-31.3499	Hypo
ASIC4	1	-28.8732	Hypo
ASPHD1	1	-23.5038	Hypo
ASRGL1	3	-21.3997	Hypo
ASTE1	2	-33.2166	Hypo
ASTN1	1	-38.0435	Hypo
ASTN2	8	-2.56646	Hypo
ASXL3	1	-38	Hypo
ATAD1	1	-20.155	Hypo
ATAD2B	1	-22.642	Hypo
ATAD3A	5	-35.4609	Hypo
ATG16L1	2	-26.5244	Hypo
ATG2A	3	-35.0196	Hypo
ATG4A	2	-35.0169	Hypo
ATG7	4	-24.4957	Hypo
ATL1	1	-24.0805	Hypo
ATMIN	1	-36.1302	Hypo
ATN1	1	-29.0176	Hypo
ATOH1	9	-26.8638	Hypo
ATOSA	1	-21.9731	Hypo
ATP10A	6	-20.8419	Hypo
ATP11A	8	-1.39992	Hypo
ATP2A1	1	-36.4865	Hypo
ATP2B1	1	-31.5217	Hypo
ATP2B2	10	-19.3027	Hypo
ATP2B3	4	-28.8377	Hypo
ATP2C2	2	-24.7288	Hypo
ATP5MC3	7	-38.4079	Hypo
ATP5MF	6	-26.3198	Hypo
ATP5MJ	1	-20.4545	Hypo
ATP5PO	2	-24.6959	Hypo
ATP6AP1	1	-25.6133	Hypo
ATP6V0A1	4	-32.844	Hypo
ATP6V0C	1	-24.6656	Hypo
ATP6V0D1	6	-23.6668	Hypo
ATP6V0D2	1	-24.6753	Hypo
ATP6V1B1	1	-25.8621	Hypo
ATP6V1C1	1	-33.2119	Hypo
ATP6V1H	4	-24.1428	Hypo
ATP7A	1	-54.0486	Hypo
ATP8A2	3	-3.2597	Hypo
ATP9A	3	-31.0384	Hypo
ATXN1	1	-44.2857	Hypo
ATXN1L	1	-21.129	Hypo
ATXN7	1	-22.584	Hypo
AUTS2	6	-25.7243	Hypo
AVIL	1	-42.2078	Hypo
AVPI1	1	-41.3978	Hypo
AVPR1A	2	-26.8418	Hypo
AXIN1	8	-20.9329	Hypo
AXIN2	2	-28.2733	Hypo
AZI2	1	-33.3333	Hypo
AZIN1	2	-23.3548	Hypo
AZU1	2	-31.6694	Hypo
B2M	2	-22.3064	Hypo
B3GALT4	2	-23.2333	Hypo
B3GAT1	1	-30.3523	Hypo
B3GAT3	2	-38.617	Hypo
B3GNT2	1	-20.8682	Hypo
B3GNT6	1	-21.3359	Hypo
B3GNTL1	2	-27.925	Hypo
B4GAT1	2	-23.6048	Hypo
BACH2	1	-26.3615	Hypo
BAD	2	-23.9173	Hypo
BAG6	4	-28.7618	Hypo
BAHCC1	5	-33.5889	Hypo
BAHD1	2	-27.756	Hypo
BAIAP2	8	-10.7922	Hypo
BAIAP2L1	2	-40.5482	Hypo
BAK1	4	-36.578	Hypo
BANP	5	-12.5332	Hypo
BARX1	10	-24.6433	Hypo
BATF	2	-46.3093	Hypo
BBS2	4	-24.1375	Hypo
BCAM	1	-28.5714	Hypo
BCAN	2	-49.9516	Hypo
BCAR3	1	-24.4403	Hypo
BCAS1	1	-21.7778	Hypo
BCAT2	2	-47.7273	Hypo
BCDIN3D	7	-36.24	Hypo
BCKDHB	3	-26.3405	Hypo
BCL11A	1	-31.5432	Hypo
BCL11B	5	-26.9017	Hypo
BCL2L12	1	-27.8328	Hypo
BCL2L14	1	-81.1351	Hypo
BCL3	1	-34.7756	Hypo
BCL7A	3	-23.3353	Hypo
BCL9L	1	-53.6663	Hypo
BCO1	1	-29.5163	Hypo
BCO2	1	-20.6107	Hypo
BCOR	7	-11.3713	Hypo
BCORL1	1	-26.9934	Hypo
BCR	13	-12.7453	Hypo
BEAN1	1	-23.8175	Hypo
BEGAIN	3	-24.2961	Hypo
BEST2	4	-45.431	Hypo
BET1L	9	-25.1351	Hypo
BEX4	1	-23.7896	Hypo
BFAR	4	-23.3814	Hypo
BGN	1	-28.775	Hypo
BHLHA15	2	-44.403	Hypo
BHLHE23	1	-44.3124	Hypo
BICD2	2	-22.5814	Hypo
BICDL2	3	-32.7762	Hypo
BID	2	-33.7681	Hypo
BIK	1	-26.7442	Hypo
BIN1	7	-27.2708	Hypo
BIN3	1	-31.3043	Hypo
BIRC7	1	-27.3601	Hypo
BLM	2	-45.0978	Hypo
BLNK	1	-20.8541	Hypo
BLOC1S3	1	-20.2797	Hypo
BMP1	1	-35.6459	Hypo
BMP2K	2	-29.4468	Hypo
BMP6	5	-32.1062	Hypo
BMP7	11	-41.3786	Hypo
BMP8A	4	-13.657	Hypo
BMPR1A	1	-30.4487	Hypo
BNC2	2	-31.592	Hypo
BOC	1	-24.1946	Hypo
BORCS6	7	-24.8414	Hypo
BORCS8	1	-25.7123	Hypo
BOSTAUV1R417	1	-57.1739	Hypo
BPHL	1	-26.9231	Hypo
BPIFA2A	2	-32.7662	Hypo
BPIFA3	1	-51.8085	Hypo
BRD1	6	-13.3298	Hypo
BRF1	6	-18.0175	Hypo
BRI3BP	1	-21.8214	Hypo
BRME1	1	-44.4088	Hypo
BROX	2	-34.8716	Hypo
BRPF3	2	-27.5309	Hypo
BRSK2	5	-1.41581	Hypo
BSCL2	1	-22.524	Hypo
BSG	2	-21.432	Hypo
BSN	1	-27.9934	Hypo
BTAF1	1	-23.0389	Hypo
BTBD11	1	-52.7993	Hypo
BTBD6	1	-28.6822	Hypo
BTBD7	1	-20.9677	Hypo
BTBD9	1	-64.8639	Hypo
BTG3	1	-20.7271	Hypo
BYSL	1	-24.784	Hypo
BoLA	2	-24.4232	Hypo
C11H2orf49	4	-23.5755	Hypo
C11H2orf81	5	-27.2763	Hypo
C11H9orf50	1	-20.5534	Hypo
C12H13orf46	1	-24.0655	Hypo
C14H8orf33	1	-36	Hypo
C14H8orf34	2	-29.3873	Hypo
C15H11orf16	1	-27.5932	Hypo
C15H11orf71	6	-40.625	Hypo
C16H1orf159	2	-28.1648	Hypo
C16H1orf167	3	-37.2016	Hypo
C17H22orf39	1	-24.0033	Hypo
C17H4orf33	1	-22.6131	Hypo
C17H5orf52	1	-27.8351	Hypo
C18H16orf46	2	-32.0176	Hypo
C18H19orf33	1	-38.3298	Hypo
C19H17orf100	1	-39.3617	Hypo
C19H17orf67	1	-23.4986	Hypo
C19H17orf97	1	-23.3826	Hypo
C1QB	1	-28.7356	Hypo
C1QC	1	-31.5789	Hypo
C1QL2	2	-23.7773	Hypo
C1QL4	6	-25.1409	Hypo
C1QTNF9	3	-27.0924	Hypo
C21H14orf180	1	-22.0606	Hypo
C22H3orf20	3	-30.8269	Hypo
C22H3orf22	1	-23.6364	Hypo
C22H3orf62	1	-24.6947	Hypo
C24H18orf25	2	-30.2522	Hypo
C25H7orf50	10	-35.6004	Hypo
C26H10orf88	3	-22.1276	Hypo
C26H10orf90	4	-6.50944	Hypo
C28H1orf198	1	-25.4673	Hypo
C29H11orf68	2	-36.7257	Hypo
C2CD2	1	-27.8571	Hypo
C2CD3	1	-52.439	Hypo
C2CD4D	1	-25	Hypo
C2CD5	1	-21.3644	Hypo
C2H1orf232	1	-27.8887	Hypo
C4A	2	-27.5229	Hypo
C4H7orf57	3	-26.0325	Hypo
C5H12orf57	4	-12.4501	Hypo
C6H4orf48	10	-19.7496	Hypo
C6H4orf54	2	-27.6691	Hypo
C7H19orf44	2	-26.7339	Hypo
C7H5orf15	1	-22.0163	Hypo
CA10	1	-24.8656	Hypo
CA7	1	-27.0845	Hypo
CA9	5	-30.5898	Hypo
CAAP1	6	-33.708	Hypo
CABIN1	11	-23.6736	Hypo
CABLES1	2	-33.0208	Hypo
CABLES2	1	-34.4315	Hypo
CACFD1	4	-25.5663	Hypo
CACNA1A	2	-70.3799	Hypo
CACNA1B	8	-29.0478	Hypo
CACNA1C	20	-32.9287	Hypo
CACNA1D	4	-36.0648	Hypo
CACNA1G	1	-25.8333	Hypo
CACNA1H	2	-27.0601	Hypo
CACNA1I	7	-22.7456	Hypo
CACNA2D2	3	-28.5022	Hypo
CACNB3	2	-39.463	Hypo
CACNG4	6	-22.3295	Hypo
CACNG8	2	-20.7932	Hypo
CADPS	11	-34.023	Hypo
CALCOCO1	1	-32.069	Hypo
CALCOCO2	3	-28.3861	Hypo
CALD1	1	-30.0683	Hypo
CALML4	1	-20.4724	Hypo
CALN1	4	-29.9921	Hypo
CALR	2	-25.1961	Hypo
CALY	2	-26.7201	Hypo
CAMK1D	2	-38.5788	Hypo
CAMK2A	1	-25.2002	Hypo
CAMK2B	3	-35.1826	Hypo
CAMK2D	1	-30.29	Hypo
CAMK4	1	-23.1505	Hypo
CAMSAP1	2	-28.6466	Hypo
CAMSAP3	2	-28.4655	Hypo
CAMTA1	5	-23.6515	Hypo
CAPN1	2	-39.0556	Hypo
CAPN10	8	-26.0367	Hypo
CAPN11	1	-20.0855	Hypo
CAPN2	2	-60.4902	Hypo
CAPN5	4	-34.8052	Hypo
CAPN8	1	-35.0511	Hypo
CAPZB	12	-25.8569	Hypo
CARD11	4	-48.6612	Hypo
CARD14	3	-28.4061	Hypo
CARD9	5	-22.3265	Hypo
CARHSP1	1	-28.0548	Hypo
CARM1	1	-28.5289	Hypo
CARMIL1	2	-22.1003	Hypo
CARMIL3	1	-22.4051	Hypo
CARNMT1	5	-37.7122	Hypo
CARS1	1	-20.9447	Hypo
CARTPT	1	-49.6866	Hypo
CASKIN1	4	-10.0425	Hypo
CASKIN2	2	-23.5983	Hypo
CASP16	2	-20.9853	Hypo
CASP2	2	-28.4071	Hypo
CASS4	1	-30.9012	Hypo
CAST	1	-21.6216	Hypo
CASTOR1	6	-27.2305	Hypo
CASTOR2	1	-27.8092	Hypo
CASZ1	8	-26.5559	Hypo
CATHL3	1	-24.5418	Hypo
CATIP	7	-29.7367	Hypo
CATSPER2	5	-32.723	Hypo
CATSPERD	1	-20.5026	Hypo
CATSPERG	8	-34.2078	Hypo
CATSPERZ	1	-26.013	Hypo
CAVIN2	1	-29.9242	Hypo
CBFA2T3	12	-31.4774	Hypo
CBLN1	2	-40.7157	Hypo
CBS	2	-47.3782	Hypo
CBX4	4	-25.5994	Hypo
CC2D2A	1	-62.2306	Hypo
CCBE1	11	-26.7361	Hypo
CCDC102B	2	-34.1703	Hypo
CCDC106	2	-30.1222	Hypo
CCDC107	2	-46.6103	Hypo
CCDC112	1	-21.5602	Hypo
CCDC113	1	-21.0415	Hypo
CCDC116	1	-32.9036	Hypo
CCDC12	10	-35.4569	Hypo
CCDC13	1	-23.3029	Hypo
CCDC14	1	-29.1972	Hypo
CCDC142	5	-29.9963	Hypo
CCDC154	6	-32.0061	Hypo
CCDC157	3	-23.4115	Hypo
CCDC17	1	-22.3185	Hypo
CCDC174	1	-29.1412	Hypo
CCDC177	1	-21.6488	Hypo
CCDC183	3	-25.675	Hypo
CCDC186	12	-29.1696	Hypo
CCDC187	4	-20.6834	Hypo
CCDC197	1	-48.0916	Hypo
CCDC201	1	-33.715	Hypo
CCDC22	1	-24.2424	Hypo
CCDC27	1	-36.4329	Hypo
CCDC28B	1	-35.035	Hypo
CCDC3	1	-22.7273	Hypo
CCDC30	1	-39.7915	Hypo
CCDC40	2	-38.8295	Hypo
CCDC51	1	-23.0211	Hypo
CCDC57	3	-29.0248	Hypo
CCDC6	1	-50.7463	Hypo
CCDC60	1	-33.3333	Hypo
CCDC78	3	-28.3756	Hypo
CCDC85C	8	-39.4965	Hypo
CCDC87	2	-28.8027	Hypo
CCDC88B	3	-12.1161	Hypo
CCDC88C	10	-25.7179	Hypo
CCDC89	2	-31.3765	Hypo
CCDC97	1	-30.9859	Hypo
CCKBR	1	-27.6923	Hypo
CCNC	2	-20.8836	Hypo
CCND3	3	-13.2705	Hypo
CCNG2	1	-22.769	Hypo
CCNJL	2	-8.35649	Hypo
CCNL2	6	-25.2959	Hypo
CCNO	12	-26.3101	Hypo
CCNQ	2	-28.7195	Hypo
CCPG1	6	-21.4695	Hypo
CCR8	2	-37.4586	Hypo
CCSER1	1	-38.2914	Hypo
CCT4	4	-27.7883	Hypo
CCT8	1	-34.7466	Hypo
CD14	1	-38.4142	Hypo
CD151	1	-44.7346	Hypo
CD164L2	3	-30.206	Hypo
CD1D	1	-23.1939	Hypo
CD22	1	-23.3919	Hypo
CD226	5	-50.3338	Hypo
CD27	1	-28.7879	Hypo
CD2BP2	1	-41.9559	Hypo
CD300H	1	-33.6638	Hypo
CD48	2	-27.8794	Hypo
CD55	2	-23.8268	Hypo
CD72	1	-65.6593	Hypo
CD81	6	-26.1408	Hypo
CD82	5	-37.4393	Hypo
CD99L2	1	-26.506	Hypo
CDAN1	4	-32.4091	Hypo
CDC14A	10	-27.2871	Hypo
CDC25B	1	-20.7564	Hypo
CDC25C	1	-51.875	Hypo
CDC34	2	-32.9417	Hypo
CDC37	1	-63.3333	Hypo
CDC42BPB	6	-31.3576	Hypo
CDC42EP2	1	-24.3925	Hypo
CDC42EP4	2	-26.3983	Hypo
CDCA4	3	-39.4961	Hypo
CDCA7L	3	-31.9188	Hypo
CDCA8	4	-30.7982	Hypo
CDCP1	5	-32.8571	Hypo
CDH15	1	-61.3114	Hypo
CDH20	5	-31.0345	Hypo
CDH23	9	-29.2725	Hypo
CDH3	1	-53.7068	Hypo
CDH4	10	-29.1684	Hypo
CDHR1	4	-37.3236	Hypo
CDHR5	2	-29.4818	Hypo
CDIP1	5	-35.4702	Hypo
CDK10	1	-20.8232	Hypo
CDK11B	1	-22.381	Hypo
CDK20	6	-35.8416	Hypo
CDK5RAP1	3	-25.5125	Hypo
CDK5RAP2	5	-1.89205	Hypo
CDK5RAP3	10	-40.0026	Hypo
CDK7	10	-30.1214	Hypo
CDKAL1	1	-39.9011	Hypo
CDKN1B	1	-22.1621	Hypo
CDKN2A	1	-37.1782	Hypo
CDNF	3	-33.022	Hypo
CDPF1	6	-31.7238	Hypo
CDRT4	1	-30.7395	Hypo
CDT1	2	-21.1782	Hypo
CDX2	1	-23.5984	Hypo
CDYL	8	-13.6746	Hypo
CDYL2	1	-20.9456	Hypo
CECR2	4	-30.9441	Hypo
CEL	1	-39.0244	Hypo
CELF3	1	-22.6562	Hypo
CELF4	9	-24.6637	Hypo
CELSR2	5	-28.461	Hypo
CELSR3	3	-23.167	Hypo
CEMIP	4	-24.7827	Hypo
CENPJ	2	-20.9691	Hypo
CENPM	2	-22.2913	Hypo
CENPT	10	-24.4304	Hypo
CENPX	1	-23.6228	Hypo
CEP104	1	-27.6119	Hypo
CEP112	15	-9.51837	Hypo
CEP120	11	-30.7486	Hypo
CEP131	2	-25.8558	Hypo
CEP164	3	-23.185	Hypo
CEP170B	1	-34.9453	Hypo
CEP19	1	-27.2006	Hypo
CEP57	10	-23.7762	Hypo
CEP68	1	-32.286	Hypo
CEP97	2	-34.1915	Hypo
CEPT1	1	-36.6002	Hypo
CERS4	1	-41.2371	Hypo
CERT1	1	-20.0064	Hypo
CES4A	4	-24.4589	Hypo
CFAP100	3	-7.23762	Hypo
CFAP119	1	-57.0437	Hypo
CFAP161	2	-32.3213	Hypo
CFAP298	18	-32.0973	Hypo
CFAP300	1	-39.0805	Hypo
CFAP46	10	-19.7779	Hypo
CFAP61	4	-37.6696	Hypo
CFAP74	3	-8.4285	Hypo
CFAP77	2	-48.5045	Hypo
CFAP91	4	-59.6395	Hypo
CFAP92	1	-27.3183	Hypo
CFDP2	1	-26.7432	Hypo
CH25H	1	-27.033	Hypo
CHCHD2	3	-27.8469	Hypo
CHCHD3	1	-20.018	Hypo
CHD2	1	-22.7273	Hypo
CHD3	1	-36.2637	Hypo
CHD5	2	-28.6202	Hypo
CHD7	2	-11.0765	Hypo
CHD9	2	-31.1252	Hypo
CHERP	5	-21.8129	Hypo
CHIT1	1	-34.7426	Hypo
CHKA	7	-30.7823	Hypo
CHMP1A	2	-28.4091	Hypo
CHMP4C	1	-23.3961	Hypo
CHMP6	2	-28.4013	Hypo
CHMP7	3	-27.1147	Hypo
CHODL	11	-22.7685	Hypo
CHRD	4	-2.02702	Hypo
CHRDL1	4	-36.0886	Hypo
CHRNA10	1	-23.3571	Hypo
CHRNB2	1	-30.137	Hypo
CHRNE	3	-24.8299	Hypo
CHST11	3	-40.2347	Hypo
CHST12	1	-54.6429	Hypo
CHST8	4	-12.9566	Hypo
CHSY1	1	-26.9231	Hypo
CIAO1	1	-20	Hypo
CIAO2B	2	-25.4664	Hypo
CIAO3	10	-25.6544	Hypo
CIC	3	-23.8686	Hypo
CIITA	1	-50.1199	Hypo
CIMAP3	1	-20	Hypo
CIRBP	3	-37.5007	Hypo
CIT	3	-25.097	Hypo
CITED2	5	-24.3447	Hypo
CKAP2	1	-53.4014	Hypo
CKAP2L	6	-24.2978	Hypo
CKM	1	-29.4029	Hypo
CLASP1	2	-30.1173	Hypo
CLASRP	1	-25.0601	Hypo
CLCF1	1	-43.3965	Hypo
CLCN7	1	-44.328	Hypo
CLCNKA	3	-41.9123	Hypo
CLDN3	1	-22.0339	Hypo
CLEC11A	2	-29.0146	Hypo
CLEC14A	2	-29.6254	Hypo
CLEC16A	12	-31.4517	Hypo
CLEC18C	1	-24.6118	Hypo
CLEC3B	2	-25.7756	Hypo
CLIC3	1	-23.6376	Hypo
CLIP2	1	-24.5283	Hypo
CLN8	2	-29.0964	Hypo
CLNS1A	10	-38.435	Hypo
CLPB	6	-22.7429	Hypo
CLPTM1	5	-43.5622	Hypo
CLPTM1L	3	-50.3747	Hypo
CLSPN	3	-22.0557	Hypo
CLSTN2	2	-27.6405	Hypo
CLTA	12	-27.9529	Hypo
CLTRN	1	-20.7792	Hypo
CLUAP1	3	-23.7284	Hypo
CLUH	1	-23.8095	Hypo
CMIP	11	-13.8077	Hypo
CMTM3	1	-23.3511	Hypo
CMTM6	1	-39.6364	Hypo
CNDP1	1	-20.0092	Hypo
CNDP2	3	-9.85702	Hypo
CNIH2	1	-34.0876	Hypo
CNIH3	1	-20.438	Hypo
CNKSR2	1	-43.2329	Hypo
CNNM1	2	-22.4162	Hypo
CNNM2	4	-0.196643	Hypo
CNNM4	9	-25.7955	Hypo
CNOT3	1	-20.1504	Hypo
CNOT8	4	-21.4488	Hypo
CNP	4	-30.8782	Hypo
CNPY2	1	-39.4366	Hypo
CNTN1	5	-33.1217	Hypo
CNTN2	2	-44.7507	Hypo
CNTNAP1	2	-27.5361	Hypo
CNTNAP2	4	-24.8573	Hypo
CNTNAP3	1	-23.3419	Hypo
CNTRL	1	-36.3817	Hypo
COA4	7	-24.7873	Hypo
COA8	5	-24.6445	Hypo
COBL	7	-26.9192	Hypo
COBLL1	1	-20.3947	Hypo
COG1	3	-42.887	Hypo
COG2	3	-7.07891	Hypo
COG3	1	-35.0649	Hypo
COG5	1	-29.3485	Hypo
COG6	3	-22.0854	Hypo
COL11A2	2	-29.8403	Hypo
COL14A1	2	-27.7215	Hypo
COL15A1	4	-29.4901	Hypo
COL17A1	1	-46.2336	Hypo
COL18A1	10	-10.0314	Hypo
COL1A2	1	-44.9826	Hypo
COL20A1	4	-18.2736	Hypo
COL22A1	4	-20.1142	Hypo
COL23A1	3	-35.7161	Hypo
COL24A1	1	-50.7692	Hypo
COL26A1	3	-49.3126	Hypo
COL27A1	4	-23.1414	Hypo
COL4A1	6	-23.9657	Hypo
COL4A2	10	-27.3802	Hypo
COL4A3	5	-23.5371	Hypo
COL4A6	2	-39.2942	Hypo
COL5A1	2	-26.5151	Hypo
COL5A3	1	-62.2826	Hypo
COL6A1	1	-32.9497	Hypo
COL6A3	1	-36.658	Hypo
COL6A5	5	-37.0838	Hypo
COL7A1	3	-23.1803	Hypo
COL8A2	2	-35.8458	Hypo
COL9A1	1	-30.4598	Hypo
COL9A3	1	-20.5466	Hypo
COLEC10	1	-47.3684	Hypo
COLEC11	3	-34.4059	Hypo
COLQ	3	-29.7674	Hypo
COMMD5	1	-72.2137	Hypo
COMTD1	1	-29.2517	Hypo
COPE	4	-24.5812	Hypo
COPG1	1	-34.7225	Hypo
COPG2	4	-26.0122	Hypo
COPS5	1	-49.8718	Hypo
COQ10B	1	-23.1287	Hypo
COQ6	3	-35.062	Hypo
CORIN	1	-30.1119	Hypo
CORO2B	1	-22.5327	Hypo
CORO6	1	-22.7891	Hypo
CORO7	3	-21.521	Hypo
COTL1	1	-37.3333	Hypo
COX14	2	-22.2549	Hypo
COX16	7	-25.7282	Hypo
COX19	2	-27.1795	Hypo
COX5A	3	-22.8421	Hypo
COX7A1	1	-38.4091	Hypo
COX7A2L	4	-31.69	Hypo
CPA5	1	-20.8466	Hypo
CPD	2	-28.3306	Hypo
CPEB1	2	-31.5305	Hypo
CPLX2	2	-40.3048	Hypo
CPLX3	1	-25.5823	Hypo
CPN2	1	-47.7313	Hypo
CPNE2	1	-31.2554	Hypo
CPNE4	5	-11.5719	Hypo
CPNE6	1	-23.8002	Hypo
CPNE9	1	-20.1905	Hypo
CPQ	4	-33.9291	Hypo
CPSF1	3	-29.7076	Hypo
CPT1A	2	-29.6061	Hypo
CRABP1	1	-28.7308	Hypo
CRACDL	10	-26.5687	Hypo
CRACR2A	2	-29.1051	Hypo
CRAMP1	2	-45.2526	Hypo
CRAT	1	-31.25	Hypo
CRB1	3	-26.5555	Hypo
CREB3L1	1	-34.8214	Hypo
CREB3L2	1	-23.6912	Hypo
CRH	2	-25.3596	Hypo
CRHR2	1	-63.8889	Hypo
CRIP2	5	-23.9565	Hypo
CRISPLD2	5	-30.6434	Hypo
CRLF1	3	-34.2207	Hypo
CRLF3	2	-39.6648	Hypo
CROCC	2	-38.6755	Hypo
CROCC2	10	-30.0032	Hypo
CRTAC1	1	-26.4352	Hypo
CRTC1	3	-7.4583	Hypo
CRTC3	1	-35.5171	Hypo
CRX	1	-23.2558	Hypo
CRY2	2	-37.1033	Hypo
CRYM	3	-32.7121	Hypo
CSGALNACT1	9	-33.1883	Hypo
CSK	6	-35.83	Hypo
CSKMT	28	-17.478	Hypo
CSMD1	5	-20.3419	Hypo
CSMD2	1	-39.3939	Hypo
CSMD3	5	-29.9602	Hypo
CSNK1D	1	-36.2069	Hypo
CSNK1G2	2	-34.4561	Hypo
CSPG4B	2	-2.75986	Hypo
CSRP1	8	-28.9533	Hypo
CST7	3	-26.8333	Hypo
CSTF1	8	-44.1859	Hypo
CTBP1	4	-26.7538	Hypo
CTBP2	19	-32.5241	Hypo
CTBS	1	-22.2444	Hypo
CTCF	4	-21.6751	Hypo
CTDP1	1	-29.715	Hypo
CTDSP1	2	-20.3975	Hypo
CTDSP2	1	-29.8507	Hypo
CTDSPL	2	-28.5404	Hypo
CTF1	1	-53.3254	Hypo
CTIF	7	-18.1073	Hypo
CTNND1	3	-0.265322	Hypo
CTNND2	3	-24.4031	Hypo
CTNS	6	-37.3354	Hypo
CTSA	10	-14.5292	Hypo
CTSB	1	-23.2292	Hypo
CTSD	3	-24.5352	Hypo
CUBN	1	-34.4322	Hypo
CUEDC1	5	-32.3002	Hypo
CUL1	2	-28.9426	Hypo
CUL7	4	-26.2095	Hypo
CUL9	1	-31.4245	Hypo
CUX1	7	-32.977	Hypo
CXXC5	3	-23.151	Hypo
CYB561A3	2	-22.889	Hypo
CYB5R1	2	-30.4588	Hypo
CYB5R3	1	-21.8421	Hypo
CYBA	1	-23.3224	Hypo
CYHR1	1	-20.9958	Hypo
CYLD	1	-23.5294	Hypo
CYP11A1	1	-49.1525	Hypo
CYP11B1	1	-45.7685	Hypo
CYP24A1	2	-24.9469	Hypo
CYP26A1	2	-28.4395	Hypo
CYP26B1	2	-22.9508	Hypo
CYP26C1	1	-20.5074	Hypo
CYP2W1	1	-24.8668	Hypo
CYP4F47	1	-35.2328	Hypo
CYRIA	2	-25.2529	Hypo
CYSLTR1	1	-23.2683	Hypo
CYSTM1	8	-17.2426	Hypo
CYTH2	2	-24.0895	Hypo
CYTH3	6	-17.8049	Hypo
CYYR1	1	-34.2671	Hypo
D2HGDH	1	-23.5683	Hypo
DAAM2	1	-25.6402	Hypo
DAB1	2	-38.5854	Hypo
DAB2IP	3	-27.6458	Hypo
DACH1	10	-21.8985	Hypo
DAGLA	5	-12.8776	Hypo
DAGLB	4	-15.1216	Hypo
DAZAP1	8	-27.3678	Hypo
DBF4B	1	-31.4035	Hypo
DBH	3	-14.5403	Hypo
DBR1	1	-21.6931	Hypo
DCAF10	1	-23.1305	Hypo
DCAF11	19	-26.7064	Hypo
DCAF12	1	-31.2037	Hypo
DCBLD1	5	-3.40305	Hypo
DCDC1	1	-21.6638	Hypo
DCDC2	1	-43.0117	Hypo
DCDC2C	1	-25.196	Hypo
DCLK1	1	-27.2556	Hypo
DCP1A	2	-23.4911	Hypo
DCP1B	1	-27.6829	Hypo
DCPS	2	-36.4721	Hypo
DCST1	1	-33.7388	Hypo
DCUN1D4	1	-32.2774	Hypo
DCX	14	-23.7808	Hypo
DDN	1	-29.2857	Hypo
DDX1	1	-23.3681	Hypo
DDX11	1	-20.5466	Hypo
DDX20	1	-20.733	Hypo
DDX23	1	-24.3955	Hypo
DDX27	3	-30.6609	Hypo
DDX31	2	-32.6043	Hypo
DDX43	1	-31.6002	Hypo
DDX47	2	-54.341	Hypo
DDX5	5	-28.636	Hypo
DDX50	1	-22.9299	Hypo
DDX53	1	-36.5495	Hypo
DDX56	1	-64.4334	Hypo
DDX60	2	-40.3656	Hypo
DEF6	2	-23.818	Hypo
DEFB13	5	-28.4798	Hypo
DEFB4A	6	-31.4696	Hypo
DEFB7	10	-35.7557	Hypo
DEGS2	4	-17.4155	Hypo
DELE1	3	-21.7791	Hypo
DENND1A	1	-24.0385	Hypo
DENND1B	1	-42.4658	Hypo
DENND3	2	-22.2738	Hypo
DENND4A	1	-22.7656	Hypo
DEPDC7	1	-23.2704	Hypo
DFFA	1	-36.1513	Hypo
DGAT2	2	-29.5401	Hypo
DGCR2	2	-25.5559	Hypo
DGKD	1	-30.6027	Hypo
DGKE	2	-23.7116	Hypo
DGKG	7	-32.9995	Hypo
DGKH	1	-25.3117	Hypo
DGKQ	5	-37.8954	Hypo
DGKZ	24	-18.8877	Hypo
DHCR7	5	-30.0125	Hypo
DHRS13	4	-30.6784	Hypo
DHX16	2	-29.1444	Hypo
DHX30	2	-30.5975	Hypo
DHX33	1	-21.393	Hypo
DHX34	1	-75	Hypo
DHX37	1	-23.4783	Hypo
DIAPH3	3	-44.1894	Hypo
DIDO1	2	-26.7522	Hypo
DIO3OS	1	-21.5192	Hypo
DIP2C	5	-21.9463	Hypo
DISC1	2	-39.9164	Hypo
DISP1	1	-20.1299	Hypo
DIXDC1	1	-56.6078	Hypo
DKK3	1	-28.8822	Hypo
DKKL1	1	-35.3535	Hypo
DLAT	3	-23.6446	Hypo
DLEC1	16	-36.3983	Hypo
DLG2	1	-38.8889	Hypo
DLG4	1	-43.4676	Hypo
DLG5	3	-48.308	Hypo
DLGAP1	2	-22.5737	Hypo
DLGAP2	29	-26.1602	Hypo
DLGAP4	2	-33.0957	Hypo
DLK2	1	-22.363	Hypo
DLL1	1	-23.5784	Hypo
DLL4	1	-26.3175	Hypo
DMAP1	1	-20.2233	Hypo
DMBT1	11	-32.6991	Hypo
DMRT1	1	-48.3934	Hypo
DMRTA1	1	-20.3497	Hypo
DMTN	10	-27.4896	Hypo
DNAAF1	1	-32.3709	Hypo
DNAAF8	5	-39.6025	Hypo
DNAH1	6	-18.6523	Hypo
DNAH10	1	-38.4615	Hypo
DNAH17	2	-21.707	Hypo
DNAH2	1	-27.9412	Hypo
DNAH9	2	-26.7046	Hypo
DNAI1	4	-29.8607	Hypo
DNAI4	1	-23.0694	Hypo
DNAJB11	1	-21.5213	Hypo
DNAJB12	2	-31.2427	Hypo
DNAJB3	1	-29.4643	Hypo
DNAJB4	3	-45.414	Hypo
DNAJB6	4	-31.0295	Hypo
DNAJC11	3	-36.6013	Hypo
DNAJC18	2	-21.9379	Hypo
DNAJC3	1	-20.3704	Hypo
DNAJC8	7	-52.3983	Hypo
DNASE1L1	2	-30.9627	Hypo
DNASE1L2	6	-26.3886	Hypo
DNER	4	-24.7062	Hypo
DNM1	1	-40.6667	Hypo
DNMT3A	4	-40.2451	Hypo
DOC2B	2	-12.8291	Hypo
DOCK1	7	-34.1412	Hypo
DOCK2	2	-29.0731	Hypo
DOCK3	2	-29.2434	Hypo
DOCK6	3	-38.2922	Hypo
DOCK7	3	-21.3344	Hypo
DOK1	3	-23.7419	Hypo
DOK3	1	-50	Hypo
DOK5	3	-31.9576	Hypo
DOK6	3	-40.8602	Hypo
DOK7	5	-28.921	Hypo
DOP1B	1	-37.829	Hypo
DPF3	2	-26.4029	Hypo
DPP6	29	-21.6992	Hypo
DPP9	2	-8.00408	Hypo
DPYD	1	-23.7586	Hypo
DPYSL2	2	-41.9814	Hypo
DPYSL3	2	-32.3333	Hypo
DPYSL4	1	-20.379	Hypo
DPYSL5	1	-30.0654	Hypo
DRAP1	3	-29.0924	Hypo
DRAXIN	2	-26.2733	Hypo
DRC3	1	-33.75	Hypo
DRD2	2	-39.2205	Hypo
DRGX	1	-20.8412	Hypo
DSCAM	2	-13.4392	Hypo
DSCAML1	3	-35.6368	Hypo
DSP	1	-31.4607	Hypo
DTD1	4	-24.6402	Hypo
DTNBP1	10	-30.0126	Hypo
DTX1	6	-25.9916	Hypo
DTX2	1	-48.8934	Hypo
DTX4	1	-20.302	Hypo
DUOX1	3	-27.6077	Hypo
DUOX2	5	-28.5056	Hypo
DUS3L	4	-24.9946	Hypo
DUSP16	1	-34.043	Hypo
DUSP4	3	-3.78991	Hypo
DUSP6	3	-26.3826	Hypo
DUSP7	1	-24.554	Hypo
DUSP8	8	-30.254	Hypo
DVL2	2	-26.342	Hypo
DXO	6	-25.7738	Hypo
DYM	5	-25.677	Hypo
DYNC1H1	2	-20.9218	Hypo
DYNC1LI1	2	-27.5329	Hypo
DYNLRB2	2	-51.0761	Hypo
DYNLT1	2	-22.6403	Hypo
DYTN	1	-58.6667	Hypo
DZANK1	2	-31.3755	Hypo
E2F4	1	-36.3986	Hypo
E4F1	1	-24.4078	Hypo
EBD	16	-28.2468	Hypo
EBF1	5	-42.5208	Hypo
EBF3	2	-8.81601	Hypo
ECE1	6	-39.4467	Hypo
ECEL1	15	-26.5972	Hypo
ECHDC2	2	-26.5917	Hypo
ECI1	2	-24.3969	Hypo
ECRG4	4	-29.8133	Hypo
EDAR	4	-26.4646	Hypo
EDEM2	1	-34.4824	Hypo
EDN2	3	-34.2764	Hypo
EDNRA	2	-24.6831	Hypo
EDRF1	1	-35.2364	Hypo
EEF1A2	1	-21.7258	Hypo
EEF1AKMT2	1	-22.6084	Hypo
EEF1D	6	-29.825	Hypo
EEF2	3	-27.9192	Hypo
EEF2K	1	-26.6087	Hypo
EEFSEC	13	-7.72959	Hypo
EEIG1	2	-39.5995	Hypo
EFCAB11	2	-27.7801	Hypo
EFCAB12	2	-25.2983	Hypo
EFCAB2	1	-22.6277	Hypo
EFCAB6	6	-20.0886	Hypo
EFCAB8	4	-39.1233	Hypo
EFCC1	3	-30.1828	Hypo
EFEMP2	1	-21.1111	Hypo
EFHB	2	-62.7145	Hypo
EFHD1	1	-27.3868	Hypo
EFL1	1	-51.4775	Hypo
EFNA5	10	-26.209	Hypo
EFR3B	1	-22.5134	Hypo
EGFL7	2	-22.2442	Hypo
EGFR	1	-51.8932	Hypo
EGLN1	2	-22.2744	Hypo
EGR2	1	-21.6803	Hypo
EGR3	2	-1.36955	Hypo
EHBP1L1	1	-33.1948	Hypo
EHD3	1	-21.6761	Hypo
EHMT1	1	-37.8701	Hypo
EID2	1	-22.3349	Hypo
EIF2AK1	2	-24.8649	Hypo
EIF2B2	1	-20.9187	Hypo
EIF2B4	1	-32.005	Hypo
EIF2D	3	-25.6419	Hypo
EIF2S1	7	-50.7276	Hypo
EIF3B	1	-57.1429	Hypo
EIF3CL	5	-68.2605	Hypo
EIF3G	2	-23.7061	Hypo
EIF3L	1	-32.0223	Hypo
EIF4E3	4	-24.5064	Hypo
EIF4EBP2	1	-40.6016	Hypo
EIF4G1	1	-25.1389	Hypo
EIF5A2	1	-21.4387	Hypo
EIF6	2	-22.9695	Hypo
EIPR1	5	-11.5818	Hypo
ELAC2	1	-20.9302	Hypo
ELAVL1	3	-18.7077	Hypo
ELF4	1	-34.7129	Hypo
ELFN1	16	-24.012	Hypo
ELK1	1	-23.7327	Hypo
ELL	4	-13.6924	Hypo
ELL3	1	-21.2295	Hypo
ELMO2	2	-28.467	Hypo
ELN	1	-28.0932	Hypo
ELOC	2	-32.8625	Hypo
ELOF1	5	-27.8708	Hypo
ELOVL2	2	-36.0944	Hypo
ELP6	8	-27.6146	Hypo
EMC1	1	-27.9723	Hypo
EMC10	1	-29.0909	Hypo
EMC2	2	-30.4968	Hypo
EMC4	1	-37.8378	Hypo
EME2	2	-23.6643	Hypo
EMILIN3	2	-26.5262	Hypo
EML1	4	-14.3581	Hypo
EML2	6	-41.2576	Hypo
EMX1	1	-25.5001	Hypo
EN2	2	-24.3384	Hypo
ENDOG	7	-24.7008	Hypo
ENDOV	4	-24.6485	Hypo
ENG	2	-1.0218	Hypo
ENGASE	1	-34.058	Hypo
ENO4	3	-14.6776	Hypo
ENOPH1	7	-25.1728	Hypo
ENOX1	1	-35.4637	Hypo
ENPEP	1	-24.0741	Hypo
ENPP6	2	-33.2985	Hypo
ENPP7	2	-24.5956	Hypo
ENTPD2	3	-4.14594	Hypo
ENTPD4	1	-21.2873	Hypo
ENTREP2	8	-28.7576	Hypo
EP300	8	-26.2425	Hypo
EP400	1	-39.6396	Hypo
EPAS1	7	-23.6953	Hypo
EPB41L1	3	-56.1971	Hypo
EPB41L4B	3	-22.7484	Hypo
EPB41L5	1	-55.6818	Hypo
EPHA10	3	-28.3112	Hypo
EPHA4	1	-26.9231	Hypo
EPHB1	4	-28.5934	Hypo
EPHB2	10	-27.2648	Hypo
EPHB6	4	-33.4402	Hypo
EPHX1	1	-47.2077	Hypo
EPHX2	1	-51.446	Hypo
EPHX3	1	-28.824	Hypo
EPN1	1	-30.698	Hypo
EPN2	2	-41.0594	Hypo
EPPK1	2	-46.3469	Hypo
EPS15L1	4	-27.2335	Hypo
EPS8L1	1	-25.5973	Hypo
EPS8L2	4	-31.038	Hypo
ERBB4	3	-20.9833	Hypo
ERC1	3	-27.1271	Hypo
ERFE	3	-9.4995	Hypo
ERG	1	-22.0076	Hypo
ERI1	1	-35.9657	Hypo
ERI3	4	-35.5833	Hypo
ERICH1	1	-28.1859	Hypo
ERP44	2	-25.9076	Hypo
ERRFI1	1	-20.0819	Hypo
ESRP1	1	-37.8378	Hypo
ESRRA	1	-35.9815	Hypo
ESRRB	1	-30.8511	Hypo
ESS2	1	-35.3009	Hypo
ESYT2	4	-14.8528	Hypo
ESYT3	1	-28.1454	Hypo
ETS2	1	-35.4839	Hypo
ETV3L	5	-39.6191	Hypo
ETV5	4	-35.6105	Hypo
EVA1C	2	-31.2845	Hypo
EVC	2	-41.2456	Hypo
EVL	18	-31.1114	Hypo
EVPL	10	-21.1504	Hypo
EVX1	2	-30.1172	Hypo
EXD3	12	-19.8528	Hypo
EXOC2	5	-31.3779	Hypo
EXOC3L4	5	-29.5752	Hypo
EXOC7	3	-9.63801	Hypo
EXOC8	9	-23.7391	Hypo
EXOSC7	3	-37.5781	Hypo
EZH2	2	-32.3932	Hypo
EZR	4	-27.3527	Hypo
F13A1	1	-37.3303	Hypo
F3	3	-22.7364	Hypo
FA2H	2	-23.3466	Hypo
FADS1	2	-4.1077	Hypo
FADS2	4	-29.577	Hypo
FADS3	6	-29.2028	Hypo
FAM107A	1	-26.1146	Hypo
FAM110A	8	-30.7519	Hypo
FAM114A1	1	-28.9376	Hypo
FAM120B	4	-26.5486	Hypo
FAM124A	4	-13.9364	Hypo
FAM133A	1	-23.7338	Hypo
FAM135B	6	-7.51557	Hypo
FAM136A	2	-31.0387	Hypo
FAM149A	4	-24.7195	Hypo
FAM163B	5	-29.9545	Hypo
FAM169B	3	-30.5275	Hypo
FAM171A1	3	-5.2424	Hypo
FAM172A	1	-35.0804	Hypo
FAM177A1	4	-29.8524	Hypo
FAM178B	7	-30.5142	Hypo
FAM181B	1	-26.6157	Hypo
FAM187B	1	-44.0887	Hypo
FAM193A	11	-5.22224	Hypo
FAM200B	1	-37.7835	Hypo
FAM217A	4	-32.9337	Hypo
FAM217B	1	-39.0476	Hypo
FAM222A	2	-30.0227	Hypo
FAM234A	3	-6.37411	Hypo
FAM240C	2	-50.7849	Hypo
FAM25A	10	-28.8789	Hypo
FAM53B	7	-20.9072	Hypo
FAM78A	4	-13.627	Hypo
FAM83E	1	-23.6247	Hypo
FAM98C	1	-22.6563	Hypo
FANCA	2	-35.745	Hypo
FANCB	2	-42.1007	Hypo
FANCM	2	-62.8112	Hypo
FARP1	2	-25.113	Hypo
FARP2	3	-22.3988	Hypo
FARS2	15	-17.8076	Hypo
FASN	2	-13.5002	Hypo
FAT1	1	-28.9431	Hypo
FAT3	6	-23.7076	Hypo
FAT4	1	-27.3198	Hypo
FAXDC2	4	-21.4488	Hypo
FBF1	1	-30.1024	Hypo
FBLL1	2	-22.8086	Hypo
FBLN1	6	-0.679822	Hypo
FBLN2	8	-0.201056	Hypo
FBLN7	7	-9.20524	Hypo
FBN3	2	-29.8355	Hypo
FBP1	2	-28.7631	Hypo
FBRS	1	-27.6862	Hypo
FBXL13	2	-3.04604	Hypo
FBXL17	1	-20.9913	Hypo
FBXL8	3	-29.0878	Hypo
FBXO15	3	-28.5799	Hypo
FBXO16	16	-28.1503	Hypo
FBXO2	3	-29.1041	Hypo
FBXO21	1	-31.5217	Hypo
FBXO25	2	-30.4871	Hypo
FBXO34	1	-54.5455	Hypo
FBXO36	2	-59.657	Hypo
FBXO41	1	-36.6103	Hypo
FBXO8	1	-22.9422	Hypo
FBXW11	4	-22.7796	Hypo
FBXW8	4	-28.726	Hypo
FCGBP	3	-4.71362	Hypo
FCRLB	1	-25.2033	Hypo
FCSK	1	-23.5452	Hypo
FDFT1	4	-35.183	Hypo
FECH	1	-23.1322	Hypo
FEM1A	9	-25.8396	Hypo
FER	1	-30.5263	Hypo
FES	5	-37.4109	Hypo
FEZ1	1	-41.246	Hypo
FEZF2	3	-13.03	Hypo
FGD5	5	-20.6787	Hypo
FGF12	1	-27.4409	Hypo
FGF3	3	-24.9488	Hypo
FGF6	1	-36.7152	Hypo
FGF9	2	-23.2819	Hypo
FGFR4	2	-29.8267	Hypo
FGFRL1	2	-24.0336	Hypo
FGGY	1	-27.907	Hypo
FGR	1	-24.8039	Hypo
FHDC1	3	-32.6918	Hypo
FHIP1A	1	-21.1679	Hypo
FHIT	2	-17.7444	Hypo
FHL3	2	-40.488	Hypo
FHOD3	6	-41.7233	Hypo
FIBCD1	5	-36.8758	Hypo
FIGNL2	1	-24.3506	Hypo
FKBP11	3	-34.3303	Hypo
FLACC1	1	-36.3328	Hypo
FLI1	2	-5.31534	Hypo
FLII	1	-30.2481	Hypo
FLNA	1	-22.2222	Hypo
FLNB	6	-23.6841	Hypo
FLRT1	4	-33.8986	Hypo
FLT4	1	-25.4237	Hypo
FLVCR2	2	-38.4682	Hypo
FMNL1	6	-31.1138	Hypo
FN1	2	-26.9147	Hypo
FNIP1	3	-30.7433	Hypo
FNIP2	4	-37.4381	Hypo
FOS	11	-3.9885	Hypo
FOSB	1	-20.9476	Hypo
FOXB1	4	-46.0092	Hypo
FOXF1	17	-24.4789	Hypo
FOXF2	5	-0.238575	Hypo
FOXK1	7	-13.2286	Hypo
FOXK2	1	-44.2111	Hypo
FOXL3	1	-20.8783	Hypo
FOXM1	3	-26.617	Hypo
FOXN1	2	-34.4853	Hypo
FOXN3	12	-38.1722	Hypo
FOXN4	1	-30.6667	Hypo
FOXO1	1	-24.366	Hypo
FOXO4	2	-51.6487	Hypo
FOXP1	1	-30.1811	Hypo
FOXP2	1	-49.1228	Hypo
FOXP3	1	-20.2592	Hypo
FOXP4	2	-25.7886	Hypo
FRAS1	1	-24.6053	Hypo
FREM2	1	-35.5881	Hypo
FRMD1	2	-27.5864	Hypo
FRMD4A	4	-10.2454	Hypo
FRMD4B	4	-25.5168	Hypo
FRMD8	6	-27.225	Hypo
FRMPD1	5	-32.9262	Hypo
FRMPD2	1	-27.4084	Hypo
FRMPD3	1	-31.0991	Hypo
FRS3	1	-27.2727	Hypo
FRY	3	-10.4449	Hypo
FSCN1	1	-22.7072	Hypo
FSCN2	3	-35.0328	Hypo
FSD1	1	-21.2038	Hypo
FSTL4	8	-1.86076	Hypo
FTCD	1	-22.5225	Hypo
FTO	4	-32.1339	Hypo
FUBP3	1	-31.6456	Hypo
FUS	1	-25.03	Hypo
FUT6	1	-42.4264	Hypo
FXR1	2	-23.2433	Hypo
FYCO1	4	-1.44567	Hypo
FYN	1	-41.0526	Hypo
FZD2	13	-25.1183	Hypo
FZD4	3	-34.2542	Hypo
FZD7	3	-36.751	Hypo
FZD8	1	-35.3249	Hypo
G6PC3	2	-26.4951	Hypo
G6PD	1	-36	Hypo
GAA	2	-29.463	Hypo
GAB1	1	-31.059	Hypo
GAB3	1	-27.027	Hypo
GABARAPL2	1	-34.2262	Hypo
GABRA4	2	-23.4943	Hypo
GABRB3	1	-21.0526	Hypo
GABRG3	1	-25.4821	Hypo
GADD45A	7	-29.5757	Hypo
GADD45B	1	-33.5544	Hypo
GADD45G	2	-20.717	Hypo
GAK	16	-27.4948	Hypo
GALNS	4	-35.3053	Hypo
GALNT1	1	-23.7045	Hypo
GALNT13	7	-24.0924	Hypo
GALNT14	2	-56.3426	Hypo
GALNT17	4	-1.58609	Hypo
GALNT2	4	-7.9511	Hypo
GALNT7	3	-31.5838	Hypo
GALNT9	1	-28.169	Hypo
GALR1	2	-21.6341	Hypo
GALR3	1	-60.0095	Hypo
GAN	1	-20.4986	Hypo
GANAB	7	-26.3778	Hypo
GAP43	4	-40.5216	Hypo
GARIN5A	8	-25.8283	Hypo
GARIN5B	3	-11.6343	Hypo
GARRE1	1	-61.0043	Hypo
GAS2L2	1	-23.0291	Hypo
GAS6	12	-22.5289	Hypo
GAS7	2	-42.8978	Hypo
GAS8	5	-31.9573	Hypo
GASK1A	1	-48.547	Hypo
GAT	4	-43.8649	Hypo
GATA2	1	-29.7619	Hypo
GATA4	11	-24.9067	Hypo
GATA5	2	-34.8872	Hypo
GATA6	2	-21.0045	Hypo
GATAD2A	3	-15.8501	Hypo
GATB	3	-41.9082	Hypo
GATD1	1	-41.3353	Hypo
GATD3	3	-40.321	Hypo
GCC1	2	-27.7957	Hypo
GCHFR	6	-24.8241	Hypo
GCK	1	-20.5128	Hypo
GCLC	1	-32.5581	Hypo
GCN1	4	-27.3588	Hypo
GDF15	9	-34.5768	Hypo
GDF6	4	-41.8899	Hypo
GDPD5	3	-29.3863	Hypo
GDPGP1	1	-44.3154	Hypo
GEMIN4	1	-29.4118	Hypo
GEMIN7	3	-28.6818	Hypo
GET3	2	-23.1402	Hypo
GFAP	3	-29.901	Hypo
GFER	1	-38.2022	Hypo
GFM2	5	-35.0336	Hypo
GFOD1	3	-48.448	Hypo
GFPT2	1	-56.338	Hypo
GFUS	2	-34.9631	Hypo
GGA1	14	-37.7542	Hypo
GGA3	2	-34.4434	Hypo
GGT5	1	-30.3279	Hypo
GGT6	1	-29.7139	Hypo
GHDC	1	-21.2329	Hypo
GHITM	4	-28.3848	Hypo
GIGYF2	3	-23.2683	Hypo
GIMAP8	1	-22.2956	Hypo
GINM1	7	-23.9901	Hypo
GIPC1	1	-23.4043	Hypo
GIPC3	5	-27.2304	Hypo
GJA3	6	-28.4327	Hypo
GJA4	1	-37.1173	Hypo
GLB1	1	-22.7273	Hypo
GLDN	1	-20.6366	Hypo
GLE1	1	-23.8678	Hypo
GLI2	6	-33.7504	Hypo
GLI3	1	-25.8278	Hypo
GLIPR2	1	-24.3453	Hypo
GLIS1	2	-20.8624	Hypo
GLRA1	2	-37.4909	Hypo
GLRX2	1	-34.0412	Hypo
GLUL	2	-61.4354	Hypo
GLYAT	2	-21.0384	Hypo
GLYCTK	2	-38.9865	Hypo
GMDS	9	-27.6437	Hypo
GMPR2	1	-60.9229	Hypo
GNA11	4	-27.0549	Hypo
GNA12	3	-53.5973	Hypo
GNA14	3	-29.1613	Hypo
GNAI2	12	-32.5457	Hypo
GNAO1	5	-33.0495	Hypo
GNAQ	1	-25.8196	Hypo
GNAS	7	-15.387	Hypo
GNB1	2	-46.4212	Hypo
GNB1L	1	-27.0635	Hypo
GNG4	1	-53.6765	Hypo
GNG7	2	-30.1999	Hypo
GNPAT	1	-20.3125	Hypo
GNPTG	2	-42.1667	Hypo
GOLGA1	2	-43.732	Hypo
GOLGA3	1	-32.057	Hypo
GOLGB1	3	-22.2755	Hypo
GOLIM4	5	-25.0212	Hypo
GOLM1	1	-34.5587	Hypo
GORASP1	2	-21.545	Hypo
GP1BA	2	-25.9639	Hypo
GP2	1	-30.3922	Hypo
GPAA1	4	-18.268	Hypo
GPAT2	1	-21.3439	Hypo
GPAT3	6	-29.5217	Hypo
GPAT4	1	-21.4286	Hypo
GPATCH3	3	-55.7855	Hypo
GPBP1	6	-46.0886	Hypo
GPC1	4	-29.2596	Hypo
GPC3	2	-35.0882	Hypo
GPC4	1	-26.5832	Hypo
GPC5	1	-25.9545	Hypo
GPC6	1	-43.4936	Hypo
GPI	1	-35.1852	Hypo
GPM6A	2	-45.707	Hypo
GPR146	2	-35.2563	Hypo
GPR152	1	-21.3333	Hypo
GPR153	1	-22.3237	Hypo
GPR157	1	-45.0585	Hypo
GPR162	3	-41.1058	Hypo
GPR17	1	-26.9727	Hypo
GPR179	1	-36.4466	Hypo
GPR183	1	-27.4746	Hypo
GPR20	1	-31.5713	Hypo
GPR31	1	-44.2164	Hypo
GPR35	7	-29.5572	Hypo
GPR50	1	-55.8266	Hypo
GPR6	3	-31.3407	Hypo
GPRC5A	1	-36	Hypo
GPRC5B	1	-37.9747	Hypo
GPRIN2	2	-33.3609	Hypo
GPRIN3	1	-25.6349	Hypo
GPS2	1	-23.4759	Hypo
GPX1	1	-32.7531	Hypo
GRAMD1A	4	-38.0201	Hypo
GRAMD1B	3	-17.3197	Hypo
GRAP	1	-30.137	Hypo
GRB10	7	-28.2046	Hypo
GREB1	6	-12.0457	Hypo
GREP1	1	-20.0108	Hypo
GRHL1	1	-60.7393	Hypo
GRHL2	1	-23.4043	Hypo
GRHL3	6	-36.2186	Hypo
GRID1	9	-19.5315	Hypo
GRID2	1	-37.6995	Hypo
GRID2IP	1	-35.1623	Hypo
GRIK3	4	-26.2064	Hypo
GRIK4	6	-38.0779	Hypo
GRIN1	1	-22.8461	Hypo
GRIN2A	4	-31.5373	Hypo
GRIN2D	4	-22.334	Hypo
GRIN3B	1	-29.6943	Hypo
GRINA	1	-24.0971	Hypo
GRK2	6	-32.2211	Hypo
GRK5	4	-29.2294	Hypo
GRM4	10	-14.7006	Hypo
GRM5	4	-36.6047	Hypo
GSC2	14	-25.8144	Hypo
GSE1	36	-23.3149	Hypo
GSG1L	5	-38.6976	Hypo
GSG1L2	2	-32.2703	Hypo
GSK3A	1	-52.8534	Hypo
GSN	4	-1.97043	Hypo
GTDC1	4	-24.407	Hypo
GTF2A2	1	-46.381	Hypo
GTF2F1	8	-32.0786	Hypo
GTF2F2	1	-30.5556	Hypo
GTF2IRD1	4	-27.2793	Hypo
GTF2IRD2	1	-37.2349	Hypo
GTF3C1	3	-26.6639	Hypo
GTF3C4	1	-20.8537	Hypo
GTPBP1	2	-39.011	Hypo
GTPBP4	1	-36.1779	Hypo
GTSE1	2	-23.0343	Hypo
GUCD1	1	-35.1144	Hypo
GUK1	2	-23.7266	Hypo
H1-4	1	-21.8779	Hypo
H2AC15	1	-21.0499	Hypo
H2AC25	6	-31.596	Hypo
H2AC5P	2	-37.9068	Hypo
H2AC8	3	-37.7522	Hypo
H2AJ	1	-22.4963	Hypo
H2BC11	3	-39.086	Hypo
H2BC21	2	-41.4788	Hypo
H2BC4	6	-27.1422	Hypo
H3C1	1	-26.8763	Hypo
H3C12	1	-22.0897	Hypo
H3C13	8	-36.5352	Hypo
H3C5P	1	-28.7665	Hypo
H4C14	7	-31.5735	Hypo
H4C7	4	-33.4776	Hypo
HAGH	2	-26.9156	Hypo
HARBI1	1	-22.525	Hypo
HAS3	1	-23.1461	Hypo
HAUS7	1	-44.8214	Hypo
HBS1L	3	-31.5798	Hypo
HCFC2	3	-36.8069	Hypo
HCN2	4	-23.0493	Hypo
HCN4	7	-23.7296	Hypo
HCRT	3	-21.956	Hypo
HDAC11	1	-20.9302	Hypo
HDAC4	18	-14.7635	Hypo
HDAC5	1	-20.5128	Hypo
HDAC7	3	-45.6482	Hypo
HDGFL2	1	-26.5315	Hypo
HDLBP	3	-33.8846	Hypo
HEATR3	4	-52.4361	Hypo
HEATR9	1	-47.381	Hypo
HECTD1	6	-21.3119	Hypo
HECTD4	2	-7.49377	Hypo
HECW2	2	-26.5962	Hypo
HEPACAM	1	-35.7926	Hypo
HERC3	2	-20.9536	Hypo
HERC5	1	-41.0959	Hypo
HES4	1	-30.101	Hypo
HES6	11	-32.1704	Hypo
HEXIM2	1	-23.4043	Hypo
HGFAC	2	-34.5699	Hypo
HGH1	8	-33.816	Hypo
HGS	1	-23.379	Hypo
HHAT	1	-43.5311	Hypo
HHIPL1	1	-28.9801	Hypo
HHIPL2	2	-51.1469	Hypo
HHLA2	3	-40.5311	Hypo
HIBADH	1	-41.2698	Hypo
HID1	1	-22.9358	Hypo
HIF3A	1	-39.6825	Hypo
HIGD2A	3	-36.1994	Hypo
HIP1	5	-26.338	Hypo
HIPK2	3	-26.5497	Hypo
HIVEP1	3	-38.3697	Hypo
HIVEP2	1	-24.1158	Hypo
HIVEP3	7	-24.4455	Hypo
HK2	1	-20.2097	Hypo
HK3	1	-31.0766	Hypo
HLCS	1	-20.2532	Hypo
HLF	5	-23.1891	Hypo
HMG20B	1	-26.0716	Hypo
HMGA1	1	-33.9224	Hypo
HMGA2	2	-30.1826	Hypo
HMX3	4	-21.1946	Hypo
HNRNPA0	4	-35.6176	Hypo
HNRNPAB	1	-20.3125	Hypo
HNRNPM	8	-24.3623	Hypo
HNRNPU	2	-23.2394	Hypo
HNRNPUL1	1	-20.7763	Hypo
HOMER3	1	-30.7273	Hypo
HOXA10	4	-35.975	Hypo
HOXA3	3	-22.2244	Hypo
HOXB1	1	-45.8904	Hypo
HOXB13	3	-30.7973	Hypo
HOXB3	3	-27.6551	Hypo
HOXB5	3	-27.6551	Hypo
HOXC9	2	-30.0483	Hypo
HOXD4	2	-0.353411	Hypo
HPCAL1	3	-24.3733	Hypo
HPD	1	-25.2874	Hypo
HPDL	1	-29.0541	Hypo
HPGD	2	-23.3858	Hypo
HPS1	1	-29.308	Hypo
HR	5	-42.6866	Hypo
HRH2	1	-63.4921	Hypo
HRH3	1	-22.1031	Hypo
HS3ST3B1	1	-25.119	Hypo
HS3ST6	6	-23.5238	Hypo
HS6ST1	6	-26.4337	Hypo
HS6ST3	1	-47.3562	Hypo
HSBP1L1	2	-21.8567	Hypo
HSD11B1L	8	-26.1595	Hypo
HSD11B2	1	-23.0301	Hypo
HSD17B1	2	-20.6687	Hypo
HSD17B14	2	-25.5434	Hypo
HSF1	1	-43.8356	Hypo
HSF2BP	1	-30.5986	Hypo
HSPA12A	1	-21.3845	Hypo
HSPA1A	47	-39.4745	Hypo
HSPA2	1	-21.0526	Hypo
HSPA4	3	-31.1194	Hypo
HSPA6	2	-29.7857	Hypo
HSPA9	1	-20.3925	Hypo
HSPG2	8	-35.066	Hypo
HTR1A	1	-24.483	Hypo
HTR1B	4	-40.2802	Hypo
HTR4	5	-24.5982	Hypo
HTR7	7	-34.8567	Hypo
HTRA3	2	-46.735	Hypo
HTT	4	-3.55519	Hypo
HUWE1	4	-27.0045	Hypo
HYI	1	-20.7997	Hypo
HYOU1	2	-36.1425	Hypo
IBA57	2	-32.5829	Hypo
ICAM1	1	-37.037	Hypo
ICOSLG	6	-28.3174	Hypo
ID2	3	-23.1538	Hypo
ID3	4	-26.6872	Hypo
IDH3B	8	-34.1186	Hypo
IDH3G	1	-31.888	Hypo
IDUA	4	-22.5589	Hypo
IFFO2	6	-7.85183	Hypo
IFI27	2	-31.6547	Hypo
IFITM10	1	-26.4407	Hypo
IFITM2	7	-28.4349	Hypo
IFNAR2	2	-32.1807	Hypo
IFNLR1	2	-38.5095	Hypo
IFRD1	4	-30.4322	Hypo
IFT140	6	-30.0772	Hypo
IFT25	3	-53.2671	Hypo
IFT43	4	-24.8651	Hypo
IFT46	1	-33.6957	Hypo
IFT70A	2	-24.3783	Hypo
IFT74	2	-22.2441	Hypo
IGDCC3	2	-25.6504	Hypo
IGDCC4	3	-29.1895	Hypo
IGF1R	7	-12.2879	Hypo
IGF2	1	-31.4732	Hypo
IGF2R	2	-25.6495	Hypo
IGFALS	1	-34.2177	Hypo
IGFBP5	1	-47.9455	Hypo
IGFN1	1	-20.5278	Hypo
IGHMBP2	2	-38.4219	Hypo
IGSF11	2	-23.7487	Hypo
IGSF21	15	-28.4161	Hypo
IGSF3	2	-36.277	Hypo
IGSF9B	8	-32.8925	Hypo
IHH	3	-25.1957	Hypo
IKBKB	4	-17.1235	Hypo
IKBKE	9	-30.1213	Hypo
IKBKG	2	-34.4109	Hypo
IKZF1	5	-16.0688	Hypo
IKZF2	1	-39.5949	Hypo
IKZF4	2	-25.0786	Hypo
IL10	1	-21.6125	Hypo
IL10RA	1	-54.2857	Hypo
IL15	2	-0.0880956	Hypo
IL17RC	1	-21.4876	Hypo
IL1R1	1	-24.4186	Hypo
IL1RAPL2	1	-20.6612	Hypo
IL23A	1	-39.4366	Hypo
IL2RA	1	-28.4314	Hypo
IL31RA	1	-23.064	Hypo
IL33	1	-29.6703	Hypo
IL4I1	1	-21.5686	Hypo
IL4R	1	-31.7975	Hypo
IL7	1	-20.0803	Hypo
IL9R	1	-23.5955	Hypo
ILK	4	-28.4891	Hypo
ILKAP	1	-32.1704	Hypo
ILVBL	4	-45.9578	Hypo
IMP3	3	-24.5885	Hypo
IMPA1	1	-24.4629	Hypo
IMPACT	13	-32.42	Hypo
IMPDH1	1	-26.0801	Hypo
INAVA	1	-50.7042	Hypo
INF2	2	-26.8872	Hypo
ING4	1	-33.3333	Hypo
INHBC	1	-28.456	Hypo
INHCA	1	-20.4754	Hypo
INIP	1	-29.8507	Hypo
INKA1	1	-26.9006	Hypo
INKA2	2	-34.1351	Hypo
INPP4A	9	-21.2572	Hypo
INPP5A	8	-28.1703	Hypo
INPP5B	3	-24.2389	Hypo
INPP5D	1	-31.0994	Hypo
INPP5E	1	-36.3786	Hypo
INPP5K	5	-34.2554	Hypo
INSC	7	-36.3124	Hypo
INSIG1	5	-6.76007	Hypo
INSL3	1	-24.9693	Hypo
INSM2	2	-30.6728	Hypo
INSR	1	-20.0207	Hypo
INSYN1	1	-26.4283	Hypo
INSYN2A	2	-46.7219	Hypo
INTS1	1	-22.3301	Hypo
IP6K3	6	-6.10106	Hypo
IPCEF1	1	-23.5144	Hypo
IPO4	1	-40.6982	Hypo
IPO9	1	-21.978	Hypo
IQANK1	2	-29.3896	Hypo
IQCA1	1	-23.251	Hypo
IQCE	3	-7.8961	Hypo
IQCN	8	-31.1307	Hypo
IQSEC1	31	-8.7896	Hypo
IRAG1	1	-22.449	Hypo
IRF1	2	-29.3559	Hypo
IRF2	1	-38.5663	Hypo
IRF2BP1	4	-22.9651	Hypo
IRF8	1	-31.0124	Hypo
IRF9	1	-21.374	Hypo
IRS2	1	-43.0676	Hypo
IRX1	5	-24.0032	Hypo
IRX6	1	-21.7814	Hypo
ISCA1	1	-27.4194	Hypo
ISCU	1	-20.9262	Hypo
ISG20	31	-25.2235	Hypo
ISM1	1	-54.4304	Hypo
ISM2	1	-37.6926	Hypo
ISYNA1	2	-21.383	Hypo
ITFG2	2	-21.5779	Hypo
ITGA11	1	-29.8969	Hypo
ITGA2	2	-28.7234	Hypo
ITGA3	2	-42.8605	Hypo
ITGA5	1	-20.0389	Hypo
ITGA9	2	-46.3767	Hypo
ITGAE	2	-3.60885	Hypo
ITGB2	3	-35.1928	Hypo
ITGB3	4	-25.7443	Hypo
ITGB4	4	-27.5919	Hypo
ITGB5	2	-29.953	Hypo
ITGB7	1	-24.2857	Hypo
ITGBL1	1	-32.6697	Hypo
ITIH4	2	-23.6433	Hypo
ITPA	1	-30.6818	Hypo
ITPK1	14	-16.2068	Hypo
ITPR1	3	-21.4932	Hypo
ITPR3	2	-28.4829	Hypo
ITPRIPL2	1	-43.2944	Hypo
IVD	1	-28.6244	Hypo
JADE1	1	-31.9123	Hypo
JAG1	1	-31.8367	Hypo
JAK3	1	-48.1132	Hypo
JAKMIP1	2	-24.6226	Hypo
JAKMIP3	5	-25.1335	Hypo
JARID2	6	-27.7511	Hypo
JCAD	1	-25.7273	Hypo
JDP2	1	-31.6292	Hypo
JOSD1	4	-34.4244	Hypo
JPH1	1	-44.5413	Hypo
JPH3	9	-27.2166	Hypo
JTB	1	-29.1892	Hypo
JUN	1	-20.033	Hypo
JUNB	3	-21.0839	Hypo
JUP	1	-20.767	Hypo
KALRN	1	-50.3666	Hypo
KANK3	5	-16.631	Hypo
KANSL3	2	-36.0273	Hypo
KAT2B	4	-27.5087	Hypo
KAT8	3	-29.4518	Hypo
KATNAL1	1	-23.3333	Hypo
KATNIP	1	-38.4615	Hypo
KAZALD1	2	-30.0885	Hypo
KAZN	5	-18.2848	Hypo
KBTBD12	4	-19.3296	Hypo
KBTBD7	22	-36.1151	Hypo
KCNA6	5	-30.9634	Hypo
KCNAB2	2	-33.2538	Hypo
KCNB1	3	-30.3293	Hypo
KCNC1	1	-51.9497	Hypo
KCNH1	2	-49.1311	Hypo
KCNH2	1	-20.4225	Hypo
KCNH5	1	-36	Hypo
KCNH8	1	-49.3797	Hypo
KCNIP1	3	-39.072	Hypo
KCNIP3	1	-27.0833	Hypo
KCNIP4	4	-41.5248	Hypo
KCNJ8	5	-33.6438	Hypo
KCNK10	3	-40.7747	Hypo
KCNK13	2	-24.0506	Hypo
KCNK17	5	-9.52787	Hypo
KCNK6	4	-35.1466	Hypo
KCNK9	4	-35.688	Hypo
KCNMB1	1	-30.5085	Hypo
KCNN3	2	-37.947	Hypo
KCNN4	3	-26.4493	Hypo
KCNQ1	16	-27.7957	Hypo
KCNQ2	4	-9.22908	Hypo
KCNQ3	4	-50.6765	Hypo
KCNQ4	2	-31.5345	Hypo
KCNT1	5	-23.6155	Hypo
KCP	2	-28.1299	Hypo
KCTD10	3	-36.2803	Hypo
KCTD18	5	-28.6019	Hypo
KCTD5	1	-27.0337	Hypo
KDELR1	4	-22.6302	Hypo
KDM2B	4	-31.3998	Hypo
KDM4B	6	-27.0996	Hypo
KHDRBS1	3	-24.3942	Hypo
KHK	1	-37.6155	Hypo
KIAA0100	1	-41.5254	Hypo
KIAA0232	1	-23.5714	Hypo
KIAA0319L	2	-28.9939	Hypo
KIAA1217	1	-24.8759	Hypo
KIAA1328	3	-35.9945	Hypo
KIAA1549L	3	-27.1297	Hypo
KIAA1671	5	-29.521	Hypo
KIAA2012	2	-46.6332	Hypo
KIF13B	3	-14.9692	Hypo
KIF16B	1	-43.3499	Hypo
KIF17	1	-29.2127	Hypo
KIF1A	5	-22.4943	Hypo
KIF1B	1	-37.2444	Hypo
KIF21B	3	-38.7393	Hypo
KIF26A	5	-16.0016	Hypo
KIF26B	2	-32.3915	Hypo
KIF3A	2	-2.23231	Hypo
KIF5B	1	-21.3889	Hypo
KIF6	3	-35.3662	Hypo
KIFC1	2	-6.37825	Hypo
KIFC2	20	-25.5347	Hypo
KIR3DL2	4	-11.5344	Hypo
KIR3DS1	7	-22.3087	Hypo
KIRREL1	3	-27.0811	Hypo
KIRREL3	8	-23.6485	Hypo
KISS1	1	-20.7041	Hypo
KIT	3	-23.6982	Hypo
KLB	2	-43.2563	Hypo
KLC1	3	-32.9351	Hypo
KLF1	1	-27.7466	Hypo
KLF16	1	-24.9534	Hypo
KLF3	1	-20.3452	Hypo
KLHDC2	7	-24.635	Hypo
KLHL1	2	-33.7251	Hypo
KLHL21	3	-25.0174	Hypo
KLHL22	4	-26.1659	Hypo
KLHL25	3	-5.43952	Hypo
KLHL29	7	-16.8458	Hypo
KLHL3	5	-32.6598	Hypo
KLHL30	1	-36.1111	Hypo
KLHL32	1	-29.171	Hypo
KLHL42	2	-36.3398	Hypo
KMT2B	1	-27.3585	Hypo
KMT2C	3	-10.9673	Hypo
KMT2D	1	-44.4107	Hypo
KMT5C	1	-51.6809	Hypo
KNDC1	6	-15.2416	Hypo
KRBA1	1	-48.9749	Hypo
KRCC1	1	-21.6184	Hypo
KREMEN1	2	-24.6738	Hypo
KREMEN2	1	-36.0656	Hypo
KRT16	2	-49.7675	Hypo
KRT25	1	-21.1898	Hypo
KRT72	1	-24.2718	Hypo
KRT77	1	-53.3085	Hypo
KRT78	2	-50.1323	Hypo
KRTCAP2	3	-42.3143	Hypo
KYAT1	3	-29.1743	Hypo
KYAT3	3	-33.0584	Hypo
L1CAM	2	-39.3264	Hypo
L3MBTL2	3	-29.0279	Hypo
LACTB2	1	-22.1838	Hypo
LAD1	2	-26.8029	Hypo
LAG3	2	-36.4506	Hypo
LAMA3	1	-24.6731	Hypo
LAMA5	4	-25.7333	Hypo
LAMB3	5	-35.9073	Hypo
LAMP1	1	-28.3186	Hypo
LAMP5	12	-20.1164	Hypo
LANCL2	4	-25.3658	Hypo
LANCL3	3	-22.2099	Hypo
LARP1	1	-36.2971	Hypo
LAT	5	-30.0907	Hypo
LATS1	2	-22.4545	Hypo
LBH	2	-27.2625	Hypo
LCMT2	1	-22.0472	Hypo
LCN12	1	-33.7079	Hypo
LCN9	6	-31.0066	Hypo
LCP1	1	-34.6509	Hypo
LCP2	1	-36.3384	Hypo
LDB2	4	-33.9556	Hypo
LDHA	1	-25.3247	Hypo
LDHD	2	-31.5409	Hypo
LDLR	1	-20.1155	Hypo
LDLRAD1	1	-30.9859	Hypo
LDLRAD3	1	-20.931	Hypo
LDLRAP1	2	-26.0528	Hypo
LEF1	1	-43.1466	Hypo
LEMD1	1	-35.7143	Hypo
LEMD3	1	-22.2508	Hypo
LENG1	2	-60.2008	Hypo
LETM1	3	-34.027	Hypo
LGALS3BP	2	-25.3136	Hypo
LGI3	1	-26.9841	Hypo
LGR6	10	-11.3568	Hypo
LHFPL2	2	-23.5233	Hypo
LHFPL3	2	-34.7814	Hypo
LHPP	5	-25.4666	Hypo
LHX2	8	-25.6964	Hypo
LHX4	5	-25.2511	Hypo
LHX6	1	-38.5542	Hypo
LHX9	1	-20.6107	Hypo
LIFR	2	-48.748	Hypo
LIG4	1	-22.2491	Hypo
LILRA4	4	-31.47	Hypo
LIMD1	1	-21.4286	Hypo
LIMD2	1	-29.4783	Hypo
LIMS1	2	-29.3889	Hypo
LIMS2	3	-34.8877	Hypo
LINGO1	2	-31.8462	Hypo
LIPE	1	-36.2045	Hypo
LITAF	1	-25.9121	Hypo
LLGL2	1	-45.5411	Hypo
LMAN2L	1	-20.4724	Hypo
LMBR1	3	-60.1798	Hypo
LMF2	4	-25.5686	Hypo
LMNB2	1	-29.7101	Hypo
LMNTD2	1	-57.8125	Hypo
LMOD1	2	-31.0368	Hypo
LMTK2	3	-46.4827	Hypo
LMX1A	5	-40.4252	Hypo
LMX1B	9	-17.5529	Hypo
LOC100126053	12	-31.1268	Hypo
LOC100138645	1	-36.1004	Hypo
LOC100138660	1	-29.7101	Hypo
LOC100138998	4	-23.9782	Hypo
[truncated: 3,282 more rows]

## Sheet: DMG_High_DMC_Count
Supplementary Table S5D. Genes with high DMC counts
genes with ≥5 DMCs	genes with ≥10 DMCs
ABAT	ABLIM2
ABCA14	ACD
ABLIM2	ACER2
ABTB2	ACTN4
ACAA1	ACTR1A
ACAT2	ADAMTS17
ACD	ADGRB1
ACER2	AFAP1
ACO2	AJUBA
ACOX2	ANAPC1
ACTN4	ARHGAP22
ACTR1A	ARL13B
ACTR1B	ATP2B2
ADAM12	BARX1
ADAM8	BCR
ADAMTS14	BMP7
ADAMTS17	C25H7orf50
ADAMTS2	C6H4orf48
ADAMTSL2	CABIN1
ADAP2	CACNA1C
ADARB1	CADPS
ADGRB1	CAPZB
ADGRB3	CBFA2T3
AFAP1	CCBE1
AGAP1	CCDC12
AGFG2	CCDC186
AGMAT	CCDC88C
AJUBA	CCNO
AK4	CDC14A
AKAP13	CDH4
ALDH16A1	CDK5RAP3
ALX4	CDK7
AMIGO1	CELSR1
AMOTL1	CENPT
ANAPC1	CEP112
ANAPC2	CEP120
ANGPT2	CEP57
ANK1	CFAP298
ANKMY1	CFAP46
ANO6	CHODL
ANO9	CIAO3
AP3D1	CLEC16A
APBA2	CLNS1A
APBB3	CLTA
APC2	CMIP
APMAP	COL18A1
APP	COL4A2
ARHGAP22	CPLX1
ARHGEF10	CRACDL
ARHGEF10L	CREBBP
ARHGEF3	CROCC2
ARHGEF7	CSKMT
ARL13B	CTBP2
ARRB1	CTSA
ARRDC3	CYCS
ARSG	DACH1
ASAP1	DCAF11
ASAP3	DCX
ASIC2	DEFB7
ASS1	DGKZ
ASTN2	DLEC1
ATAD3A	DLGAP2
ATOH1	DMBT1
ATP10A	DMTN
ATP11A	DPP6
ATP2B2	DTNBP1
ATP5MC3	DYSF
ATP5MF	EBD
ATP6V0D1	ECEL1
AUTS2	EEFSEC
AXIN1	EFNA5
BAHCC1	ELFN1
BAIAP2	EPHB2
BANP	EVL
BARX1	EVPL
BCDIN3D	EXD3
BCL11B	FAM193A
BCL2	FAM25A
BCOR	FARS2
BCR	FBXO16
BET1L	FOS
BIN1	FOXF1
BLK	FOXN3
BMP6	FZD2
BMP7	GAK
BOP1	GAPVD1
BORCS6	GAS6
BRD1	GATA4
BRF1	GGA1
BRSK2	GNAI2
C11H2orf81	GRAMD4
C15H11orf71	GRM4
C1QL4	GSC2
C25H7orf50	GSE1
C6H4orf48	HDAC4
CA9	HES6
CAAP1	HSPA1A
CABIN1	IGSF21
CACNA1B	IMPACT
CACNA1C	IQSEC1
CACNA1I	ISG20
CACNA1S	ITPK1
CACNG4	KBTBD7
CADPS	KCNQ1
CAMTA1	KIFC2
CAPN10	LAMP5
CAPZB	LGR6
CARD9	LMNB1
CARNMT1	LOC100126053
CASTOR1	LOC100140130
CASZ1	LOC100296695
CATIP	LOC100297099
CATSPER2	LOC100297779
CATSPERG	LOC100297905
CBFA2T3	LOC100299144
CCBE1	LOC100300510
CCDC12	LOC100336757
CCDC142	LOC100336830
CCDC154	LOC100336984
CCDC186	LOC100337390
CCDC85C	LOC100847880
CCDC88C	LOC100848264
CCNL2	LOC100848703
CCNO	LOC100848847
CCPG1	LOC100848940
CD226	LOC101902664
CD81	LOC101902665
CD82	LOC101903200
CDC14A	LOC101904136
CDC42BPB	LOC101904698
CDCP1	LOC101905041
CDH20	LOC101906171
CDH23	LOC101906502
CDH4	LOC101907804
CDIP1	LOC101909825
CDK14	LOC104968742
CDK20	LOC104970622
CDK5RAP2	LOC104976340
CDK5RAP3	LOC107131848
CDK7	LOC112441485
CDPF1	LOC112441541
CDYL	LOC112442211
CELF2	LOC112442278
CELF4	LOC112442322
CELSR1	LOC112442408
CELSR2	LOC112443149
CENPT	LOC112443175
CEP112	LOC112443211
CEP120	LOC112443509
CEP57	LOC112443722
CFAP298	LOC112444644
CFAP46	LOC112444681
CFAP99	LOC112445062
CHCHD6	LOC112445466
CHERP	LOC112445492
CHKA	LOC112445503
CHODL	LOC112445595
CIAO3	LOC112445697
CITED2	LOC112445756
CKAP2L	LOC112445759
CLEC16A	LOC112445842
CLNS1A	LOC112447011
CLPB	LOC112447790
CLPTM1	LOC112449612
CLTA	LOC132342135
CMIP	LOC132342142
CMTM7	LOC132342716
CNNM4	LOC132344324
CNTN1	LOC132344355
COA4	LOC132344725
COA8	LOC132344727
COBL	LOC132344738
COL18A1	LOC132344739
COL4A1	LOC132344761
COL4A2	LOC132344766
COL4A3	LOC132344777
COL6A5	LOC132344778
COX16	LOC132344779
CPLX1	LOC132344793
CPNE4	LOC132344794
CRACDL	LOC132344801
CREBBP	LOC132344802
CRIP2	LOC132345471
CRISPLD2	LOC613699
CROCC2	LOC615581
CSGALNACT1	LOC616063
CSK	LOC618212
CSKMT	LOC780876
CSMD1	LOC781635
CSMD3	LOC783660
CSRP1	LOC783947
CSTF1	LOC784409
CTBP2	LOC784741
CTIF	LOC784898
CTNS	LOC785244
CTSA	LOC789205
CUEDC1	LOC789863
CUX1	LONRF2
CYCS	LRP5
CYSTM1	LRRC71
CYTH3	LTF
DACH1	MACF1
DAGLA	MACROD1
DAZAP1	MAD1L1
DCAF11	MAF1
DCBLD1	MAPK15
DCX	MCC
DDX5	MCEE
DEFB13	MCF2L
DEFB4A	MEGF6
DEFB7	MEGF8
DGKG	MGC134232
DGKQ	MGLL
DGKZ	MKX
DHCR7	MORN1
DIP2C	MSI2
DIS3L	MYSM1
DLEC1	MYT1L
DLGAP2	NAA40
DMBT1	NACC2
DMTN	NBAS
DNAAF8	NCOR2
DNAH1	NDRG3
DNAJC8	NEDD4L
DNASE1L2	NFASC
DOCK1	NFIC
DOK7	NFYA
DPP6	NOC2L
DST	NPHP4
DTNBP1	NR1D1
DTX1	NRDE2
DUOX2	NTSR1
DUSP8	OSBP
DXO	PA2G4
DYM	PACS1
DYSF	PACS2
EBD	PCDH7
EBF1	PCOLCE
ECE1	PDE10A
ECEL1	PDE5A
EEF1D	PHF21B
EEFSEC	PIF1
EFCAB6	PNMA1
EFNA5	PPARD
EIF2S1	PPCS
EIF3CL	PPM1B
EIPR1	PPP1R12B
ELFN1	PRDM16
ELOF1	PRMT6
ELP6	PSME3
EMILIN2	PTK2
EML2	PTPRN2
ENDOG	PYGB
ENOPH1	RAI1
ENTREP2	RAPGEF6
EP300	RASGEF1B
EPAS1	RBFOX1
EPHB2	RBFOX3
ETV3L	RIN3
EVL	RIPK1
EVPL	RNF44
EXD3	ROBO3
EXOC2	RPS6KA2
EXOC3L4	RREB1
EXOC8	RXRA
FADS3	SAXO3
FAM110A	SCUBE1
FAM135B	SDK1
FAM163B	SDK2
FAM178B	SEPTIN9
FAM193A	SFRP2
FAM25A	SGO2
FAM53B	SH3TC1
FARS2	SHANK2
FASTKD3	SKI
FAT3	SLC22A23
FBLN1	SORCS2
FBLN2	SORCS3
FBLN7	SQSTM1
FBXO16	STK10
FEM1A	SYDE2
FES	SYPL1
FGD5	TAFA5
FHOD3	TBC1D14
FIBCD1	TBC1D22A
FLNB	TBCD
FMNL1	TNFRSF10D
FOS	TNRC18
FOXF1	TRAPPC9
FOXF2	TSEN34
FOXK1	TSNARE1
FOXN3	TSPAN9
FRMD8	TUBB2B
FRMPD1	TUFT1
FSTL4	UBE2G1
FZD2	UBR4
GADD45A	VAMP7
GAK	VAV2
GALNT13	WDR25
GALNT18	WDR81
GANAB	WWOX
GAPVD1	YEATS4
GARIN5A	ZFYVE28
GAS6	ZMIZ1
GAS8	ZNF292
GATA4	ZNF469
GCHFR	ZNF75D
GDF15	ZNRF1
GFM2
GGA1
GINM1
GIPC3
GJA3
GLI2
GMDS
GNAI2
GNAL
GNAO1
GNAS
GOLIM4
GPAT3
GPBP1
GPR35
GRAMD4
GRB10
GREB1
GRHL3
GRID1
GRIK4
GRK2
GRM4
GSC2
GSE1
GSG1L
GTF2F1
H2AC25
H2BC4
H3C13
H4C14
HCN4
HDAC4
HECTD1
HES6
HGH1
HIF1A
HIP1
HIVEP3
HLF
HNRNPH1
HNRNPM
HR
HS3ST6
HS6ST1
HSD11B1L
HSPA1A
HSPG2
HTR4
HTR7
ICAM5
ICOSLG
IDH3B
IFFO2
IFITM2
IFT140
IGF1R
IGSF21
IGSF9B
IKBKE
IKZF1
IMPACT
INPP4A
INPP5A
INPP5K
INSC
INSIG1
IP6K3
IQCN
IQSEC1
IREB2
IRX1
ISG20
ITPK1
JAKMIP3
JARID2
JPH3
JPT1
KANK3
KAZN
KBTBD7
KCNA6
KCNJ8
KCNK17
KCNK4
KCNQ1
KCNT1
KCTD18
KDM4B
KIAA1671
KIF1A
KIF26A
KIFC2
KIR3DS1
KIRREL3
KLHDC2
KLHL29
KLHL3
KNDC1
LAMB3
LAMP5
LAT
LCN9
LGR6
LHPP
LHX2
LHX4
LMNB1
LMX1A
LMX1B
LOC100126053
LOC100140130
LOC100296695
LOC100297099
LOC100297779
LOC100297905
LOC100299045
LOC100299144
LOC100300051
LOC100300510
LOC100301250
LOC100335990
LOC100336757
LOC100336830
LOC100336900
LOC100336984
LOC100337053
LOC100337390
LOC100847257
LOC100847818
LOC100847880
LOC100848264
LOC100848703
LOC100848847
LOC100848940
LOC100851913
LOC101902025
LOC101902664
LOC101902665
LOC101903110
LOC101903200
LOC101903368
LOC101903649
LOC101903854
LOC101904136
LOC101904396
LOC101904398
LOC101904698
LOC101905041
LOC101905293
LOC101905453
LOC101906171
LOC101906333
LOC101906502
LOC101907007
LOC101907804
LOC101908086
LOC101909825
LOC104968724
LOC104968742
LOC104970622
LOC104972957
LOC104973829
LOC104974427
LOC104974569
LOC104976340
LOC104976379
LOC107131241
LOC107131328
LOC107131356
LOC107131848
LOC107133071
LOC107133269
LOC112441485
LOC112441511
LOC112441541
LOC112441654
LOC112442211
LOC112442230
LOC112442266
LOC112442278
LOC112442322
LOC112442408
LOC112442698
LOC112443149
LOC112443175
LOC112443211
LOC112443509
LOC112443722
LOC112444284
LOC112444644
LOC112444681
LOC112444924
LOC112445062
LOC112445398
LOC112445466
LOC112445492
LOC112445503
LOC112445595
LOC112445686
LOC112445697
LOC112445756
LOC112445759
LOC112445760
LOC112445766
LOC112445801
LOC112445842
LOC112445846
LOC112447011
LOC112447317
LOC112447410
LOC112447790
LOC112448578
LOC112448752
LOC112449091
LOC112449612
LOC132342123
LOC132342135
LOC132342142
LOC132342604
LOC132342716
LOC132342789
LOC132342971
LOC132343197
LOC132343256
LOC132343259
LOC132343298
LOC132343361
LOC132343486
LOC132343603
LOC132343869
LOC132344220
LOC132344224
LOC132344324
LOC132344355
LOC132344725
LOC132344727
LOC132344736
LOC132344738
LOC132344739
LOC132344761
LOC132344766
LOC132344769
LOC132344776
LOC132344777
LOC132344778
LOC132344779
LOC132344793
LOC132344794
LOC132344801
LOC132344802
LOC132345307
LOC132345471
LOC132345679
LOC132345758
LOC132346538
LOC132346579
LOC132346651
LOC132346864
LOC507201
LOC523458
LOC524499
LOC526488
LOC531152
LOC613699
LOC615581
LOC616063
LOC616254
LOC616782
LOC618212
LOC618701
LOC780876
LOC781152
LOC781635
LOC783660
LOC783947
LOC784409
LOC784741
LOC784898
LOC785244
LOC785727
LOC786126
LOC789027
LOC789205
LOC789863
LOC790255
LOC790500
LONRF2
LONRF3
LPIN2
LRBA
LRP1
LRP5
LRRC26
LRRC71
LRRFIP1
LTBP2
LTC4S
LTF
LYL1
MACF1
MACROD1
MAD1L1
MAEA
MAF
MAF1
MAN1C1
MAP1B
MAP4K4
MAPK12
MAPK15
MARCHF5
MARK2
MARK3
MATK
MBD1
MBD4
MCC
MCEE
MCF2L
MCF2L2
MCPH1
ME3
MEGF6
MEGF8
METTL23
MFSD14B
MFSD8
MGC134232
MGC152340
MGLL
MIR138-1
MKS1
MKX
MLH1
MLLT1
MLNR
MND1
MORN1
MPHOSPH10
MPRIP
MRPL53
MRPS31
MSI2
MTCL1
MTERF4
MTREX
MTRF1L
MUC5B
MVB12B
MX1
MYLK
MYO1C
MYO1D
MYO9B
MYSM1
MYT1L
MZF1
NAA40
NACC2
NAGS
NAP1L1
NAP1L3
NAT10
NAV1
NBAS
NCAM1
NCOR1
NCOR2
NDOR1
NDRG3
NDUFA2
NDUFC2
NECTIN4
NEDD4L
NEDD9
NEK4
NEK6
NELFA
NFASC
NFATC1
NFIC
NFIX
NFYA
NIBAN2
NINJ2
NOC2L
NOD1
NOD2
NOL4L
NOTCH3
NPHP4
NR1D1
NR3C2
NRDE2
NRTN
NSMCE2
NSMCE3
NT5DC2
NTN1
NTSR1
NUDC
NUP210
OARD1
OBSCN
OBSL1
OLFM1
OPA1
OPCML
OPTN
OSBP
OSBPL11
OSBPL5
PA2G4
PACS1
PACS2
PADI2
PADI4
PALLD
PARVB
PATZ1
PAX3
PAX5
PC
PCBP3
PCDH7
PCDHA13
PCGF3
PCNX3
PCOLCE
PCSK6
PDCD1
PDCD2L
PDCD6IP
PDE10A
PDE4A
PDE5A
PDIA3
PDXDC1
PEG3
PEMT
PEPD
PGS1
PHACTR3
PHF21B
PHLDB1
PHOSPHO2
PIEZO1
PIF1
PIGQ
PIH1D1
PIM3
PIN1
PKNOX2
PLA2G15
PLEC
PLEKHG2
PLEKHG6
PLS1
PLXNA2
PLXNA4
PM20D1
PNLIPRP3
PNMA1
PNPLA8
POLA1
POLR1G
POT1
POU4F3
PPARD
PPCS
PPFIA2
PPID
PPM1B
PPM1K
PPP1R12B
PPP1R13L
PPP2R1B
PPP2R2C
PPP2R5C
PRDM16
PRICKLE1
PRKAG2
PRKCA
PRKCB
PRKCZ
PRKN
PRKRIP1
PRMT6
PROB1
PROSER1
PROZ
PRR18
PSD3
PSMB9
PSME3
PTCD1
PTGES3
PTK2
PTPN20
PTPN5
PTPRN2
PTPRU
PTPRV
PTRH1
PUSL1
PWP1
PWP2
PWWP4
PXDN
PXN
PYGB
PYROXD1
QRICH2
R3HDM4
RAB11FIP3
RAB37
RAB3A
RAB3IL1
RAB5IF
RAB7A
RAD50
RADIL
RAI1
RAI2
RALGDS
RALGPS1
RAPGEF1
RAPGEF6
RARA
RARB
RARRES2
RASGEF1B
RASL11A
RASSF5
RBAK
RBFOX1
RBFOX3
RBM20
RBPJL
RDH14
REEP6
RFX2
RGS12
RGS14
RHPN2
RIN3
RIPK1
RIPK2
RNF111
RNF122
RNF14
RNF212
RNF43
RNF44
ROBO3
RPA1
RPS6KA2
RPTOR
RPUSD1
RREB1
RRP12
RRP8
RRS1
RTN4RL1
RUNX1
RXRA
SAFB
SAPCD2
SARDH
SAXO3
SBNO2
SCAMP4
SCUBE1
SDC1
SDK1
SDK2
SEC11A
SEC24A
SEMA4B
SEMA4D
SEPTIN4
SEPTIN9
SERGEF
SFRP2
SFXN1
SFXN5
SGO2
SH3BP2
SH3BP4
SH3PXD2A
SH3PXD2B
SH3RF1
SH3TC1
SHANK2
SHARPIN
SHC4
SHISA5
SHKBP1
SIGLECL1
SIK2
SIPA1L3
SKI
SLC11A2
SLC22A23
SLC25A19
SLC25A22
SLC25A25
SLC25A3
SLC25A36
SLC28A1
SLC30A1
SLC35D3
SLC39A10
SLC39A11
SLC44A5
SLC45A4
SLC66A2
SLC6A15
SLC6A6
SLC7A5
SLCO4A1
SLIT2
SLIT3
SMC4
SMCO4
SMIM14
SMOC2
SMPDL3A
SNAP25
SND1
SNX29
SORCS2
SORCS3
SP5
SPATA2L
SPATA33
SPEG
SPI1
SPTBN4
SPTLC1
SQSTM1
SSC4D
SSPO
SSTR3
ST3GAL1
ST6GALNAC6
STAT4
STK10
STK32C
STRIP1
SULT4A1
SUMO3
SUN2
SYDE2
SYN3
SYNJ2
SYPL1
SYT7
TAF5
TAFA3
TAFA5
TAS1R1
TBC1D14
TBC1D22A
TBCD
TBX1
TBX15
TCF21
TDRD9
TENM4
TENT2
TG
TGFB3
TGFBR2
THBD
THEM6
THSD1
TIMM29
TLE2
TMEM132A
TMEM232
TMEM30B
TMEM63C
TMEM9
TMEM94
TNFAIP2
TNFAIP8L1
TNFRSF10D
TNFRSF1B
TNFSF13
TNRC18
TNS3
TOLLIP
TOM1
TP53BP2
TP73
TPRKB
TRABD2B
TRAF3
TRAF7
TRAM2
TRAPPC12
TRAPPC9
TSEN34
TSHZ2
TSNARE1
TSPAN9
TSPEAR
TSPYL4
TTC19
TTLL8
TUBB2B
TUBGCP4
TUFT1
TULP3
UBE2E2
UBE2G1
UBE2G2
UBE3D
UBR4
UCK2
UNC13A
UNC93B1
UNKL
UQCC2
USP20
UVSSA
VAMP1
VAMP7
VAMP7_1
VARS1
VASH2
VAV2
VAV3
VGLL4
VIM
VIPR2
VPS37B
VPS37C
WASHC2A
WC1
WC1.3
WDR25
WDR37
WDR6
WDR81
WDR90
WNT9A
WWOX
YEATS4
ZBTB16
ZBTB48
ZC3H3
ZC3HAV1
ZCCHC2
ZFPM1
ZFYVE28
ZIC2
ZMIZ1
ZMYND11
ZNF10
ZNF133
ZNF260
ZNF292
ZNF300
ZNF419
ZNF423
ZNF469
ZNF516
ZNF532
ZNF566
ZNF623
ZNF75D
ZNF792
ZNF805
ZNRF1
