# Supplementary material for: Integrated methylome–transcriptome profiling reveals epigenetic regulation of immune activation pathways and CSN3-associated lactation repression in bovine subclinical mastitis
Source: J Anim Sci Biotechnol. 2026 May 10;17:88. doi: 10.1186/s40104-026-01400-3 (PMC13157666; doi:10.1186/s40104-026-01400-3)
Supplement: Supplementary file 2 — Additional file 2: Table S1A. WGBS read quality and trimming metrics. FastQC average/median read length (bp) and total reads, plus Cutadapt % trimmed for each sample (R1/R2). Table S1B. WGBS alignment statistics and CpG methylation counts. Per-sample alignment metrics (total, aligned, ambiguous reads, no genomic sequence) and cytosine context counts, including total CpGs, methylated CpGs, and unmethylated CpGs, for healthy control and subclinical mastitis cows. Table S1C. RNA-seq read quality metrics (FastQC summary). FastQC outputs for each sample (R1/R2), including GC content (%), average sequence length, percentage of failed modules, and total read counts prior to alignment. Table S1D. RNA-seq alignment and mapping statistics. STAR alignment summary showing read mapping outcomes for each sample, including uniquely mapped, total mapped, multiple/too many loci, and categories of unmapped reads (mismatches, too short, other). Percentages are shown relative to total reads. Table S2. Distribution of differentially methylated cytosines (DMCs) across genomic features. Counts of total, hypomethylated, and hypermethylated DMCs identified in promoters, exons, introns, downstream regions, genes, CpG islands, CpG island shores, and CpG island shelves. Table S3A. Genome-wide list of differentially methylated cytosines (DMCs). Genomic coordinates and statistical details of all identified CpG DMCs. Columns include chromosome, start, end, strand, P-value, q-value (FDR-adjusted), and methylation difference (SCM–HC). Table S3B. Differentially methylated cytosines annotated with gene IDs. Genomic positions, strand, methylation difference (SCM–HC), and associated gene annotations for CpG DMCs. This table links cytosine-level methylation changes to specific genes for downstream functional interpretation. Table S4. Differentially methylated regions (DMRs) identified using 1-kb sliding windows. List of significant DMRs detected with a 1-kb window and 1-kb step size. Columns report chro [file 40104_2026_1400_MOESM2_ESM.zip › Additional Table S6.xlsx]

## Sheet: DMG_KEGG_BH0.05_full
Supplementary Table S6A. KEGG pathway enrichment of DMGs (BH-adjusted p ≤ 0.05)
Category	ID	Name	Count	Benjamini	negLog10B	PValue	Fold Enrichment	Genes
KEGG_PATHWAY	bta04934	Cushing syndrome	69	1.96693e-07	6.70621	5.61424e-10	2.04346	SCARB1, CDKN1B, CREB3L1, CREB3L2, WDR5, PDE8B, PRKACA, PDE8A, APC2, MAP2K1, MAP2K2, WNT5B, WNT5A, AXIN1, AXIN2, WNT9A, PLCB3, ADCY9, ARMC5, CRH, ORAI1, AIPL1, PLCB1, CAMK2B, KMT2D, CAMK2D, CAMK2A, TCF7, LEF1, ITPR1, ADCY3, ITPR3, CACNA1D, ADCY1, CACNA1C, ADCY7, CACNA1H, EGFR, ADCY6, ADCY5, CACNA1G, GNAI2, CRHR2, CACNA1I, WNT6, RASD1, CYP11A1, GNA11, DVL2, MAPK1, CACNA1S, LDLR, WNT4, WNT10B, TCF7L…
KEGG_PATHWAY	bta05165	Human papillomavirus infection	125	1.96693e-07	6.70621	1.11422e-09	1.65227	RBPJ, CCND3, TBK1, PPP2R1B, PPP2R1A, TNN, CREB3L1, AKT2, CREB3L2, TNR, EP300, AKT1, PRKACA, MAGI1, IFNAR2, HES6, MAP2K1, MAP2K2, WNT5B, WNT5A, SCRIB, COL4A2, COL4A1, PARD3, COL4A3, COL4A6, ATP6V0D1, ATP6V0D2, LLGL1, LLGL2, NOTCH2, NOTCH3, NOTCH1, NOTCH4, PXN, TCF7, UBR4, PIK3R2, PRKCZ, FOXO1, WNT6, DVL2, ATP6V1H, ATP6V1C1, ATP6V0A1, WNT4, WNT10B, CREBBP, FZD3, JAG1, FZD2, FZD4, FZD7, FN1, FZD8, P…
KEGG_PATHWAY	bta04925	Aldosterone synthesis and secretion	48	1.96693e-07	6.70621	1.66689e-09	2.33961	CAMK2B, SCARB1, CAMK2D, DAGLA, KCNK9, CAMK2A, ITPR1, ADCY3, CACNA1D, ITPR3, ADCY1, CALML4, CACNA1C, ADCY7, CACNA1H, ADCY6, ADCY5, CACNA1G, LIPE, CACNA1I, CYP11A1, CREB3L1, GNA11, CREB3L2, CACNA1S, PRKACA, LDLR, PRKCG, CAMK1D, PRKCB, PRKCE, PDE2A, ATP2B3, PRKCA, ATP2B2, ATP2B1, NR4A1, LOC104973792, PLCB3, ADCY9, STAR, CAMK4, GNAQ, GNAS, ORAI1, PRKD1, DAGLB, PLCB1
KEGG_PATHWAY	bta04916	Melanogenesis	49	6.3493e-07	6.19727	8.78242e-09	2.22604	CALML4, CREB3L1, CREB3L2, EP300, PRKACA, PRKCG, MAP2K1, MAP2K2, WNT5B, PRKCB, WNT5A, PRKCA, WNT9A, LOC104973792, PLCB3, ADCY9, KIT, PLCB1, CAMK2B, CAMK2D, CAMK2A, TCF7, LEF1, ADCY3, ADCY1, ADCY7, ADCY6, ADCY5, GNAI2, WNT6, DVL2, MAPK1, WNT4, WNT10B, TCF7L2, TCF7L1, CREBBP, FZD3, FZD2, FZD4, WNT7B, FZD7, LOC100847184, WNT7A, FZD8, GNAO1, MC1R, GNAQ, GNAS
KEGG_PATHWAY	bta04510	Focal adhesion	80	6.3493e-07	6.19727	8.96793e-09	1.83499	ITGB5, LAMC3, ITGB4, ITGB3, FLT4, RASGRF1, ILK, PIK3CD, ELK1, ACTB, ARHGAP35, MYLK4, ACTG1, MYLK, IGF1R, CCND3, TNN, AKT2, CAPN2, AKT1, TNR, ITGB7, PRKCG, VAV3, PDGFRA, MAP2K1, VWF, PDPK1, ITGA3, PRKCB, ITGA2, PRKCA, ACTN4, PGF, VAV2, COL4A2, COL4A1, COL4A3, COL6A1, RAPGEF1, COL4A6, COL6A3, COL6A5, ITGA5, TLN2, PPP1R12B, PPP1R12C, DOCK1, ITGA9, SHC4, LAMA5, TNXB, SHC3, LAMA3, PXN, PDGFB, PIK3R2, …
KEGG_PATHWAY	bta04010	MAPK signaling pathway	106	1.15986e-06	5.9356	2.27558e-08	1.65332	ELK1, FGF3, IGF1R, FGF6, FGF9, RPS6KA2, AKT2, RPS6KA1, AKT1, NRTN, MAP3K9, PRKACA, MAP3K7, MAP3K4, PRKCG, MAP2K3, PDGFRA, MAP2K1, MAP2K2, IL1R1, PRKCB, CACNA2D2, PRKCA, MAPK8IP3, PGF, MAPK8IP1, CDC25B, CACNB3, MAPKAPK3, CACNA1B, PDGFB, CACNA1A, CACNA1D, CACNA1C, EFNA5, STK4, CACNA1H, CACNA1G, STK3, CACNA1I, MAP3K20, CACNA1S, CD14, MAP2K6, NGFR, JUN, TGFB1, GADD45B, TGFB3, GADD45A, INSR, HSPA6, IG…
KEGG_PATHWAY	bta04020	Calcium signaling pathway	96	1.15986e-06	5.9356	2.2935e-08	1.70153	RYR1, RET, FLT4, ATP2A3, ATP2A1, CALML4, HTR4, ADRA1B, ADRA1A, RYR3, FGF3, MYLK4, MYLK, FGF6, EDNRA, GRM5, CYSLTR1, HTR7, FGF9, LOC100300510, PRKACA, LOC100300716, PRKCG, PDGFRA, CAMK1D, PRKCB, TNNC1, MST1, TFEB, PRKCA, AVPR1A, TACR1, PHKA2, ITPKB, LOC104973792, PLCB3, ADCY9, CCKBR, ADORA2A, ADORA2B, STIM2, ORAI2, PPIF, ORAI1, VDAC1, PLCB1, CAMK2B, CAMK2D, PDE1B, CAMK2A, ITPR1, CACNA1B, PDGFB, CA…
KEGG_PATHWAY	bta04390	Hippo signaling pathway	65	1.24922e-06	5.90336	3.16686e-08	1.92499	WWC1, ITGB2, SERPINE1, LIMD1, ACTB, ACTG1, GLI2, CCND3, PPP2R1B, PPP2R1A, TEAD3, TEAD4, APC2, WNT5B, FBXW11, WNT5A, AXIN1, CSNK1D, SCRIB, AXIN2, WNT9A, TGFBR1, FRMD1, TGFBR2, LATS1, PARD3, AJUBA, LLGL1, LLGL2, YAP1, CRB1, TCF7, LEF1, PRKCZ, NKD1, STK3, WNT6, DVL2, TP53BP2, WNT4, WNT10B, TCF7L2, TCF7L1, FZD3, FZD2, TGFB1, TGFB3, FZD4, WNT7B, FZD7, BMP8A, WNT7A, FZD8, GDF6, WTIP, BMP7, BMP6, DLG2, …
KEGG_PATHWAY	bta04015	Rap1 signaling pathway	82	1.24922e-06	5.90336	3.17599e-08	1.77637	ITGB3, FLT4, ITGB2, CTNND1, PIK3CD, CALML4, SIPA1L2, SIPA1L3, ACTB, FGF3, ACTG1, IGF1R, FGF6, FGF9, LOC100300510, AKT2, RASSF5, AKT1, PRKCG, MAP2K3, VAV3, MAGI1, PDGFRA, MAP2K1, MAP2K2, PRKCB, MAGI3, PRKCA, PGF, VAV2, APBB1IP, LOC104973792, TIAM1, PLCB3, ADCY9, ADORA2A, ADORA2B, PARD3, KIT, RAPGEF1, RAPGEF2, LCP2, EVL, PRKD1, TLN2, PLCB1, RAPGEF6, RAPGEF4, RGS14, PDGFB, ADCY3, PIK3R2, ADCY1, EFNA…
KEGG_PATHWAY	bta04935	Growth hormone synthesis, secretion and action	52	4.59695e-06	5.33753	1.29857e-07	2.02766	LOC531747, PIK3CD, IRS2, IRS3, AKT2, CREB3L1, CREB3L2, EP300, AKT1, PRKACA, JUNB, PRKCG, MAP2K3, MAP2K1, MAP2K2, PRKCB, PRKCA, SSTR1, FOS, SSTR3, SSTR5, PLCB3, ADCY9, IGFALS, PLCB1, SHC4, SHC3, ITPR1, ADCY3, ITPR3, PIK3R2, CACNA1D, ADCY1, CACNA1C, ADCY7, ADCY6, ADCY5, GNAI2, GNA11, PLCG2, MAPK1, CACNA1S, MAP2K6, STAT5A, CREBBP, STAT1, LOC100847184, PTK2, MAPK12, MTOR, GNAQ, GNAS
KEGG_PATHWAY	bta05200	Pathways in cancer	169	9.2018e-06	5.03613	2.85932e-07	1.42228	SPI1, CALML4, ELK1, FGF3, IGF1R, FGF6, CCND3, EDNRA, FGF9, RASSF5, AKT2, EP300, AKT1, PRKACA, PRKCG, IFNAR2, PDGFRA, MAP2K1, IL4R, MAP2K2, WNT5B, TPM3, PRKCB, WNT5A, PRKCA, PGF, RUNX1, BCR, ADCY9, MSH2, COL4A2, IL23A, COL4A1, COL4A3, COL4A6, NOTCH2, NOTCH3, NOTCH1, CTBP2, EPAS1, CTBP1, NOTCH4, TCF7, CUL1, PDGFB, PIK3R2, STK4, FOXO1, WNT6, PLCG2, DVL2, PMAIP1, RALGDS, WNT4, STAT5A, ZBTB17, WNT10B,…
KEGG_PATHWAY	bta04921	Oxytocin signaling pathway	61	2.10713e-05	4.67631	7.1428e-07	1.82969	RYR1, PRKAG2, CALML4, ELK1, ACTB, RYR3, MYLK4, ACTG1, MYLK, EEF2K, PRKACA, PRKCG, MAP2K1, PLA2G4F, CAMK1D, MAP2K2, PRKCB, PLA2G4B, CACNA2D2, PRKCA, FOS, PRKAB1, LOC104973792, CACNB3, PLCB3, ADCY9, PPP1R12B, PLCB1, PPP1R12C, CAMK2B, CAMK2D, PRKAA1, CAMK2A, ITPR1, ADCY3, ITPR3, CACNA1D, ADCY1, CACNA1C, ADCY7, EGFR, ADCY6, ADCY5, GNAI2, CACNG8, MAPK7, MAPK1, CACNA1S, CACNG4, CACNG5, JUN, NOS3, LOC10…
KEGG_PATHWAY	bta04360	Axon guidance	68	2.30205e-05	4.63789	8.45384e-07	1.75794	EPHB6, SEMA5A, ROBO3, SEMA5B, ILK, PIK3CD, DPYSL5, DPYSL2, BOC, NCK2, PLXNC1, EPHB2, EPHB1, SEMA6B, TRPC5, SEMA6A, TRPC3, WNT5B, PDPK1, WNT5A, UNC5C, PRKCA, RGMA, PARD3, NGEF, CAMK2B, SEMA7A, CAMK2D, CAMK2A, PIK3R2, SEMA3F, EFNA5, NTN1, PRKCZ, GNAI2, ABLIM2, ABLIM3, SLIT1, PLCG2, PLXNA2, PLXNA1, PAK6, MAPK1, FYN, SLIT3, SLIT2, SRGAP3, LRRC4C, PLXNA4, PLXNA3, WNT4, NTNG2, FZD3, SEMA4D, SEMA4B, SEM…
KEGG_PATHWAY	bta04820	Cytoskeleton in muscle cells	82	2.62437e-05	4.58097	1.03789e-06	1.65386	ITGB5, ITGB4, ITGB3, ELN, LMOD1, FHL3, SYNE3, ACTB, MYOM2, LMNB2, LOC101904481, ACTG1, CAPZB, CSRP1, ITGB7, DSP, SUN2, SUN1, COL27A1, MYBPC2, ITGA3, TPM3, TMOD3, ITGA2, TNNC1, BGN, AMPD2, ANK3, HSPG2, VCAN, OBSCN, INF2, MYH3, COL4A2, DAAM2, COL4A1, COL4A3, COL6A1, TNNT3, COL4A6, PKP2, MYH9, COL6A3, COL6A5, ITGA5, TLN2, ITGA9, PLEC, FBN3, SPTBN4, SPTBN5, SDC4, SDC2, COL11A2, FBLN1, FBLN2, NID2, TH…
KEGG_PATHWAY	bta05205	Proteoglycans in cancer	74	3.44002e-05	4.46344	1.52719e-06	1.68908	ITGB5, ITGB3, IHH, PIK3CD, ELK1, ACTB, ACTG1, IGF1R, AKT2, AKT1, PRKACA, PRKCG, VAV3, MAP2K1, MAP2K2, WNT5B, PDPK1, PRKCB, ITGA2, WNT5A, GAB1, PLAUR, PRKCA, WNT9A, ANK3, HSPG2, VAV2, TIAM1, ITGA5, PPP1R12B, EZR, PPP1R12C, CAMK2B, DDX5, CAMK2D, SDC4, SDC2, CAMK2A, PXN, ITPR1, TWIST2, ITPR3, PIK3R2, EGFR, SLC9A1, WNT6, ERBB4, GPC1, PLCG2, GPC3, FLNA, MAPK1, WNT4, WNT10B, FZD3, FZD2, TGFB1, FZD4, WN…
KEGG_PATHWAY	bta04725	Cholinergic synapse	48	3.44002e-05	4.46344	1.55481e-06	1.95306	CAMK2B, ACHE, CAMK2D, CAMK2A, ITPR1, CACNA1B, PIK3CD, CACNA1A, ADCY3, PIK3R2, CACNA1D, ITPR3, ADCY1, CACNA1C, ADCY7, ADCY6, ADCY5, GNAI2, GNG4, AKT2, GNG7, CREB3L1, GNA11, CREB3L2, AKT1, MAPK1, FYN, CACNA1S, PRKACA, CHRNB2, PRKCG, MAP2K1, PRKCB, LOC100847184, PRKCA, FOS, GNAO1, PLCB3, ADCY9, CAMK4, GNAQ, KCNQ1, KCNQ2, GNB1, KCNQ3, BCL2, KCNQ4, PLCB1
KEGG_PATHWAY	bta04919	Thyroid hormone signaling pathway	50	3.57793e-05	4.44637	1.71821e-06	1.91771	THRB, THRA, ITGB3, ATP2A3, SLC2A1, PIK3CD, ATP2A1, MED16, ACTB, ACTG1, SIN3A, AKT2, EP300, AKT1, PRKACA, PRKCG, MAP2K1, MAP2K2, PDPK1, PRKCB, PRKCA, MED27, KAT2B, PLCB3, NCOR1, MED24, PLCB1, NOTCH2, NOTCH3, NOTCH1, NOTCH4, GATA4, PIK3R2, MED12L, FOXO1, SLC9A1, RXRB, RXRA, PLCG2, MAPK1, WNT4, CREBBP, STAT1, BAD, LOC100847184, MTOR, PFKL, RHEB, PLCD3, PFKP
KEGG_PATHWAY	bta04912	GnRH signaling pathway	41	3.94667e-05	4.40377	2.00678e-06	2.06288	CAMK2B, CAMK2D, CAMK2A, ITPR1, ADCY3, CACNA1D, ITPR3, ADCY1, CALML4, CACNA1C, ADCY7, ELK1, ADCY6, EGFR, ADCY5, MAPK7, GNA11, MAPK1, CACNA1S, PRKACA, MAP3K4, MAP2K6, MAP2K3, MAP3K3, MAP2K1, PLA2G4F, JUN, MAP2K2, PRKCB, PLA2G4B, PRKCD, LOC100847184, PRKCA, MAPK12, LOC104973792, PLCB3, MMP14, ADCY9, GNAQ, GNAS, PLCB1
KEGG_PATHWAY	bta04310	Wnt signaling pathway	66	4.93096e-05	4.30707	2.64656e-06	1.7253	CTNND2, CCND3, RUVBL1, RSPO2, EP300, PRKACA, MAP3K7, LOC100138998, PRKCG, APC2, TLE3, RNF43, TLE2, WNT5B, PRKCB, FBXW11, SERPINF1, WNT5A, AXIN1, PRKCA, AXIN2, WNT9A, SENP2, TLE6, SFRP1, PLCB3, SFRP2, DAAM2, SFRP5, ROR1, PLCB1, PPARD, CAMK2B, CAMK2D, CTBP2, CTBP1, CAMK2A, TCF7, LEF1, LRP5, CUL1, PRICKLE1, PRICKLE4, NKD1, WNT6, DVL2, GPC4, WNT4, WNT10B, TCF7L2, TCF7L1, CREBBP, FZD3, JUN, FZD2, FZD4…
KEGG_PATHWAY	bta04152	AMPK signaling pathway	50	9.00983e-05	4.04528	5.0903e-06	1.85683	PRKAG2, PIK3CD, IRS2, IRS3, SLC2A4, ADRA1A, ELAVL1, IGF1R, RPTOR, LIPE, STK11, EEF2K, PPP2R1B, PPP2R1A, AKT2, CREB3L1, CREB3L2, AKT1, MAP3K7, RAB8A, SREBF1, CPT1A, PDPK1, STRADA, PPP2R5D, PPP2R5C, PRKAB1, AKT1S1, ULK1, FBP1, PFKFB4, PRKAA1, PFKFB3, PIK3R2, ADIPOR1, ACACB, ADIPOR2, FOXO1, INSR, SCD5, EEF2, MTOR, PFKL, G6PC3, PPP2R2C, RHEB, FASN, RPS6KB2, LOC101903928, PFKP
KEGG_PATHWAY	bta05224	Breast cancer	57	0.000104195	3.98215	6.18107e-06	1.76633	FLT4, PIK3CD, FGF3, IGF1R, FGF6, FGF9, AKT2, AKT1, LOC100138998, APC2, MAP2K1, MAP2K2, WNT5B, WNT5A, AXIN1, AXIN2, WNT9A, FOS, KIT, SHC4, NOTCH2, NOTCH3, SHC3, NOTCH1, NOTCH4, TCF7, LEF1, LRP5, PIK3R2, DLL1, EGFR, DLL4, WNT6, DVL2, MAPK1, BAK1, WNT4, WNT10B, TCF7L2, TCF7L1, FZD3, JUN, FZD2, JAG1, GADD45B, FZD4, GADD45A, WNT7B, FZD7, LOC100847184, WNT7A, FZD8, MTOR, NFKB2, GADD45G, RPS6KB2, FGFR1
KEGG_PATHWAY	bta04713	Circadian entrainment	42	0.000139603	3.8551	8.67592e-06	1.94581	CAMK2B, RYR1, CAMK2D, LOC531747, ADCYAP1R1, CAMK2A, ITPR1, ADCY3, CACNA1D, ITPR3, ADCY1, CALML4, CACNA1C, ADCY7, CACNA1H, RYR3, ADCY6, ADCY5, CACNA1G, GNAI2, CACNA1I, GRIN2A, RASD1, GNG4, GNG7, MAPK1, PRKACA, PRKCG, PRKCB, PRKCA, FOS, GRIN2D, GRIN1, GNAO1, PER2, LOC104973792, PLCB3, ADCY9, GNAQ, GNB1, GNAS, PLCB1
KEGG_PATHWAY	bta04927	Cortisol synthesis and secretion	31	0.000147542	3.83108	9.98241e-06	2.19781	SCARB1, ITPR1, ADCY3, CACNA1D, ITPR3, ADCY1, CACNA1C, ADCY7, CACNA1H, ADCY6, ADCY5, CACNA1G, CACNA1I, CYP11A1, CREB3L1, GNA11, CREB3L2, CACNA1S, PRKACA, PDE8B, PDE8A, LDLR, NR4A1, PLCB3, ADCY9, STAR, GNAQ, CYP11B1, GNAS, ORAI1, PLCB1
KEGG_PATHWAY	bta04928	Parathyroid hormone synthesis, secretion and action	46	0.000147542	3.83108	1.01244e-05	1.87169	ITPR1, LRP5, ADCY3, ITPR3, ARRB1, ADCY1, ADCY7, ADCY6, EGFR, ADCY5, GNAI2, RXRB, AKAP13, RXRA, MMP24, CREB3L1, GNA11, GNA12, CREB3L2, PDE4A, MAPK1, PRKACA, MEF2D, PRKCG, SLC34A3, ARHGEF11, MAP2K1, NHERF1, PRKCB, PRKCA, FOS, RUNX2, PLCB3, MMP14, MAFB, ADCY9, CYP24A1, MMP16, WNK1, GNAQ, WNK2, MMP17, GNAS, BCL2, PLCB1, FGFR1
KEGG_PATHWAY	bta01522	Endocrine resistance	40	0.000147542	3.83108	1.04196e-05	1.9702	NOTCH2, SHC4, NOTCH3, CDKN1B, NOTCH1, SHC3, NOTCH4, PIK3CD, ADCY3, PIK3R2, ADCY1, ADCY7, DLL1, ADCY6, EGFR, ADCY5, IGF1R, DLL4, AKT2, AKT1, MAPK1, PRKACA, MAP2K1, JUN, JAG1, MAP2K2, BAD, CDKN2A, BIK, LOC100847184, FOS, PTK2, MAPK12, MTOR, NCOR1, ADCY9, CARM1, RPS6KB2, GNAS, BCL2
KEGG_PATHWAY	bta05226	Gastric cancer	57	0.00016261	3.78885	1.2204e-05	1.73192	CDKN1B, PIK3CD, FGF3, FGF6, FGF9, AKT2, AKT1, LOC100138998, APC2, MAP2K1, MAP2K2, WNT5B, WNT5A, AXIN1, GAB1, AXIN2, WNT9A, TGFBR1, TGFBR2, RARB, SHC4, SHC3, TCF7, LEF1, LRP5, PIK3R2, EGFR, RXRB, WNT6, RXRA, MUC2, DVL2, MAPK1, BAK1, WNT4, WNT10B, TCF7L2, TCF7L1, FZD3, FZD2, TGFB1, GADD45B, CDX2, JUP, TGFB3, FZD4, GADD45A, WNT7B, FZD7, LOC100847184, WNT7A, FZD8, MLH1, MTOR, GADD45G, RPS6KB2, BCL2
KEGG_PATHWAY	bta04512	ECM-receptor interaction	38	0.00016261	3.78885	1.24024e-05	1.99787	LAMA5, TNXB, ITGB5, SDC4, LAMC3, ITGB4, ITGB3, LAMA3, THBS4, THBS3, SV2B, TNN, TNR, ITGB7, LAMB3, VWF, ITGA3, ITGA2, FN1, GP1BA, HSPG2, COL1A2, FRAS1, COL4A2, COL4A1, COL4A3, ITGA11, COL6A1, COL4A6, COL9A1, SDC1, COL6A3, COL9A3, COL6A5, ITGA5, AGRN, FREM2, ITGA9
KEGG_PATHWAY	bta04213	Longevity regulating pathway - multiple species	29	0.000197599	3.70421	1.56293e-05	2.22455	PRKAA1, CLPB, PIK3CD, PRKAG2, ADCY3, PIK3R2, IRS2, ADCY1, IRS3, ADCY7, ADCY6, FOXO1, ADCY5, IGF1R, RPTOR, AKT2, AKT1, EIF4EBP2, PRKACA, INSR, HSPA6, LOC100847184, SOD2, PRKAB1, MTOR, ADCY9, RPS6KB2, AKT1S1, HSPA1A
KEGG_PATHWAY	bta04270	Vascular smooth muscle contraction	53	0.000240996	3.61799	1.97426e-05	1.74647	ADM, CALML4, ADRA1B, ADRA1A, MYLK4, MYLK, EDNRA, PRKACA, PRKCG, ARHGEF11, MAP2K1, PLA2G4F, MAP2K2, EDN2, PRKCB, PLA2G4B, PRKCE, PRKCD, IRAG1, PRKCA, AVPR1A, LOC104973792, PLCB3, ADCY9, ADORA2A, ADORA2B, MYH9, PPP1R12B, PLCB1, PPP1R12C, RAMP3, ITPR1, ADCY3, ITPR3, CACNA1D, ADCY1, CACNA1C, ADCY7, ADCY6, ADCY5, CALD1, KCNMB1, GNA11, GNA12, MYH14, MAPK1, CACNA1S, MYH10, PLA2G2C, LOC507201, GNAQ, GNAS…
KEGG_PATHWAY	bta04724	Glutamatergic synapse	45	0.000289141	3.53889	2.45035e-05	1.831	GRIK3, ITPR1, GRIK4, CACNA1A, ADCY3, CACNA1D, ITPR3, ADCY1, CACNA1C, ADCY7, ADCY6, ADCY5, GNAI2, GRM5, GRIN2A, GRM4, GRK2, GNG4, GNG7, SLC17A6, MAPK1, SLC17A7, HOMER3, DLGAP1, NCDN, PRKACA, GLUL, PRKCG, PLA2G4F, PRKCB, PLA2G4B, PRKCA, GRIN2D, GRIN1, GNAO1, GRIN3B, PLCB3, ADCY9, DLG4, GNAQ, GNB1, GNAS, PLCB1, SHANK3, SHANK2
KEGG_PATHWAY	bta04911	Insulin secretion	36	0.000308711	3.51045	2.70341e-05	1.98179	CAMK2B, SNAP25, CAMK2D, ADCYAP1R1, RAB3A, CAMK2A, SLC2A1, ADCY3, CACNA1D, ITPR3, ADCY1, CACNA1C, ADCY7, ADCY6, ADCY5, KCNMB1, CREB3L1, GNA11, CREB3L2, CACNA1S, KCNN3, PRKACA, KCNN4, TRPM4, PRKCG, PRKCB, ABCC8, PRKCA, GCK, PLCB3, ADCY9, GNAQ, GNAS, PLCB1, STX1A, RAPGEF4
KEGG_PATHWAY	bta04971	Gastric acid secretion	33	0.000385392	3.4141	3.48377e-05	2.03177	CAMK2B, CAMK2D, CAMK2A, ITPR1, ADCY3, ITPR3, ADCY1, CALML4, SLC4A2, ADCY7, ACTB, ADCY6, ADCY5, MYLK4, SLC9A1, ACTG1, MYLK, GNAI2, HRH2, PRKACA, PRKCG, KCNK10, PRKCB, PRKCA, LOC104973792, PLCB3, ADCY9, CCKBR, GNAQ, KCNQ1, GNAS, EZR, PLCB1
KEGG_PATHWAY	bta04211	Longevity regulating pathway	37	0.000471173	3.32682	4.39229e-05	1.92368	PRKAA1, PIK3CD, EHMT1, PRKAG2, ADCY3, PIK3R2, IRS2, ADCY1, IRS3, ADIPOR1, ADIPOR2, ADCY7, ADCY6, FOXO1, ADCY5, IGF1R, RPTOR, STK11, AKT2, CREB3L1, RB1CC1, SESN1, SESN2, CREB3L2, AKT1, PRKACA, INSR, LOC100847184, SOD2, PRKAB1, MTOR, ADCY9, RHEB, CAMK4, RPS6KB2, AKT1S1, ULK1
KEGG_PATHWAY	bta04150	mTOR signaling pathway	58	0.000555832	3.25506	5.64625e-05	1.64482	PRR5, PIK3CD, IGF1R, RPTOR, IKBKB, STK11, DEPTOR, AKT2, RPS6KA2, RPS6KA1, SESN2, GRB10, AKT1, PRKCG, MAP2K1, MAP2K2, WNT5B, PDPK1, PRKCB, STRADA, WNT5A, PRKCA, WNT9A, TNFRSF1A, SLC7A5, AKT1S1, ULK1, TELO2, ATP6V1B1, PRKAA1, NPRL3, LRP5, PIK3R2, WNT6, DVL2, ATP6V1H, MAPK1, FNIP1, FNIP2, ATP6V1C1, WNT4, WNT10B, FZD3, FZD2, WDR59, FZD4, WNT7B, INSR, FZD7, LOC100847184, WNT7A, FZD8, CASTOR1, MTOR, CA…
KEGG_PATHWAY	bta05225	Hepatocellular carcinoma	61	0.000555832	3.25506	5.64947e-05	1.62177	PIK3CD, ELK1, ACTB, ACTG1, IGF1R, AKT2, DPF3, AKT1, LOC100138998, PRKCG, APC2, SMARCC1, MAP2K1, MAP2K2, WNT5B, PRKCB, WNT5A, AXIN1, GAB1, PRKCA, AXIN2, WNT9A, TGFBR1, TGFBR2, SHC4, SMARCD2, SHC3, TCF7, LEF1, LRP5, PIK3R2, EGFR, WNT6, DVL2, PLCG2, MAPK1, BAK1, WNT4, WNT10B, TCF7L2, TCF7L1, FZD3, FZD2, TGFB1, GADD45B, TXNRD3, TXNRD2, CDKN2A, TGFB3, BAD, FZD4, GADD45A, WNT7B, FZD7, IGF2, LOC10084718…
KEGG_PATHWAY	bta00564	Glycerophospholipid metabolism	42	0.000555832	3.25506	5.65253e-05	1.8197	DGKG, ACHE, DGKE, DGKD, SAMD8, SGMS1, LPCAT1, PLD4, AGPAT2, PLB1, PLD3, AGPAT3, AGPAT4, PGS1, PTDSS2, PTDSS1, GPAT4, GPAT3, CEPT1, GPAT2, PCYT1B, PLA2G4F, CHKA, PNPLA7, PLA2G2C, PLA2G4B, MBOAT7, MBOAT1, LOC507201, DGKZ, PISD, PLA2G15, PLA2G16, GNPAT, PHOSPHO1, PLPP5, PLPP4, DGKQ, PEMT, PLPP3, LPIN2, DGKH
KEGG_PATHWAY	bta04070	Phosphatidylinositol signaling system	39	0.00058561	3.23239	6.12078e-05	1.86214	DGKG, MTMR1, MTMR2, DGKE, DGKD, MTMR3, ITPR1, PIK3CD, PIK3R2, ITPR3, CALML4, PIK3C2B, MTM1, INPP5B, INPP5A, IMPA1, PPIP5K2, INPP5D, INPP5E, PLCG2, PIP4K2A, PIP5K1C, IP6K3, PRKCG, PRKCB, SACM1L, ITPK1, PRKCA, SYNJ2, DGKZ, ITPKB, INPP4A, LOC104973792, PLCB3, DGKQ, PI4KA, PLCD3, PLCB1, DGKH
KEGG_PATHWAY	bta04929	GnRH secretion	29	0.000605869	3.21762	6.50368e-05	2.08765	ITPR1, PIK3CD, PIK3R2, CACNA1D, ITPR3, ARRB1, CACNA1C, CACNA1H, CACNA1G, CACNA1I, AKT2, GNA11, AKT1, MAPK1, CACNA1S, KCNN3, KCNN4, PRKCG, MAP2K1, TRPC5, MAP2K2, PRKCB, LOC100847184, PRKCA, KISS1, PLCB3, GNAQ, PLCB1, HCN2
KEGG_PATHWAY	bta04072	Phospholipase D signaling pathway	54	0.00102977	2.98726	0.000113449	1.64076	DGKG, DGKE, DGKD, PIK3CD, GRM5, GRM4, AKT2, AKT1, LOC100300716, PDGFRA, MAP2K1, PLA2G4F, MAP2K2, PLA2G4B, GAB1, PRKCA, AVPR1A, DGKZ, DNM1, PLCB3, ADCY9, DGKQ, KIT, PLCB1, PLPP3, DGKH, ARF6, RAPGEF4, SHC4, SHC3, PDGFB, ADCY3, PIK3R2, ADCY1, ADCY7, AGPAT2, EGFR, AGPAT3, ADCY6, ADCY5, AGPAT4, CYTH3, CYTH2, GNA12, PLCG2, MAPK1, FYN, PIP5K1C, RALGDS, INSR, LOC100847184, MTOR, RHEB, GNAS
KEGG_PATHWAY	bta04910	Insulin signaling pathway	50	0.00112272	2.94973	0.000126861	1.67115	PYGB, PRKAG2, PIK3CD, IRS2, CALML4, IRS3, SLC2A4, ELK1, HK2, PTPRF, RPTOR, IKBKB, LIPE, AKT2, AKT1, PRKACA, SREBF1, MAP2K1, MAP2K2, PDPK1, EXOC7, PHKA2, PRKAB1, LOC104973792, PRKAR1B, PPP1R3E, RAPGEF1, FBP1, SHC4, PRKAA1, SHC3, PIK3R2, ACACB, PRKCZ, FOXO1, INPP5A, MAPK1, SOCS4, PTPN1, PKLR, BAD, INSR, LOC100847184, GCK, MTOR, G6PC3, RHEB, FASN, RPS6KB2, TRIP10
KEGG_PATHWAY	bta04330	Notch signaling pathway	27	0.00125392	2.90173	0.000145228	2.07113	NOTCH2, RBPJL, NOTCH3, NUMBL, NOTCH1, CTBP2, CTBP1, NOTCH4, DTX1, DTX2, RBPJ, DTX4, DLL1, DLL4, NCSTN, ATXN1, ATXN1L, DVL2, EP300, TLE3, TLE2, CREBBP, JAG1, TLE6, NCOR2, KAT2B, ADAM17
KEGG_PATHWAY	bta04933	AGE-RAGE signaling pathway in diabetic complications	39	0.00139243	2.85623	0.000165204	1.78911	CDKN1B, SERPINE1, PIK3CD, PIK3R2, PRKCZ, FOXO1, ICAM1, THBD, AKT2, PLCG2, AKT1, MAPK1, STAT5A, JUN, TGFB1, TGFB3, PRKCB, STAT1, NOS3, PRKCE, PRKCD, LOC100847184, FN1, PRKCA, NFATC1, F3, TGFBR1, MAPK12, TGFBR2, VEGFA, PLCB3, COL1A2, COL4A2, COL4A1, COL4A3, COL4A6, BCL2, PLCD3, PLCB1
KEGG_PATHWAY	bta04930	Type II diabetes mellitus	22	0.0016134	2.79226	0.000195978	2.23789	PKLR, ABCC8, PRKCE, INSR, PRKCD, CACNA1B, PIK3CD, CACNA1A, PIK3R2, CACNA1D, IRS2, IRS3, CACNA1C, SLC2A4, PRKCZ, GCK, MTOR, HK2, CACNA1G, IKBKB, MAPK1, SOCS4
KEGG_PATHWAY	bta04931	Insulin resistance	41	0.00165439	2.78136	0.00020563	1.74407	PYGB, SLC27A1, PRKAA1, SLC2A1, PIK3CD, PRKAG2, PIK3R2, IRS2, SLC2A4, ACACB, PRKCZ, PTPRF, FOXO1, PTPA, IKBKB, AKT2, RPS6KA2, CREB3L1, RPS6KA1, CREB3L2, AKT1, PPARGC1B, SREBF1, PTPN1, CPT1A, PDPK1, PRKCB, NOS3, INSR, PRKCE, GFPT2, PRKCD, PRKAB1, MTOR, TNFRSF1A, MLXIPL, G6PC3, PPP1R3E, RPS6KB2, TRIB3, PPARA
KEGG_PATHWAY	bta05221	Acute myeloid leukemia	29	0.00177638	2.75046	0.000225811	1.96663	SPI1, TCF7, LEF1, PIK3CD, PIK3R2, MPO, IKBKB, AKT2, AKT1, MAPK1, CD14, IKBKG, STAT5A, TCF7L2, MAP2K1, TCF7L1, MAP2K2, JUP, BAD, ZBTB16, LOC100847184, DUSP6, MTOR, RUNX1, PER2, KIT, RPS6KB2, RARA, PPARD
KEGG_PATHWAY	bta05231	Choline metabolism in cancer	38	0.00179304	2.74641	0.000235158	1.7781	SLC44A5, DGKG, DGKE, SLC22A5, DGKD, SLC44A4, SLC22A1, PDGFB, PIK3CD, PIK3R2, EGFR, AKT2, AKT1, MAPK1, PIP5K1C, WASF2, RALGDS, PRKCG, PDGFRA, MAP2K1, PCYT1B, PLA2G4F, JUN, MAP2K2, CHKA, PDPK1, PRKCB, PLA2G4B, LOC100847184, PRKCA, FOS, DGKZ, MTOR, RHEB, DGKQ, RPS6KB2, PLPP3, DGKH
KEGG_PATHWAY	bta04261	Adrenergic signaling in cardiomyocytes	54	0.00179304	2.74641	0.000238059	1.59923	ATP2A3, ATP2A1, CALML4, ADRA1B, ADRA1A, LOC101904481, PPP2R1B, PPP2R1A, AKT2, CREB3L1, CREB3L2, AKT1, SCN5A, PRKACA, SCN1B, TPM3, TNNC1, CACNA2D2, PRKCA, PPP2R5D, PPP2R5C, LOC104973792, CACNB3, PLCB3, ADCY9, KCNQ1, PLCB1, SCN4B, RAPGEF4, CAMK2B, CAMK2D, CAMK2A, ADCY3, CACNA1D, ADCY1, CACNA1C, ADCY7, ADCY6, ADCY5, GNAI2, SLC9A1, CACNG8, MAPK1, CACNA1S, CACNG4, CACNG5, ATP2B3, ATP2B2, ATP2B1, MAPK1…
KEGG_PATHWAY	bta05217	Basal cell carcinoma	27	0.0020061	2.69765	0.000272013	2.00538	TCF7, LEF1, GLI3, GLI2, WNT6, DVL2, BAK1, WNT4, APC2, WNT10B, TCF7L2, TCF7L1, FZD3, FZD2, GADD45B, WNT5B, FZD4, GADD45A, WNT7B, FZD7, WNT5A, AXIN1, FZD8, WNT7A, AXIN2, WNT9A, GADD45G
KEGG_PATHWAY	bta04720	Long-term potentiation	29	0.00217206	2.66313	0.000300652	1.93853	CAMK2B, CAMK2D, CAMK2A, ITPR1, ITPR3, ADCY1, CALML4, CACNA1C, GRM5, GRIN2A, RPS6KA2, RPS6KA1, EP300, MAPK1, PRKACA, PRKCG, MAP2K1, CREBBP, MAP2K2, PRKCB, LOC100847184, PRKCA, GRIN2D, GRIN1, LOC104973792, PLCB3, CAMK4, GNAQ, PLCB1
KEGG_PATHWAY	bta05223	Non-small cell lung cancer	30	0.00252485	2.59777	0.000356617	1.89698	RET, PIK3CD, PIK3R2, STK4, FHIT, EGFR, RXRB, RXRA, AKT2, KIF5B, RASSF5, PLCG2, AKT1, MAPK1, BAK1, JAK3, STAT5A, PRKCG, MAP2K1, MAP2K2, GADD45B, PDPK1, PRKCB, BAD, GADD45A, CDKN2A, LOC100847184, PRKCA, GADD45G, RARB
KEGG_PATHWAY	bta05214	Glioma	31	0.00288387	2.54002	0.000415473	1.85969	CAMK2B, SHC4, CAMK2D, SHC3, CAMK2A, PDGFB, PIK3CD, PIK3R2, CALML4, EGFR, IGF1R, AKT2, PLCG2, AKT1, MAPK1, BAK1, PRKCG, PDGFRA, MAP2K1, CAMK1D, MAP2K2, GADD45B, PRKCB, GADD45A, CDKN2A, LOC100847184, PRKCA, MTOR, GADD45G, LOC104973792, CAMK4
KEGG_PATHWAY	bta04371	Apelin signaling pathway	49	0.00305988	2.5143	0.000450799	1.60337	RYR1, LOC531747, SERPINE1, PRKAG2, CALML4, RYR3, MYLK4, MYLK, LIPE, AKT2, AKT1, PRKACA, MAP2K1, MEF2B, MAP2K2, PRKCE, PRKAB1, TGFBR1, LOC104973792, PLCB3, ADCY9, PLCB1, HDAC4, HDAC5, NOTCH3, PRKAA1, ITPR1, PIK3R4, ADCY3, ITPR3, ADCY1, ADCY7, ADCY6, ADCY5, GNAI2, SLC9A1, GNG4, GNG7, MAPK1, MEF2D, JAG1, NOS2, NOS3, LOC100847184, MTOR, CAMK4, GNAQ, RPS6KB2, GNB1
KEGG_PATHWAY	bta04926	Relaxin signaling pathway	46	0.00305988	2.5143	0.000458118	1.63064	SHC4, SHC3, PIK3CD, ADCY3, PIK3R2, ARRB1, ADCY1, ADCY7, PRKCZ, ADCY6, EGFR, ADCY5, GNAI2, GNG4, AKT2, GNG7, CREB3L1, CREB3L2, AKT1, MAPK1, INSL3, PRKACA, MAP2K1, JUN, MAP2K2, TGFB1, NOS2, NOS3, LOC100847184, PRKCA, FOS, TGFBR1, MAPK12, TGFBR2, VEGFA, GNAO1, PLCB3, COL1A2, ADCY9, COL4A2, COL4A1, COL4A3, GNB1, COL4A6, GNAS, PLCB1
KEGG_PATHWAY	bta04012	ErbB signaling pathway	33	0.00353642	2.45144	0.000539453	1.79551	CAMK2B, SHC4, CAMK2D, CDKN1B, SHC3, CAMK2A, PIK3CD, PIK3R2, ELK1, EGFR, ERBB4, AKT2, NCK2, PLCG2, PAK6, AKT1, MAPK1, STAT5A, PRKCG, MAP2K1, JUN, MAP2K2, PRKCB, BAD, LOC100847184, GAB1, PRKCA, NRG2, PTK2, MTOR, NRG3, NRG4, RPS6KB2
KEGG_PATHWAY	bta04380	Osteoclast differentiation	51	0.00379287	2.42103	0.000589288	1.57	SPI1, ITGB3, NCF4, LOC790255, ATP2A3, PIK3CD, LOC107131323, ATP2A1, IKBKB, AKT2, BLNK, AKT1, IKBKG, JUNB, MAP3K7, LOC132342123, IFNAR2, MAP2K1, IL1R1, CYBA, TRAF2, FOS, TYK2, TGFBR1, TNFRSF1A, TGFBR2, LCP2, LOC100852077, SQSTM1, IRF9, ITPR1, ITPR3, PIK3R2, LILRA4, PLCG2, MAPK1, FYN, MAP2K6, JUN, TGFB1, STAT1, STAT2, NFATC2, NFATC1, MAPK12, NFKB2, CYLD, CAMK4, FOSB, TAB1, LOC618416
KEGG_PATHWAY	bta04730	Long-term depression	26	0.00452337	2.34454	0.000715561	1.93111	RYR1, ITPR1, CACNA1A, ITPR3, GNAI2, IGF1R, PPP2R1B, PPP2R1A, GNA11, GNA12, MAPK1, PRKCG, MAP2K1, GRID2, PLA2G4F, MAP2K2, PRKCB, PLA2G4B, LOC100847184, PRKCA, GNAO1, PLCB3, GNAQ, GNAS, CRH, PLCB1
KEGG_PATHWAY	bta04068	FoxO signaling pathway	46	0.00484384	2.31481	0.000791235	1.5944	PRKAA1, CDKN1B, FBXO25, PIK3CD, PRKAG2, PIK3R2, IRS2, FOXO4, IRS3, SLC2A4, STK4, EGFR, FOXO1, IGF1R, IKBKB, STK11, AKT2, EP300, AKT1, MAPK1, HOMER3, RAG1, IL10, PLK3, GABARAPL2, MAP2K1, CREBBP, USP7, MAP2K2, TGFB1, GADD45B, PDPK1, TGFB3, GADD45A, INSR, PLK1, LOC100847184, SOD2, PRKAB1, TGFBR1, MAPK12, TGFBR2, GADD45G, RBL2, G6PC3, CCNG2
KEGG_PATHWAY	bta05213	Endometrial cancer	25	0.00484384	2.31481	0.000793624	1.94967	TCF7, LEF1, PIK3CD, ILK, PIK3R2, ELK1, EGFR, AKT2, AKT1, MAPK1, BAK1, APC2, TCF7L2, MAP2K1, TCF7L1, MAP2K2, GADD45B, PDPK1, BAD, GADD45A, LOC100847184, AXIN1, AXIN2, MLH1, GADD45G
KEGG_PATHWAY	bta04024	cAMP signaling pathway	76	0.00496628	2.30397	0.000827713	1.41681	LOC531747, VIPR2, ATP2A3, PIK3CD, ATP2A1, CALML4, HTR4, GLI3, LOC100337390, LIPE, EDNRA, AKT2, CREB3L1, CREB3L2, EP300, AKT1, PDE4A, PRKACA, VAV3, MAP2K1, MAP2K2, EDN2, SSTR1, FOS, VAV2, SSTR5, LOC104973792, TIAM1, ADCY9, ADORA2A, CRH, ORAI1, ACOX3, PPARA, RAPGEF4, HCN4, LOC100848700, CAMK2B, CAMK2D, ADCYAP1R1, CAMK2A, ADCY3, PIK3R2, CACNA1D, ADCY1, CACNA1C, ADCY7, ADCY6, ADCY5, GNAI2, SLC9A1, CR…
KEGG_PATHWAY	bta04540	Gap junction	34	0.00546114	2.26272	0.000941044	1.72928	PDGFB, ITPR1, ADCY3, ITPR3, ADCY1, ADCY7, ADCY6, EGFR, ADCY5, GNAI2, TUBA1B, GRM5, MAPK7, GNA11, MAPK1, PRKACA, DRD2, PRKCG, PDGFRA, MAP2K1, MAP2K2, PRKCB, LOC100847184, CSNK1D, PRKCA, TUBA4A, TJP1, PLCB3, TUBB2B, ADCY9, GNAQ, GNAS, PLCB1, TUBA8
KEGG_PATHWAY	bta05210	Colorectal cancer	34	0.00546114	2.26272	0.000941044	1.72928	TCF7, LEF1, PIK3CD, PIK3R2, EGFR, AKT2, PMAIP1, AKT1, MAPK1, BAK1, RALGDS, APC2, TCF7L2, MAP2K1, TCF7L1, JUN, MAP2K2, TGFB1, GADD45B, TGFB3, BAD, GADD45A, LOC100847184, AXIN1, AXIN2, FOS, MLH1, TGFBR1, MTOR, TGFBR2, GADD45G, MSH2, RPS6KB2, BCL2
KEGG_PATHWAY	bta04814	Motor proteins	64	0.00549211	2.26026	0.000961894	1.46083	BICDL2, KIF17, ACTB, LOC101904481, ACTG1, ACTR1A, TUBA1B, ACTR1B, CAPZB, KIF5B, MYO18B, KIF13A, MYO18A, KIF13B, KIF1B, KIF1A, KIF21B, DNAI4, DYNLT1, TPM3, TNNC1, STARD9, MYO7B, MYO7A, TUBG1, KIF6, TUBA4A, DYNC1LI1, TUBB2B, MYH3, KIFC2, KIFC1, KIF16B, LOC784058, TNNT3, MYH9, DNAH1, DNAH2, DNAH9, KLC1, KIF3A, MYO6, MYH13, MYH14, DNAI1, MYH10, DYNC1I1, DYNC1H1, DNAH10, DNAH17, LOC528767, MYO9B, MYO1…
KEGG_PATHWAY	bta04922	Glucagon signaling pathway	37	0.00549809	2.25979	0.000978473	1.68088	CAMK2B, PYGB, CAMK2D, PRKAA1, CAMK2A, ITPR1, SLC2A1, PRKAG2, ITPR3, CALML4, ACACB, FOXO1, LDHA, AKT2, CREB3L1, CREB3L2, EP300, AKT1, PRKACA, CREBBP, CPT1A, PGAM1, PRKAB1, PHKA2, GCK, LOC104973792, PFKL, PLCB3, G6PC3, GNAQ, GNAS, SIK1, SIK2, PPARA, PLCB1, FBP1, PFKP
KEGG_PATHWAY	bta04520	Adherens junction	34	0.0064425	2.19095	0.00116475	1.71068	TCF7, LEF1, CTNND1, PTPRM, PTPRF, ACTB, EGFR, ACTG1, IGF1R, EP300, MAPK1, FYN, WASF2, MAP3K7, FARP2, TCF7L2, PTPN1, TCF7L1, CREBBP, SMURF1, INSR, ACTN4, BAIAP2, TGFBR1, TGFBR2, TJP1, AFDN, FER, PARD3, RADIL, PTPN6, NECTIN4, FGFR1, NECTIN1
KEGG_PATHWAY	bta04550	Signaling pathways regulating pluripotency of stem cells	48	0.00657356	2.1822	0.00120701	1.54898	TCF7, PIK3CD, RESTA, PIK3R2, IGF1R, WNT6, AKT2, DVL2, AKT1, MAPK1, JARID2, JAK3, WNT4, APC2, WNT10B, MAP2K1, FZD3, FZD2, MAP2K2, WNT5B, FZD4, WNT7B, FZD7, PCGF2, PCGF3, WNT5A, ESRRB, LOC100847184, AXIN1, FZD8, WNT7A, PAX6, LIFR, AXIN2, WNT9A, ACVR2B, INHBC, TBX3, MAPK12, MEIS1, ID2, ID3, HOXB1, TCF3, FGFR4, BMPR1A, FGFR1, MYF5
KEGG_PATHWAY	bta05202	Transcriptional misregulation in cancer	62	0.00660542	2.1801	0.00123152	1.45785	SPI1, CDKN1B, MPO, IGF1R, HOXA10, LYL1, LOC100300510, SIN3A, ITGB7, LOC100300716, MMP3, PAX3, LOC536229, PAX5, RUNX2, ETV5, DUSP6, RUNX1, TGFBR2, NCOR1, MAF, PAX8, SPINT1, H4C14, RARA, BMP2K, ERG, DDX5, SLC45A3, HPGD, MLLT1, FOXO1, RXRB, RXRA, H3C13, NSD2, H3C12, H3C1, LOC786126, BAK1, CD14, ZBTB17, ARNT2, NGFR, GADD45B, BCL11B, JUP, FUS, GADD45A, ZBTB16, SS18L1, HMGA2, KLF3, PTK2, FLI1, GADD45G,…
KEGG_PATHWAY	bta04022	cGMP-PKG signaling pathway	55	0.00664307	2.17763	0.0012573	1.49626	ATP2A3, IRS2, ATP2A1, CALML4, IRS3, ADRA1B, ADRA1A, MYLK4, MYLK, EDNRA, AKT2, CREB3L1, CREB3L2, AKT1, MAP2K1, MEF2B, MAP2K2, PRKCE, IRAG1, LOC104973792, PLCB3, ADCY9, PPIF, VDAC1, PDE5A, PLCB1, SRF, ITPR1, ADCY3, ITPR3, GATA4, CACNA1D, ADCY1, CACNA1C, ADCY7, ADCY6, ADCY5, GNAI2, KCNMB1, GNA11, GNA12, MAPK1, CACNA1S, MEF2D, KCNJ8, NOS3, BAD, INSR, PDE2A, ATP2B3, NFATC2, ATP2B2, NFATC1, ATP2B1, GNAQ
KEGG_PATHWAY	bta05216	Thyroid cancer	19	0.00714691	2.14588	0.00138012	2.11679	RET, TCF7L2, TCF7L1, MAP2K1, MAP2K2, GADD45B, GADD45A, TPM3, TCF7, LEF1, LOC100847184, LOC101904481, GADD45G, RXRB, RXRA, PAX8, CCDC6, MAPK1, BAK1
KEGG_PATHWAY	bta05031	Amphetamine addiction	27	0.00714691	2.14588	0.00139905	1.831	CAMK2B, CAMK2D, CAMK2A, CACNA1D, CALML4, CACNA1C, SLC6A3, ADCY5, GRIN2A, CREB3L1, CREB3L2, PRKACA, PRKCG, JUN, PRKCB, PRKCA, FOS, GRIN2D, GRIN1, LOC104973792, GRIN3B, ARC, TH, CAMK4, GNAS, FOSB, STX1A
KEGG_PATHWAY	bta04148	Efferocytosis	54	0.00714691	2.14588	0.0014261	1.49513	ATP8A2, ITGB5, MEGF11, ITGB3, ATP2A3, SLC2A1, ATP2A1, DUSP16, BSG, STAB1, IL10, DUSP4, CPT1A, MAP2K1, MAP2K2, DNMT3A, ANO9, ANO6, ATP11A, DUSP8, DUSP7, PLA2G15, CH25H, ADAM17, ADGRB1, TYRO3, MFGE8, GAS6, DOCK1, RAB7A, PPARD, C1QB, CAMK2B, CAMK2D, LRP1, CAMK2A, ALOX15, TGFBRAP1, RXRA, ALOX5, MAPK1, TGFB1, SIGLEC10, NFATC2, NFATC1, MERTK, PTK2, MAPK12, XKR8, PTPN6, CALR, RAB17, XKR6, C1QC
KEGG_PATHWAY	bta04662	B cell receptor signaling pathway	34	0.00714691	2.14588	0.00143342	1.69248	BLK, CD81, LOC790255, PIK3CD, LOC107131323, PIK3R2, LILRA4, IKBKB, AKT2, INPP5D, PLCG2, BLNK, AKT1, MAPK1, IKBKG, LOC100300716, LOC132342123, VAV3, MAP2K1, JUN, MAP2K2, CD72, PRKCB, LOC100847184, NFATC2, NFATC1, FOS, VAV2, PTPN6, LOC100852077, PIK3AP1, LOC618416, CD22, CARD11
KEGG_PATHWAY	bta04066	HIF-1 signaling pathway	39	0.0080085	2.09645	0.00162885	1.61495	CAMK2B, CAMK2D, PFKFB3, CDKN1B, EPAS1, CAMK2A, SERPINE1, SLC2A1, INHCA, PIK3CD, PIK3R2, HK2, EGFR, IGF1R, LDHA, AKT2, PLCG2, EP300, AKT1, MAPK1, ELOC, PRKCG, EGLN1, MAP2K1, CREBBP, ANGPT2, MAP2K2, NOS2, PRKCB, NOS3, INSR, PRKCA, MTOR, VEGFA, PFKL, RPS6KB2, BCL2, ALDOB, PFKP
KEGG_PATHWAY	bta04728	Dopaminergic synapse	45	0.00859918	2.06554	0.00177328	1.54827	CAMK2B, CAMK2D, GSK3A, CAMK2A, ITPR1, CACNA1B, CACNA1A, CACNA1D, ITPR3, ARRB1, CALML4, CACNA1C, SLC6A3, ADCY5, ARNTL, GNAI2, GRIN2A, PPP2R1B, PPP2R1A, GNG4, AKT2, KIF5B, GNG7, CREB3L1, CREB3L2, AKT1, PRKACA, DRD2, PRKCG, PRKCB, PPP2R5D, PRKCA, PPP2R5C, FOS, MAPK12, GNAO1, LOC104973792, PLCB3, CALY, TH, PPP2R2C, GNAQ, GNB1, GNAS, PLCB1
KEGG_PATHWAY	bta04071	Sphingolipid signaling pathway	42	0.008859	2.05262	0.00187203	1.57222	ASAH1, SGMS1, PIK3CD, PIK3R2, PRKCZ, GNAI2, SPTLC1, PPP2R1B, PPP2R1A, SPTLC3, AKT2, SMPD1, GNA12, AKT1, MAPK1, FYN, S1PR2, BID, CTSD, PRKCG, CERS4, MAP2K1, ABCC1, MAP2K2, PDPK1, PRKCB, NOS3, PRKCE, LOC100847184, PPP2R5D, PRKCA, TRAF2, PPP2R5C, MAPK12, TNFRSF1A, ACER2, PLCB3, PPP2R2C, GNAQ, BCL2, DEGS2, PLCB1
KEGG_PATHWAY	bta05222	Small cell lung cancer	35	0.008859	2.05262	0.00187691	1.65427	LAMA5, CDKN1B, LAMC3, LAMA3, PIK3CD, PIK3R2, FHIT, RXRB, IKBKB, RXRA, AKT2, AKT1, BAK1, IKBKG, ZBTB17, LAMB3, GADD45B, NOS2, ITGA3, GADD45A, ITGA2, FN1, TRAF2, PTK2, GADD45G, TRAF4, COL4A2, TRAF3, COL4A1, COL4A3, TRAF5, COL4A6, BCL2, RARB, BIRC7
KEGG_PATHWAY	bta05146	Amoebiasis	40	0.0112911	1.94726	0.00242407	1.57285	LAMA5, LAMC3, ITGB2, LAMA3, PIK3CD, PIK3R2, ADCY1, CD1D, GNA14, MUC2, LOC782367, GNA11, CD14, PRKACA, LOC100300716, PRKCG, IL10, TGFB1, LAMB3, NOS2, TGFB3, PRKCB, IL1R1, FN1, PRKCA, SERPINB9, ACTN4, PTK2, PLCB3, COL1A2, LOC511695, COL4A2, COL4A1, GNAQ, COL4A3, COL4A6, GNAS, LOC404051, PLCB1, RAB7A
KEGG_PATHWAY	bta04611	Platelet activation	41	0.0115797	1.9363	0.00251874	1.55974	ITGB3, ITPR1, PIK3CD, ADCY3, PIK3R2, ITPR3, ADCY1, ADCY7, PRKCZ, ACTB, ARHGAP35, ADCY6, ADCY5, MYLK4, ACTG1, MYLK, GNAI2, ADAMTS13, AKT2, PLCG2, AKT1, MAPK1, FYN, PRKACA, PLA2G4F, VWF, NOS3, PLA2G4B, ITGA2, GP1BA, MAPK12, APBB1IP, PLCB3, COL1A2, ADCY9, GNAQ, GNAS, ORAI1, LCP2, TLN2, PLCB1
KEGG_PATHWAY	bta05220	Chronic myeloid leukemia	29	0.012313	1.90963	0.00271304	1.71769	SHC4, CDKN1B, SHC3, CTBP2, CTBP1, PIK3CD, PIK3R2, IKBKB, MECOM, AKT2, AKT1, MAPK1, BAK1, IKBKG, STAT5A, MAP2K1, MAP2K2, TGFB1, GADD45B, TGFB3, BAD, GADD45A, CDKN2A, LOC100847184, TGFBR1, RUNX1, TGFBR2, GADD45G, BCR
KEGG_PATHWAY	bta04210	Apoptosis	47	0.0154463	1.81118	0.00344705	1.48597	ITPR1, PIK3CD, PIK3R2, ITPR3, ACTB, LMNB2, ACTG1, IKBKB, PIDD1, TUBA1B, AKT2, LOC786126, CAPN2, CASP2, PMAIP1, AKT1, MAPK1, RIPK1, BAK1, CAPN1, IKBKG, BID, CTSD, CTSB, MAP2K1, DFFA, PARP3, JUN, ENDOG, MAP2K2, PARP4, GADD45B, PDPK1, BAD, GADD45A, LOC100847184, LOC784541, DAB2IP, TRAF2, FOS, SEPTIN4, EIF2S1, TUBA4A, TNFRSF1A, GADD45G, BCL2, TUBA8
KEGG_PATHWAY	bta04750	Inflammatory mediator regulation of TRP channels	37	0.0158286	1.80056	0.00357709	1.57392	CAMK2B, CAMK2D, CAMK2A, ITPR1, PIK3CD, ADCY3, PIK3R2, ITPR3, ADCY1, CALML4, ADCY7, ADCY6, ADCY5, ASIC4, PLCG2, ASIC2, PRKACA, ASIC3, ASIC1, MAP2K6, MAP2K3, PRKCG, PLA2G4F, PRKCB, IL1R1, PLA2G4B, PRKCE, PRKCD, TRPV3, PRKCA, MAPK12, LOC104973792, PLCB3, ADCY9, GNAQ, GNAS, PLCB1
KEGG_PATHWAY	bta00230	Purine metabolism	43	0.0160576	1.79432	0.0036742	1.51283	LOC531747, PDE1B, GMPR2, ADCY3, AK4, AK5, ADCY1, ADCY7, FHIT, AK7, ADCY6, AK8, ADCY5, NT5E, GUK1, PPAT, PDE4A, NT5M, PDE6B, PDE6A, PDE8B, XDH, PDE8A, ADSL, ENTPD2, URAH, ENTPD4, PDE6G, PDE2A, NME4, ADA2, AMPD2, PAICS, APRT, PDE10A, ADCY9, IMPDH1, ADSS1, PDE5A, PDE7A, ALLC, ITPA, PDE9A
KEGG_PATHWAY	bta04144	Endocytosis	72	0.0181494	1.74114	0.00420411	1.35303	ARF3, ARF4, ARPC1B, CLTA, ARRB1, AP2A2, IGF1R, CAPZB, PSD2, KIF5B, PIP5KL1, PSD3, CHMP1A, LDLRAP1, BOLA, AP2M1, RAB8A, PSD, PDGFRA, PDCD6IP, VPS37C, EPS15L1, VPS37B, ARAP1, RBSN, TGFBR1, EPN1, DNM1, TGFBR2, ARFGAP2, EPN2, ACAP3, RAB31, BIN1, HGS, PARD3, RAB35, CHMP4C, CHMP6, CHMP7, VPS28, RAB7A, ARF6, VPS4A, ASAP3, AGAP1, NEDD4L, ASAP1, ASAP2, PRKCZ, EGFR, SNX3, CYTH3, CYTH2, RAB11FIP1, GRK2, GRK…
KEGG_PATHWAY	bta04340	Hedgehog signaling pathway	22	0.0225417	1.64701	0.00528521	1.80601	SMURF1, FBXW11, MGRN1, IQCE, CUL1, IHH, ARRB1, CSNK1D, LRP2, GLI3, GLI2, SCUBE2, HHAT, GRK2, EVC, KIF3A, BOC, BCL2, MEGF8, PRKACA, CSNK1G2, LOC100138998
KEGG_PATHWAY	bta00561	Glycerolipid metabolism	25	0.0236333	1.62648	0.0056079	1.7203	DGKG, DGKE, DGKD, AGPAT2, AGPAT3, AGPAT4, LOC100297709, GPAT4, GPAT3, GPAT2, DGAT2, GLYCTK, MBOAT1, CEL, DGKZ, PLPP5, LOC618076, PLPP4, DGKQ, PNPLA3, PLPP3, LPIN2, MGLL, PNLIPRP3, DGKH
KEGG_PATHWAY	bta04918	Thyroid hormone synthesis	27	0.0268935	1.57035	0.00645749	1.66235	ITPR1, ADCY3, ITPR3, ADCY1, LRP2, ADCY7, ADCY6, ADCY5, SLC5A5, DUOX1, TPO, CREB3L1, CREB3L2, PRKACA, DUOX2, PRKCG, GPX1, PRKCB, PRKCA, TSHR, PLCB3, TG, ADCY9, PAX8, GNAQ, GNAS, PLCB1
KEGG_PATHWAY	bta05166	Human T-cell leukemia virus 1 infection	68	0.0270392	1.56801	0.00658566	1.34256	CRTC3, SPI1, CRTC1, TRRAP, ITGB2, SLC2A1, PIK3CD, ELK1, ETS2, ICAM1, IKBKB, CCND3, PTTG1, LOC100300510, AKT2, CREB3L1, CREB3L2, EP300, AKT1, IKBKG, PRKACA, B2M, JAK3, BOLA, MAP2K1, MAP2K2, IL15, IL1R1, FOS, TGFBR1, TNFRSF1A, TGFBR2, KAT2B, ADCY9, VDAC1, TLN2, ANAPC1, MAD1L1, ANAPC2, VAC14, SRF, ADCY3, GPS2, PIK3R2, ADCY1, ADCY7, ADCY6, ADCY5, ANAPC11, MAPK1, MSX1, STAT5A, MAP3K3, RANBP1, EGR2, CR…
KEGG_PATHWAY	bta05414	Dilated cardiomyopathy	36	0.0270392	1.56801	0.00664524	1.53138	ITGB5, ITGB4, ITGB3, ATP2A3, ADCY3, CACNA1D, ATP2A1, ADCY1, CACNA1C, ADCY7, ACTB, LOC101904481, ADCY6, ADCY5, ACTG1, CACNG8, ITGB7, CACNA1S, PRKACA, LOC100300716, CACNG4, CACNG5, TGFB1, TGFB3, ITGA3, TPM3, ITGA2, TNNC1, CACNA2D2, CACNB3, ADCY9, ITGA11, GNAS, ITGA5, SNTB1, ITGA9
KEGG_PATHWAY	bta01100	Metabolic pathways	391	0.0274214	1.56191	0.00687121	1.11085	PNMT, UXS1, EHMT1, XYLT1, ABAT, ENO4, NDST1, IL4I1, PIP4K2A, XYLB, ACOT8, MECR, ACOT7, CEL, UPB1, SULT2B1, ADCY9, MTHFD1, HPD, MTMR1, MTMR2, MTMR3, RPN2, HSD11B2, LDHA, LOC100297709, HLCS, LDHD, PRDM16, PLCG2, ST3GAL4, ST3GAL6, PIP5K1C, ST3GAL1, FDFT1, CHKA, MCAT, UCK2, B4GAT1, FASN, ITPA, EZH2, GPI, PYGB, PIGT, PIGQ, PIGP, LPCAT1, PIGX, MCEE, IMPA1, MECOM, SMPD1, TK2, ENOPH1, CHST8, ELOVL2, PGAM…
KEGG_PATHWAY	bta05230	Central carbon metabolism in cancer	25	0.0274214	1.56191	0.00689409	1.69537	RET, SLC2A1, PIK3CD, PIK3R2, HK2, EGFR, LDHA, AKT2, AKT1, MAPK1, SLC16A3, PDGFRA, MAP2K1, G6PD, MAP2K2, PGAM1, NTRK3, LOC100847184, GCK, MTOR, SLC7A5, PFKL, KIT, PFKP, FGFR1
KEGG_PATHWAY	bta05215	Prostate cancer	33	0.0280298	1.55238	0.00712623	1.55974	CDKN1B, TCF7, LEF1, PDGFB, PIK3CD, PIK3R2, EGFR, FOXO1, IGF1R, IKBKB, AKT2, CREB3L1, CREB3L2, EP300, AKT1, MAPK1, IKBKG, TCF7L2, PDGFRA, MAP2K1, TCF7L1, CREBBP, MAP2K2, PDPK1, BAD, MMP3, LOC100847184, ETV5, MTOR, SPINT1, BCL2, ERG, FGFR1
KEGG_PATHWAY	bta04920	Adipocytokine signaling pathway	26	0.0283554	1.54736	0.00736921	1.66657	PRKAA1, SLC2A1, PRKAG2, IRS2, IRS3, SLC2A4, ADIPOR1, ADIPOR2, ACACB, RXRB, IKBKB, STK11, RXRA, AKT2, AKT1, IKBKG, CPT1A, ACSL1, ACSL6, TRAF2, TNFRSF1B, PRKAB1, MTOR, TNFRSF1A, G6PC3, PPARA
KEGG_PATHWAY	bta00562	Inositol phosphate metabolism	26	0.0283554	1.54736	0.00736921	1.66657	MTMR1, ISYNA1, MTMR2, MTMR3, PIK3CD, PIK3C2B, MTM1, INPP5B, INPP5A, IMPA1, INPP5D, PIP5KL1, INPP5E, PLCG2, INPP5K, PIP4K2A, PIP5K1C, SACM1L, ITPK1, SYNJ2, ITPKB, INPP4A, PLCB3, PI4KA, PLCD3, PLCB1
KEGG_PATHWAY	bta05032	Morphine addiction	31	0.0298335	1.5253	0.00784295	1.57669	GABRB3, PDE1B, CACNA1B, CACNA1A, ADCY3, ARRB1, ADCY1, ADCY7, ADCY6, ADCY5, GNAI2, GRK2, GRK5, GNG4, GNG7, PDE4A, PRKACA, PDE8B, PDE8A, PRKCG, PRKCB, GABRA4, PDE2A, PRKCA, GABRG3, GNAO1, PDE10A, ADCY9, GNB1, GNAS, PDE7A
KEGG_PATHWAY	bta04014	Ras signaling pathway	70	0.0298335	1.5253	0.0079219	1.32609	FLT4, RASGRF1, PIK3CD, CALML4, ELK1, ETS2, FGF3, IGF1R, IKBKB, FGF6, HTR7, TBK1, FGF9, LOC100300510, AKT2, RASSF5, AKT1, IKBKG, PRKACA, PRKCG, PDGFRA, MAP2K1, PLA2G4F, RASA4B, MAP2K2, PRKCB, PLA2G4B, RALGAPA2, GAB1, PRKCA, PGF, LOC104973792, PLA2G16, ZAP70, TIAM1, RASA3, KIT, EXOC2, ARF6, SHC4, SHC3, PDGFB, PIK3R2, FOXO4, EFNA5, STK4, EGFR, GRIN2A, GNG4, GNG7, PLCG2, PAK6, MAPK1, RALGDS, NGFR, NT…
KEGG_PATHWAY	bta04370	VEGF signaling pathway	22	0.030899	1.51006	0.0082921	1.74479	PRKCG, MAP2K1, PLA2G4F, MAP2K2, BAD, PRKCB, NOS3, PLA2G4B, PXN, LOC100847184, NFATC2, PIK3CD, PIK3R2, PRKCA, MAPK12, PTK2, VEGFA, MAPKAPK3, AKT2, PLCG2, AKT1, MAPK1
KEGG_PATHWAY	bta05017	Spinocerebellar ataxia	46	0.0324776	1.48842	0.00880749	1.42546	RBPJL, RYR1, BEAN1, LOC532875, ITPR1, PIK3R4, ATP2A3, PIK3CD, CACNA1A, PIK3R2, ITPR3, ATP2A1, RBPJ, GRIN2A, ATXN1, OPA1, PSMB3, PSMD2, AKT2, RB1CC1, ATXN1L, PSMD3, AKT1, CIC, PRKCG, NFYA, TRPC3, PRKCB, PRKCA, TRAF2, WIPI2, MTOR, GRIN2D, GRIN1, SEM1, GRIN3B, PLCB3, DAB1, PSMC3, PSMA1, GNAQ, PPIF, ATG2A, VDAC1, ULK1, PLCB1
KEGG_PATHWAY	bta04810	Regulation of actin cytoskeleton	66	0.0367084	1.43523	0.0100585	1.32544	ITGB5, ITGB4, ITGB3, ARPC1B, ITGB2, PIK3CD, ITGAE, ACTB, ARHGAP35, FGF3, MYLK4, ACTG1, MYLK, FGF6, FGF9, AKT2, AKT1, PIP4K2A, ITGB7, APC2, VAV3, PDGFRA, MAP2K1, MAP2K2, ITGA3, ITGA2, ACTN4, VAV2, TIAM1, SPATA13, MYH9, ARHGEF4, ITGA5, PPP1R12B, ARHGEF7, EZR, PPP1R12C, DOCK1, ITGA9, PXN, PDGFB, PIK3R2, LOC101904063, EGFR, SLC9A1, GNA12, MYH14, PAK6, MAPK1, PIP5K1C, WASF2, MYH10, GSN, LOC100847184, …
KEGG_PATHWAY	bta05412	Arrhythmogenic right ventricular cardiomyopathy	29	0.0367158	1.43515	0.010216	1.57788	ITGB5, ITGB4, ITGB3, TCF7, LEF1, ATP2A3, CACNA1D, ATP2A1, CACNA1C, ACTB, ACTG1, CACNG8, ITGB7, CACNA1S, CACNG4, CACNG5, DSP, TCF7L2, TCF7L1, JUP, ITGA3, ITGA2, CACNA2D2, CACNB3, ITGA11, PKP2, ITGA5, SNTB1, ITGA9
KEGG_PATHWAY	bta04151	PI3K-Akt signaling pathway	104	0.0367158	1.43515	0.010268	1.24143	FGF3, IGF1R, FGF6, STK11, CCND3, PPP2R1B, FGF9, PPP2R1A, TNN, CREB3L1, AKT2, MYB, CREB3L2, TNR, AKT1, NRTN, MAGI1, IFNAR2, PDGFRA, MAP2K1, IL4R, MAP2K2, PRKCA, PGF, COL4A2, COL4A1, CDC37, COL4A3, COL4A6, PDGFB, PIK3R2, EFNA5, THEM4, NGFR, INSR, IGF2, FN1, PTK2, NR4A1, COL1A2, G6PC3, RHEB, IL7, GNB1, ITGA11, COL9A1, BCL2, COL9A3, FGFR4, FGFR1, RET, CDKN1B, ITGB5, LAMC3, ITGB4, ITGB3, FLT4, PIK3CD,…
KEGG_PATHWAY	bta04722	Neurotrophin signaling pathway	39	0.0385245	1.41426	0.0108826	1.45992	CAMK2B, SHC4, ZNF274, CAMK2D, SHC3, CAMK2A, PIK3CD, PIK3R2, CALML4, IKBKB, MAPK7, ARHGDIA, AKT2, RPS6KA2, RPS6KA1, PLCG2, AKT1, MAPK1, SH2B3, SH2B1, MAP3K3, NGFR, NTRK2, MAP2K1, JUN, MAP2K2, PDPK1, RIPK2, BAD, NTRK3, PRKCD, LOC100847184, GAB1, MAPK12, LOC104973792, CAMK4, RAPGEF1, BCL2, TP73
KEGG_PATHWAY	bta04666	Fc gamma R-mediated phagocytosis	32	0.0389495	1.4095	0.0111881	1.52791	ARPC1B, ASAP3, PIK3CD, PIK3R2, ASAP1, ASAP2, AKT2, INPP5D, PLCG2, AKT1, MAPK1, PIP5K1C, LOC100300716, WASF2, PRKCG, VAV3, MAP2K1, PLA2G4F, GSN, PRKCB, PLA2G4B, PRKCE, PRKCD, PRKCA, VAV2, PTPRC, BIN1, RPS6KB2, PLPP3, DOCK1, LAT, ARF6
KEGG_PATHWAY	bta04140	Autophagy - animal	51	0.0389495	1.4095	0.0112227	1.37942	CALCOCO2, PIK3CD, IRS2, IRS3, IGF1R, RPTOR, STK11, DEPTOR, TBK1, LAMP1, AKT2, RB1CC1, AKT1, PRKACA, CTSD, MAP3K7, RAB8A, CTSB, GABARAPL2, MAP2K1, MAP2K2, PDPK1, PRKCD, WIPI2, PRAP1, RAB33B, GORASP1, AKT1S1, ATG4A, SMCR8, ULK1, SQSTM1, OPTN, RAB7A, PRKAA1, MTMR3, ITPR1, PIK3R4, PIK3R2, MAPK1, ATG7, BAD, LOC100847184, EIF2S1, MTOR, ATG16L1, RHEB, RPS6KB2, ATG2A, PLEKHM1, BCL2
KEGG_PATHWAY	bta03083	Polycomb repressive complex	28	0.0399422	1.39857	0.0116668	1.57853	L3MBTL2, UBE2D2, FOXK2, FOXK1, YY1, RBBP4, WDR5, EP300, JARID2, FBRS, CREBBP, PHC2, USP7, AUTS2, KDM2B, CBX4, SFMBT1, MGA, SFMBT2, PCGF2, PCGF3, PHC3, TFDP1, ASXL3, BCOR, BCORL1, PHF19, EZH2
KEGG_PATHWAY	bta04392	Hippo signaling pathway - multiple species	13	0.0399422	1.39857	0.0117344	2.09758	YAP1, TEAD4, WWC1, WTIP, LIMD1, FRMD1, STK3, LATS1, RASSF4, NF2, FAT4, AJUBA, TEAD3
KEGG_PATHWAY	bta04723	Retrograde endocannabinoid signaling	46	0.0429504	1.36703	0.0127395	1.39769	GABRB3, NDUFA13, NDUFB7, DAGLA, NDUFB10, NDUFB3, ITPR1, CACNA1B, CACNA1A, ADCY3, ABHD6, CACNA1D, ITPR3, ADCY1, CACNA1C, ADCY7, ADCY6, ADCY5, GNAI2, GRM5, GNG4, GNG7, SLC17A6, MAPK1, SLC17A7, CACNA1S, PRKACA, PRKCG, NDUFA8, PRKCB, NDUFA3, GABRA4, NDUFA2, NDUFC2, PRKCA, GABRG3, MAPK12, GNAO1, PLCB3, ADCY9, GNAQ, GNB1, NDUFS3, DAGLB, PLCB1, MGLL
KEGG_PATHWAY	bta05022	Pathways of neurodegeneration - multiple diseases	131	0.0472792	1.32533	0.014157	1.19722	NDUFA13, CALML4, UBE2L3, TBK1, PSMD2, KIF5B, PSMD3, CAPN2, CAPN1, PRKCG, MAP2K3, MAP2K1, MAP2K2, WNT5B, PRKCB, WNT5A, PRKCA, TUBA4A, COX7A2L, PPIF, VDAC1, ULK1, SQSTM1, PPID, STX1A, OPTN, NDUFB10, UBA7, ITPR1, PIK3R4, CACNA1B, ATP5MC3, ITPR3, CACNA1D, CACNA1C, KLC1, COX7A1, WNT6, GRIN2A, ATXN1, DVL2, CACNA1S, WNT4, MAP2K6, WNT10B, FZD3, FZD2, DNAH10, DNAH17, FUS, FZD4, FZD7, FZD8, EIF2S1, GRIN2D,…
KEGG_PATHWAY	bta04915	Estrogen signaling pathway	42	0.0475027	1.32328	0.0143581	1.41386	SHC4, SHC3, ITPR1, PIK3CD, ADCY3, PIK3R2, ITPR3, ADCY1, CALML4, ADCY7, ADCY6, EGFR, ADCY5, GNAI2, AKT2, CREB3L1, KRT25, CREB3L2, AKT1, MAPK1, PRKACA, CTSD, MAP2K1, JUN, MAP2K2, NOS3, GREB1, PRKCD, HSPA6, LOC100847184, FOS, GNAO1, LOC104973792, PLCB3, ADCY9, KRT16, GNAQ, RARA, GNAS, BCL2, PLCB1, HSPA1A

## Sheet: DMG_GO_BP_BH0.05_full
Supplementary Table S6B. GO Biological Process terms enriched in DMGs (BH-adjusted p ≤ 0.05)
Category	ID	Name	Count	Benjamini	negLog10B	PValue	Fold Enrichment	Genes
GOTERM_BP_DIRECT	GO:0006468	protein phosphorylation	144	8.97079e-07	6.04717	1.34697e-10	1.64569	EPHB6, TRIO, PRAG1, TP53RK, NRK, ULK4, STK19, STKLD1, MYLK, MYLK4, STK10, NRBP2, STK11, AKT2, CDK20, AKT1, MAP3K9, EPHB2, PRKACA, EPHB1, STK32B, MAP3K7, MAP3K4, PDK2, STK32C, PSKH1, PRKCG, MAP2K3, EPHA4, PDGFRA, MAP2K1, MAP2K2, LMTK2, CSNK1D, BCR, OBSCN, TYRO3, ROR1, TRIB3, SIK1, ALPK2, PRKD1, SIK2, TRIB1, TRIB2, BLK, BRSK2, EPHA10, PIK3R4, MST1R, STK4, PKMYT1, KALRN, PRKCZ, STK3, STK31, ABR, GRK…
GOTERM_BP_DIRECT	GO:0035556	intracellular signal transduction	130	2.54733e-05	4.59391	7.64965e-09	1.60146	DGKG, DGKE, DGKD, PREX2, PREX1, NRBP2, DEPTOR, RPS6KA2, AKT2, RPS6KA1, SH2D6, STK32B, MAP3K7, RGS6, STK32C, PRKCG, PRKCB, PRKCE, PRKCD, PRKCA, DGKZ, BCR, ADCY9, MAPKAPK3, DGKQ, SPATA13, MYADM, SIK1, PRKD1, SIK2, DGKH, LRRC58, SHC4, NOTCH2, BRSK2, SHC3, PDGFB, STK4, KALRN, PRKCZ, STK3, ABR, INPP5D, PLCG2, DVL2, RIPK1, MARK3, MARK2, SOCS4, SRPK2, MTERF4, HMGA2, DCDC2, DCLK1, DCDC1, SH3BP5L, MC1R, S…
GOTERM_BP_DIRECT	GO:0006357	regulation of transcription by RNA polymerase II	375	2.82225e-05	4.54941	1.27128e-08	1.29349	SPI1, MYT1L, CCNC, IKZF1, IKZF2, RBPJ, ELK1, BACH2, IKZF4, ZMIZ1, ZSCAN30, CREB3L1, ZMIZ2, CREB3L2, HOXA3, NKX1-1, KAT8, GSC2, CCNL2, SOX6, PKNOX1, JUNB, PKNOX2, ZNF287, HES6, NKX2-6, PRKCB, EBF1, RFX2, EBF3, HCFC2, RUNX3, LOC112445162, RUNX2, RUNX1, ZNF16, WDR77, THAP1, RFX4, SFRP5, HOXB3, HOXB1, ZNF710, CCNQ, ZFPM1, HOXB5, ZNF276, URI1, ZNF274, ZNF395, ZNF394, CTBP2, EPAS1, CTBP1, AIRE, TSHZ2, …
GOTERM_BP_DIRECT	GO:0045944	positive regulation of transcription by RNA polymerase II	220	3.18907e-05	4.49634	1.91536e-08	1.40812	SPI1, HNRNPU, CCNC, RBPJ, IKZF4, IL4I1, TBK1, ZMIZ1, ZMIZ2, MYB, GPBP1, RPS6KA1, KAT8, AKT1, PKNOX1, JUNB, CDK5RAP3, SMARCC1, MEF2B, SLC11A1, SERPINF2, MRTFB, MRTFA, ACTN4, BHLHA15, RUNX2, RUNX1, SFRP2, IL23A, TFR2, PRKD1, ZFPM1, CASZ1, CTBP2, AIRE, GATA6, RESTA, GATA5, GATA4, PIK3R2, GATA2, MED12L, GALR3, GALR1, HIVEP1, PPARGC1B, ZBTB7C, STAT5A, CREBBP, JUN, JAG1, JUP, BCL11B, SS18L1, IGF2, MICA…
GOTERM_BP_DIRECT	GO:0016477	cell migration	84	3.55311e-05	4.44939	2.6675e-08	1.77855	ERRFI1, GSK3A, RNH1, SPEF1, PRAG1, ITGB5, ITGB4, ITGB3, WWC1, USP33, ITGB2, WWC2, ATN1, PIK3CD, CLEC14A, LIMD1, PTPRF, PIK3C2B, SYDE2, CDH4, CDH3, WWC3, MYO18A, NCK2, ITGB7, RHBDF1, APC2, VAV3, PDPK1, SCRIB, VAV2, TIAM1, MMP14, ARC, TMIGD1, PEAK1, CDHR1, SPATA13, TYRO3, FSCN1, FSCN2, LCP1, CDH15, DOCK2, PHLDB2, DOCK1, ENG, PPP1R37, ENPEP, CD151, SDC4, SDC2, ASAP3, NEDD9, PBXIP1, MST1R, TGFBR3L, S…
GOTERM_BP_DIRECT	GO:0098609	cell-cell adhesion	66	5.07511e-05	4.29455	4.57217e-08	1.90868	ROBO3, ROBO4, ITGB5, ITGB4, CTNND2, CTNND1, TCAM1, ITGAE, CELSR1, PKD1, CELSR2, CELSR3, VSIG10, LRRC1, ICAM1, BOC, ITGB7, NRCAM, KIRREL3, DSP, KIRREL1, ITGA3, ITGA2, SCRIB, IGDCC4, LRRC7, LOC616254, IGDCC3, RAPGEF1, PKP2, MYH9, PKP1, PKP3, ITGA5, TLN2, PLPP3, LOC132342121, ITGA9, TNXB, LRP5, PRICKLE1, NTN1, LOC101904063, EGFR, ARVCF, CDH23, JUP, FOXF1, L1CAM, TJP1, SDK1, NFASC, DLG2, DLG4, ITGA11…
GOTERM_BP_DIRECT	GO:0007411	axon guidance	64	9.25354e-05	4.03369	9.72594e-08	1.89712	EPHB6, SEMA5A, SEMA5B, DRAXIN, NRP2, TRIO, LAMC3, USP33, ARHGAP35, GLI3, GLI2, CDH4, KIF5B, BOC, BSG, NRCAM, EPHB2, EPHB1, SEMA6B, EPHA4, SEMA6A, DSCAM, WNT5A, UNC5C, PAX6, HSPG2, MAPK8IP3, IGDCC4, LMX1A, PALLD, RTN4RL1, B3GNT2, DSCAML1, RTN4R, LAMA5, SEMA7A, EPHA10, LAMA3, ARX, SEMA3F, EFNA5, KALRN, SLIT1, SLIT3, NCAM1, APBB2, SLIT2, ATOH1, PLXNA4, DRGX, NGFR, LAMB3, SEMA4D, SEMA4B, NTRK3, SEMA4…
GOTERM_BP_DIRECT	GO:0045893	positive regulation of DNA-templated transcription	101	0.000778757	3.1086	9.35444e-07	1.57573	GPATCH3, GPBP1, RPS6KA1, CDK5RAP2, KCNH2, ZNF287, MAP2K3, OSR2, SMARCC1, MAP2K1, MAP2K2, FBXW11, TBR1, POU3F1, RUNX3, FOXP3, ZNF318, BLM, KMT2B, GATA5, GATA4, NPAS2, NPAS3, RAI1, WNT6, WBP2NL, PRDM16, INPP5K, HIVEP3, ZNF423, PATZ1, WNT4, BANP, AFAP1L2, JUN, FZD2, TGFB1, NEK4, TGFB3, ZBTB16, SS18L1, FZD7, HMGA1, NR1D1, GDF6, ID2, BCL3, TCF4, TCF3, RET, RNF14, CITED2, ILK, RSF1, MED16, LYL1, EDRF1,…
GOTERM_BP_DIRECT	GO:0050808	synapse organization	26	0.000931619	3.03076	1.25895e-06	2.62367	LOC101906502, LOC112445756, GRM5, LOC101906171, PPFIA1, TNR, FLNA, LOC784409, PPFIA4, LOC781635, PPFIA2, SNCA, LOC100336757, NTRK2, LOC132342128, SYN3, L1CAM, HSPG2, SYN1, PTPRD, LOC784898, LMX1A, NBEA, PTK7, PALLD, CBLN1
GOTERM_BP_DIRECT	GO:0060070	canonical Wnt signaling pathway	41	0.00100444	2.99807	1.50817e-06	2.09091	YAP1, TCF7, LEF1, DIXDC1, LRP5, LOC100848264, STK4, NID2, STK3, WNT6, EDNRA, FGF9, ADGRA2, GPC3, DVL2, RSPO2, BCL9L, WNT4, WNT10B, TCF7L2, TCF7L1, FZD3, FZD2, TGFB1, JUP, WNT5B, FZD4, WNT7B, FZD7, WNT5A, DKKL1, AXIN1, FZD8, WNT7A, AXIN2, WNT9A, SFRP1, SFRP2, SFRP5, RAPGEF1, TCF4
GOTERM_BP_DIRECT	GO:0000122	negative regulation of transcription by RNA polymerase II	199	0.00153659	2.81344	2.63058e-06	1.34831	SPI1, EHMT1, HNRNPU, NOC2L, SLA2, RBPJ, LOC112445612, LOC112445610, MYB, NSMCE3, LOC104976340, ZNF16, BIN1, THAP7, HOXB3, TRIB3, TAGLN3, BCORL1, EZR, ZFPM1, MAGEB4, ZNF154, URI1, CTBP1, GATA6, GATA5, GATA4, PRDM12, GATA2, MTDH, PCBP3, MIER2, ZBTB7B, RREB1, WNT10B, HEXIM2, PLK3, CREBBP, FOXF1, GADD45A, LOC107132081, PLK1, PDE2A, IGF2, ZNF32, NR1D1, ID2, ID3, PAF1, MKX, CALR, RBAK, SIM2, ZNF135, EZ…
GOTERM_BP_DIRECT	GO:0007399	nervous system development	68	0.00153659	2.81344	2.76863e-06	1.71548	PCSK2, SEMA5B, USP33, LDB2, PTPRF, POFUT1, DPYSL2, BOC, DPF3, AKT1, TNR, FEZF2, EPHB1, SEMA6B, APC2, EPHA4, HES6, RBFOX1, SEMA6A, DYNLT1, RBFOX3, PAX3, LOC536229, PAX6, NAV1, PAX5, NAV2, NRG2, FOS, TGFBR1, PAX2, GAP43, TUBB2B, PAX8, NRG3, PALLD, TYRO3, RAPGEF2, CAMK2B, BRSK2, SEMA7A, NUMBL, NRN1, CTF1, CRX, LRP5, MST1R, EFNA5, CLN8, RXRB, RXRA, ATXN1, SLIT3, N4BP3, MEF2D, NTRK2, SEMA4D, USP20, NT…
GOTERM_BP_DIRECT	GO:0001843	neural tube closure	30	0.00283165	2.54796	5.52724e-06	2.2949	RARG, SDC4, CITED2, TULP3, LRP2, PRICKLE1, CELSR1, ARHGAP35, CECR2, OPA1, DVL2, PRKACA, CC2D2A, ST14, FZD3, TGFB1, SEMA4C, WNT5A, COBL, GRHL3, SCRIB, SFRP2, SPINT1, MTHFD1, PTK7, LHX2, RARA, MKS1, PLXNB2, CLUAP1
GOTERM_BP_DIRECT	GO:0001701	in utero embryonic development	66	0.00472849	2.32528	9.93978e-06	1.67393	GPI, PTPRR, EXOC3L2, C2CD3, ELL, PRKCSH, CHD7, IHH, PLOD3, CTCF, CMIP, GLI3, GLI2, EDNRA, SH3PXD2A, ZMIZ1, SIN3A, MYO18B, PDGFRA, EMX1, ENDOG, AXIN1, LIG4, RPGRIP1L, ATP11A, MAPK8IP3, EPN1, TANC2, TGFBR2, ADCY9, ARMC5, MYH9, ANKS6, NSRP1, NOTCH2, NOTCH1, YTHDC1, GATA6, ASCL2, ADD1, INPP5B, EPB41L5, UNK, CHST11, GNA12, INPP5K, RBBP6, MGAT1, MSX1, CERT1, PDLIM7, ARNT2, FOXF1, PCGF2, IGF2, TBX3, CAM…
GOTERM_BP_DIRECT	GO:0035116	embryonic hindlimb morphogenesis	16	0.00574177	2.24095	1.29319e-05	3.16186	RARG, NOTCH1, ZBTB16, CHD7, RPGRIP1L, AFF3, TBX4, TBX3, ALX3, GNAS, GPC3, RSPO2, RARB, ALX4, MSX1, PITX1
GOTERM_BP_DIRECT	GO:0010976	positive regulation of neuron projection development	29	0.00736702	2.13271	1.81962e-05	2.2184	RET, CAMK2B, AVIL, TWF2, ARHGAP35, SNX3, NCKIPSD, TNN, DPYSL3, EP300, FYN, ALKAL2, MARK2, TRIM67, NTRK2, NTRK3, WNT5A, ZNF804A, PTK7, LRRC7, FES, PLXNB3, CNTN1, PLXNB2, RAPGEF2, ROR1, PRKD1, FGFR1, ARF6
GOTERM_BP_DIRECT	GO:0050772	positive regulation of axonogenesis	15	0.00736702	2.13271	1.88721e-05	3.23372	CHODL, MAP2K1, PLXND1, METRN, TIAM1, STK11, NIN, PLXNA2, PLXNA1, PLXNB2, MAP6, PLXNB1, PLXNC1, PLXNA4, PLXNA3
GOTERM_BP_DIRECT	GO:0007010	cytoskeleton organization	33	0.00736702	2.13271	1.99109e-05	2.08683	CNTNAP1, MAST3, AVIL, LIMD1, SYNE3, SIPA1L3, STRIP1, MAEA, ABLIM2, CAPZB, ABLIM3, DPYSL2, KRT25, PALM, PACSIN2, MAP3K20, PACSIN1, SVIL, ZRANB1, DMTN, MICAL3, MICAL2, CDC42BPB, WTIP, SNUPN, VIL1, ARHGAP10, ARC, GAN, RANBP10, RHOU, AJUBA, ZNF135
GOTERM_BP_DIRECT	GO:0030036	actin cytoskeleton organization	58	0.00796616	2.09875	2.27263e-05	1.69804	RBM27, FHL3, ARHGEF10L, CAPZB, PHACTR3, THSD7A, ARHGEF10, TMOD3, STARD8, ARHGEF17, ACTN4, SPTB, BCR, SFRP1, CLDN3, INF2, DAAM2, PALLD, KIT, EHBP1L1, SPECC1L, CDC42EP2, FSCN2, PKP3, TLN2, DOCK2, SMTNL1, SPTBN4, BRSK2, SPTBN5, TNXB, PACSIN2, XIRP1, FLNA, FLNB, S1PR2, WASF2, PDLIM7, SPECC1, FARP2, PTPN1, STARD13, NHERF1, DMTN, IQSEC1, DTNBP1, PARVB, SSH2, SSH3, SSH1, FER, DIAPH3, PARVG, PTK7, TAOK2,…
GOTERM_BP_DIRECT	GO:1902287	semaphorin-plexin signaling pathway involved in axon guidance	11	0.00866489	2.06224	2.60207e-05	4.01313	EDNRA, PLXND1, PLXNB3, PLXNA2, PLXNA1, PLXNB2, PLXNB1, ECE1, PLXNC1, PLXNA4, PLXNA3
GOTERM_BP_DIRECT	GO:0042060	wound healing	24	0.00993332	2.00291	3.13213e-05	2.37139	NOTCH2, YAP1, DSP, MACF1, SDC4, DST, SLC11A1, WNT5A, ALOX15, FN1, GRHL3, SCRIB, CELSR1, EVPL, PPL, TSKU, EPB41L4B, PTK7, SMPD1, EPPK1, PLPP3, PPARA, PPARD, PLEC
GOTERM_BP_DIRECT	GO:0007417	central nervous system development	33	0.0113822	1.94378	3.75987e-05	2.03262	DAZAP1, CITED2, CHD7, SLC2A1, MSI2, STK4, STK3, DHX30, CYP26B1, ZIC2, ADGRA2, DNER, NRCAM, ZNF566, SOX6, MNX1, EMX1, NGFR, EIF2B2, GSN, DSCAM, ZBTB16, APLP2, LIG4, GRHL3, ZIC4, ECRG4, CYP26A1, BCAN, VCAN, CYP26C1, PAX8, ID3
GOTERM_BP_DIRECT	GO:0070588	calcium ion transmembrane transport	28	0.0163039	1.78771	5.63048e-05	2.1419	ITPR1, ATP2A3, ITPR3, ATP2A1, CACNA1C, ITGAE, ATP2C2, PKD2, CACNA1H, CACNA1G, CACNA1I, EDNRA, TRPM5, SLC25A25, CACNG4, TRPM4, ASIC1, TRPC7, TRPC5, ANXA2, TRPC3, ATP2B3, ATP2B2, ANO6, ATP2B1, CACNB3, P2RX3, GAS6
GOTERM_BP_DIRECT	GO:0030198	extracellular matrix organization	53	0.0169386	1.77112	6.49473e-05	1.68703	COL18A1, ADAMTS2, MMP24, ADAMTSL5, ADAMTSL4, ADAMTSL2, MMP28, TNR, ADAMTS8, ADAMTS9, CSGALNACT1, PDGFRA, COL27A1, MMP3, COL23A1, MMP11, MMP14, MMP16, SPINT1, COL4A1, COL4A3, MMP17, COL4A6, COL8A2, MATN1, VWA1, COL17A1, COL15A1, TNXB, PAPLN, FBLN1, THSD4, ADAMTS15, ADAMTS14, ADAMTS13, ADAMTS17, ATXN1L, APBB2, COL26A1, COL24A1, FOXF2, FOXF1, KAZALD1, COLQ, NFKB2, GFAP, SMOC2, COL1A2, COL5A1, COL5A3…
GOTERM_BP_DIRECT	GO:0050804	modulation of chemical synaptic transmission	33	0.0169386	1.77112	6.84968e-05	1.98117	NLGN3, DGKE, NLGN2, NXPH4, GRIK3, CACNA1B, GRIK4, CACNA1A, AKAP7, CPLX2, LRP8, CPLX1, CPLX3, GNAI2, PACSIN2, FYN, DLGAP1, NXPH1, LRRC4C, DLGAP4, NTNG2, GRID2, GRID1, BTBD9, DNM1, PTPRD, BCR, LRFN2, SLC6A6, GRIN3B, TUBB2B, NRG3, PRKAR1B
GOTERM_BP_DIRECT	GO:0042733	embryonic digit morphogenesis	23	0.0169386	1.77112	7.25158e-05	2.32094	C2CD3, IFT140, WNT5A, LRP5, IHH, TULP3, ECE1, GRHL2, TBX3, GLI3, TBX2, GLI2, LMBR1, SFRP2, CHST11, TBC1D32, GNA12, MKS1, MAP3K20, ALX4, MEGF8, FREM2, BMPR1A
GOTERM_BP_DIRECT	GO:0001837	epithelial to mesenchymal transition	20	0.0169386	1.77112	7.30193e-05	2.4962	CUL7, DDX5, AKNA, TGFB1, NOTCH4, LEF1, WNT5A, LOXL3, SLC39A10, HMGA2, TGFBR1, TGFBR2, TGFBR3L, EPB41L5, DLG5, FLNA, NCAM1, WNT4, FGFR1, ENG
GOTERM_BP_DIRECT	GO:0071526	semaphorin-plexin signaling pathway	20	0.0169386	1.77112	7.30193e-05	2.4962	FARP2, SEMA5A, SEMA6B, SEMA5B, SEMA7A, SEMA6A, PLXND1, SEMA4D, SEMA4B, SEMA4C, SEMA3F, SH3BP1, ARHGDIA, PLXNA2, PLXNA1, PLXNB2, FLNA, PLXNB1, PLXNA4, PLXNA3
GOTERM_BP_DIRECT	GO:0030048	actin filament-based movement	11	0.0169386	1.77112	7.37568e-05	3.72648	MYO1D, MYO1C, MYO6, MYO7B, MYH14, MYH9, MYO9B, MYO7A, MYH10, WASF2, MYO1G
GOTERM_BP_DIRECT	GO:0043547	positive regulation of GTPase activity	31	0.0184895	1.73307	8.32862e-05	2.01406	DOCK6, BCAR3, DOCK8, RASGRF1, DOCK7, ASAP3, SNX13, ASAP1, ASAP2, PREX2, ABR, PREX1, ADAP2, SH3BP1, RASGEF1B, RACK1, RALGDS, RGS6, RALGPS1, RALGPS2, TGM2, SEMA4D, RALGAPA2, ARAP1, BCR, SFRP1, TBC1D2, RAPGEF1, RGS10, RAPGEF2, RAPGEF4
GOTERM_BP_DIRECT	GO:0046330	positive regulation of JNK cascade	33	0.0196119	1.70748	9.12867e-05	1.9564	MAPKBP1, NRK, FLT4, NOD1, NOD2, SH3RF1, STK3, RB1CC1, DVL2, RIPK1, GADD45B, RIPK2, GADD45A, WNT7B, WNT5A, SERPINF2, TNFRSF19, CARD9, DAB2IP, AXIN1, WNT7A, HIPK2, MAPK8IP1, SH3RF3, EDAR, SH3RF2, TRAF4, TAOK2, TLR9, CD27, BIRC7, PLCB1, MAP3K11
GOTERM_BP_DIRECT	GO:0072659	protein localization to plasma membrane	50	0.0243673	1.61319	0.00011708	1.68184	ERRFI1, C2CD5, RAB3A, PLEKHF1, CD81, ZDHHC5, ZDHHC7, ZDHHC3, IKBKB, AKT2, BSG, PALM, RAB8A, GPR179, TESC, RHBDF2, TTC7B, ANK1, TNFRSF1A, GAK, PACS2, FRMD8, PACS1, PKP2, PKP3, GAS6, EZR, RAPGEF6, ARF6, SPTBN4, LAMA5, RAMP3, ATP2C2, PRKCZ, PRAM1, DPP6, RAB40C, FLNA, INPP5K, NHERF1, PPIL2, NHERF4, JUP, SMURF1, SEC16A, KCNIP3, EFR3B, TSPAN14, EHD3, RAMP1
GOTERM_BP_DIRECT	GO:0006897	endocytosis	51	0.0297498	1.52652	0.000151861	1.65673	DENND1B, HIP1, DENND1A, USP33, MRC2, DPYSL2, LDLRAP1, AP2M1, SCARA5, MYO7B, CSNK1D, TBC1D2B, EPS15L1, MYO7A, EPN1, DNM1, EPN2, RAB31, BIN3, NPC1, KCNQ3, RHOU, RHOV, CSNK1G2, LOC613985, LRP5, LRP8, RHOBTB1, RHOBTB2, NCKIPSD, MYO6, PACSIN2, SH3BP4, SNX9, WASF2, LDLR, ATP9A, PACSIN1, USP20, TNK2, HIP1R, SORL1, LRP1B, MYO1D, MYO1E, EHD3, MYO1C, TRIP10, AAK1, MYO1G
GOTERM_BP_DIRECT	GO:0007156	homophilic cell adhesion via plasma membrane adhesion molecules	48	0.0297498	1.52652	0.000151876	1.68632	RET, PTPRT, CLSTN2, PCDHGB4, LOC104968820, PTPRM, CELSR1, CELSR2, CELSR3, PCDH17, IGSF21, CDH4, CDH3, CDH20, BSG, CDH23, NCAM1, NRCAM, PCDH1, KIRREL3, PCDHGA8, NTRK2, DSCAM, LOC132345758, PCDHGA2, PCDH7, NTRK3, LOC132342109, PCDHA13, L1CAM, HSPG2, IGSF11, LOC538674, SDK1, PTK7, PALLD, CDHR1, FAT1, PLXNB3, PLXNB2, FAT3, CDHR5, CDH15, FAT4, NECTIN4, DSCAML1, SDK2, NECTIN1
GOTERM_BP_DIRECT	GO:0007416	synapse assembly	21	0.0324764	1.48843	0.000170672	2.31625	KIRREL3, NLGN3, GPM6A, NLGN2, PLXND1, ELFN1, MECP2, SDK1, GNPAT, NRG3, ERBB4, PLXNA2, PLXNA1, PLXNB2, PLXNB1, ASIC2, DSCAML1, PLXNA4, SDK2, PLXNA3, CBLN1
GOTERM_BP_DIRECT	GO:0006915	apoptotic process	99	0.0378412	1.42203	0.000204547	1.4058	ERRFI1, NDUFA13, AHCYL1, JADE1, CAAP1, NOC2L, PDCD2L, STK11, AKT1, MAP3K7, ZGPAT, PRKCB, MAP1S, PRKCD, SHISA5, LOC784541, UNC5C, PRKCA, MFSD10, PPIF, CDIP1, ELMO2, VDAC1, AIPL1, PPID, SHC4, NOTCH2, PFKFB3, STK4, NRADD, FOXO1, STK3, ZFP36L1, BCL2L12, BAG6, GRK5, CHST11, TP53BP2, PMAIP1, RIPK1, BCL2L14, MAP2K6, NGFR, GADD45B, RMDN3, NSG1, GDF6, GADD45G, TNFRSF10D, XKR8, VIL1, AIMP2, BCL2, CLPTM1L, …
GOTERM_BP_DIRECT	GO:0035331	negative regulation of hippo signaling	14	0.0380408	1.41975	0.000211338	2.88692	MAP2K3, WWC1, WWC2, WTIP, LIMD1, STRN4, CIT, STRIP1, PPP2R1A, DLG5, WWC3, AJUBA, MARK3, VGLL4
GOTERM_BP_DIRECT	GO:0060041	retina development in camera-type eye	22	0.0417676	1.37916	0.000238314	2.22003	ACHE, LAMC3, CHD7, LPCAT1, PAX6, MERTK, CLN8, NR2E3, DCLK1, SLC4A5, MFSD8, RP1L1, NFIA, LHX2, GNB1, DCX, PDE6B, NPHP4, ARSG, PDE6A, SCAPER, NECTIN1
GOTERM_BP_DIRECT	GO:0008360	regulation of cell shape	42	0.0460939	1.33636	0.000269919	1.71722	LOC613985, WDR1, PLXND1, LIMD1, SYNE3, ARHGAP35, RHOBTB1, RHOBTB2, FAM171A1, RHOT1, GNA12, PALM, PLXNA2, PLXNA1, MYH14, FYN, PLXNC1, MYH10, PLXNA4, PLXNA3, TBCCD1, DMTN, NHERF1, SEMA4D, FN1, ARAP1, BAIAP2, VEGFA, VIL1, FGR, FMNL1, FES, CDC42EP4, TAOK2, KIT, CDC42EP2, PLXNB2, MYH9, PLXNB1, RHOU, NF2, EZR

## Sheet: DMG_GO_CC_BH0.05_full
Supplementary Table S6C. GO Molecular Function terms enriched in DMGs (BH-adjusted p ≤ 0.05)
Category	ID	Name	Count	Benjamini	negLog10B	PValue	Fold Enrichment	Genes
GOTERM_CC_DIRECT	GO:0005829	cytosol	916	1.10928e-39	38.955	9.88667e-43	1.4773	ZFYVE28, FAM110A, LIPE, PREX1, TBK1, DPYSL4, DPYSL5, AKT2, DPYSL2, GPBP1, DPYSL3, AKT1, PRKACA, XYLB, MNX1, GABARAPL2, MEF2B, MRTFA, UPB1, EML1, SND1, BCR, PRKAR1B, MTHFD1, PSME3, CLNS1A, PADI3, OPTN, PADI1, RABL6, MTMR2, URI1, CDCA4, FLII, CRABP1, AAAS, NCAPH, GIGYF2, SULT1A1, CYB5R1, EPB41L5, LARP1, RNF216, HLCS, MYO6, RDH14, PIP5K1C, C28H1ORF198, PPARGC1B, HEXIM2, JUP, ZNF260, EIF2AK1, LRBA, M…
GOTERM_CC_DIRECT	GO:0005737	cytoplasm	1263	4.26112e-36	35.3705	7.59557e-39	1.34779	LRRC14B, MAPKBP1, UXS1, AVIL, SLA2, RBPJ, MYLK, FAM110A, LIPE, IL4I1, ENDOV, TBK1, UBASH3B, DPYSL4, DPYSL5, AKT2, DPYSL2, DPYSL3, AKT1, PKNOX1, PRKACA, PKNOX2, RBFOX1, RBFOX3, CFAP91, STARD9, RFX2, HSPG2, PRKAB1, FRS3, PSME3, FEZ1, PADI3, LOC525426, PADI2, JTB, PADI4, OPTN, PADI1, SLBP, MTMR1, MTMR2, URI1, ZNF274, MTMR3, AIRE, CDCA4, FLII, CRABP1, NCAPG, GATA2, MRPL13, SLC5A3, NCAPH, CIAO1, SLC5A…
GOTERM_CC_DIRECT	GO:0005654	nucleoplasm	616	1.01725e-20	19.9926	2.71992e-23	1.42135	MAPKBP1, SPI1, RNH1, TRRAP, ADARB1, GPATCH3, SLA2, NOC2L, RBPJ, ELK1, BACH2, ZC3H12D, ALKBH3, RNF112, TBK1, ZMIZ1, CREB3L1, AKT2, ZMIZ2, MYB, CREB3L2, HOXA3, CDK5RAP1, CDK20, AKT1, ANKS1A, JUNB, MNX1, PKNOX2, ACOT7, MEF2B, MAP1S, PRKCB, DDX11, MRTFA, SCRIB, GTPBP4, ZNF16, WDR77, RNF126, EID2, ARMC5, PSME3, CLNS1A, PADI3, HOXB3, HOXB1, PADI1, HOXB5, URI1, CTBP1, CDCA4, FLII, GATA6, CDCA8, ABCB8, P…
GOTERM_CC_DIRECT	GO:0098978	glutamatergic synapse	138	2.35933e-14	13.6272	8.41117e-17	1.97351	DGKE, TRIO, PLXND1, CLSTN2, CPNE4, ZDHHC5, DIXDC1, ARHGAP39, ZDHHC8, HTR4, NUDT3, ACTB, ADGRA1, DPYSL5, TNR, AKT1, HOMER3, EPHB2, PRKACA, BSN, EPHA4, FBXO2, WNT5A, DGKZ, GRIP2, BCR, TANC1, BCAN, ARC, PRKAR1B, MAP1B, DGKQ, AKAP9, RTN4R, NOTCH1, CTBP2, CTBP1, ABHD6, CPLX2, PCDH17, ARHGAP22, FXR1, GRIN2A, CASKIN1, PACSIN2, PLXNA1, GSG1L, NXPH1, LRRC4C, DRD2, ASIC1, NTNG2, FZD3, PRRT2, CARMIL3, FUS, …
GOTERM_CC_DIRECT	GO:0005634	nucleus	1210	1.39284e-13	12.8561	6.20696e-16	1.20406	SPI1, EHMT1, NOC2L, RBPJ, ALKBH3, ZC3H12D, FAM110A, LIPE, AKT2, PSMD2, GPBP1, NKX1-1, AKT1, PKNOX1, PRKACA, MNX1, SAMD11, ZNF287, HES6, RBFOX1, ENDOG, MEF2B, RBFOX3, STARD9, MRTFB, RFX2, MRTFA, BHLHA15, PRKAB1, SND1, LOC104976340, RFX4, CLNS1A, PADI3, CDIP1, PADI2, PADI4, OPTN, PADI1, RABL6, ZNF276, PIF1, MTMR2, URI1, ZNF274, AIRE, CDCA4, FLII, CRABP1, GATA6, GATA5, GATA4, GATA2, ZNF26, SLC5A5, W…
GOTERM_CC_DIRECT	GO:0048471	perinuclear region of cytoplasm	157	1.42445e-10	9.84635	7.61736e-13	1.72243	WWC1, RASEF, C6H4ORF48, GOLGA1, TRAPPC12, PDE8B, PRKACA, PDE8A, CALN1, CDK5RAP2, KCNH2, PRKCG, KIRREL1, DGAT2, MAP2K2, FBXW8, MAP1S, PRKCE, STX8, NANOS3, PRKCD, VPS33B, IRAG1, LMTK2, CSNK1D, MMD2, WRNIP1, PRKCA, ACTN4, GTPBP4, RAB34, ADGRB1, PKP1, EZR, OBSL1, JCAD, OPTN, CHODL, MTMR2, CUL7, ITPR1, TWF2, NDRG1, MTDH, FXR1, CTIF, NDOR1, FLRT1, MYO6, NLRP5, PLCG2, TP53BP2, INPP5K, MAP6, RHPN2, HCRT,…
GOTERM_CC_DIRECT	GO:0005925	focal adhesion	69	2.28058e-08	7.64195	1.42282e-10	2.14184	BCAR3, PRAG1, ITGB5, ITGB4, ITGB3, AVIL, ITGB2, FAM107A, ILK, LIMD1, ACTB, ACTG1, PPFIA1, ITGB7, TNS3, TNS2, TNS1, MAP2K1, TLE2, MAP2K2, DST, ITGA2, AFAP1, ZFYVE21, ADAM17, SLC9A5, ARMC5, PALLD, PEAK1, ADGRB1, IRF2, MYH9, RHOU, ITGA5, LCP1, TLN2, EZR, AJUBA, PHLDB2, PLEC, ARF6, PXN, ASAP3, NEDD9, ARL2, PIK3R2, THSD1, ADD1, ARHGAP22, EPB41L5, FLRT1, XIRP1, MAPK1, MISP, PDLIM7, GSN, PARVB, ARHGAP26…
GOTERM_CC_DIRECT	GO:0030424	axon	87	5.28703e-08	7.27679	3.76972e-10	1.92091	RET, ROBO3, NRP2, GSK3A, RAB3A, PLXND1, CPNE6, ACTB, SLC6A3, ACTG1, IGF1R, C4A, BOC, BSG, PALM, KIF13B, NRCAM, KIF1B, SCN5A, BSN, EPHB2, SPG11, NEFH, SCN1B, KCNH1, PPFIA2, KIRREL3, EPHA4, DSCAM, PLEKHG5, KCNAB2, HSPG2, SYN1, BCR, SCN10A, BIN1, PALLD, LOC781663, FEZ1, RIN3, SCN4A, MAPT, DSCAML1, LLGL1, PLEC, HCN4, MTMR2, PRKAA1, NLGN2, ATL1, ITPR1, HTT, LRP2, FXR1, ABR, MAP6, NCAM1, N4BP3, DRD2, T…
GOTERM_CC_DIRECT	GO:0005912	adherens junction	61	8.20833e-08	7.08575	6.58422e-10	2.18977	CTNND2, CTNND1, PTPRM, LIMD1, ACTB, LRRC1, CDH4, CDH3, PRX, KIF13B, DSP, MAGI1, SHROOM2, SHROOM3, SCRIB, FRMD4A, FRMD4B, LRRC7, CDHR1, PARD3, CDC42EP4, PKP2, MYH9, PKP1, CDHR5, PKP3, CDH15, EZR, AJUBA, JCAD, CRB1, NOTCH1, CD99L2, EFNA5, DLL1, NDRG1, ADD1, CYTH3, IGSF21, EPB41L5, ARVCF, CCDC85C, SH3BP1, TMEM204, CDH20, PDLIM7, JAG1, NIBAN2, JUP, TNK2, TBCD, WTIP, TJP1, AFDN, MYO1E, DLG5, FAT1, FAT…
GOTERM_CC_DIRECT	GO:0005856	cytoskeleton	137	1.1334e-07	6.94562	1.01016e-09	1.63934	FHOD3, FRMPD3, TRAF3IP1, FRMPD1, FRMPD2, JADE1, ARHGAP39, CFAP300, ACTB, ACTG1, MAEA, KIF5B, DPYSL2, KIF21B, GTSE1, TNS1, SLC30A9, TMOD3, CFAP91, MYO7B, FRMD4A, FRMD4B, MYO7A, ANK3, ANK1, FRMD1, BIN3, FRMD8, BIN1, DGKQ, FSCN2, TLN2, EZR, TRIB2, KANK3, MACF1, PXN, TWF2, EVPL, PPL, RHOBTB1, RHOBTB2, EPB41L5, SNTG2, RHOT1, EPB41L1, SNTG1, INPP5D, PACSIN2, NPHP4, MAP2K6, BBS2, SPECC1, JUP, ODF3, MICA…
GOTERM_CC_DIRECT	GO:0030425	dendrite	94	3.79781e-07	6.42047	3.72334e-09	1.79723	EPHB6, WDR47, DENND1A, RPLP0, CPNE6, ZDHHC5, HNRNPU, KNDC1, HTR4, ELFN1, C4A, TMEM266, TRIM9, GRM5, HTR7, PSD2, OPA1, PPP2R1A, DPYSL5, DNER, RACK1, CAPN2, HOMER3, KIF1B, BSN, EPHB2, SPG11, EPHB1, ZNF385A, KCNH1, PRKCG, EPHA4, DSCAM, SCARA5, MAP1S, ACAD9, UNC5C, MAPK8IP3, SYN1, MAPK8IP1, TANC1, GAP43, ALS2, LOC781663, MAP1B, ADGRB1, RIN3, MAPT, PLEC, HCN4, URI1, PRKAA1, NLGN2, EPHA10, RAB1B, AMIGO…
GOTERM_CC_DIRECT	GO:0005667	transcription regulator complex	71	1.57791e-05	4.80192	1.6876e-07	1.82764	RARG, SPI1, MIDEAS, TCF21, LDB2, LIMD1, AATF, NR2E3, HOXA10, YY1, DACH1, EP300, PKNOX1, PITX2, JUNB, PITX1, TEAD3, TEAD4, TLE3, HES6, RBM14, TLE2, MEF2B, TCF12, FOS, POU3F1, RUNX2, TLE6, RBL2, TFDP1, RARA, RARB, AJUBA, RBPJL, EPAS1, SATB2, GATA6, GPS2, PBXIP1, HOXB13, GATA2, NPAS2, ARNTL, ALX4, MSX1, ZNF787, LOC787812, E2F4, ARNT2, CREBBP, JUN, ANHX, SKOR2, FOXF2, SNAI3, NFATC2, NFATC1, SMAD6, TB…
GOTERM_CC_DIRECT	GO:0005604	basement membrane	36	1.81411e-05	4.74134	2.14283e-07	2.4047	COL17A1, LAD1, ACHE, LAMA5, COL15A1, CD151, LAMC3, ITGB4, LAMA3, FBLN1, EFNA5, NTN1, NID2, THBS4, NTNG2, COL27A1, ENTPD2, ANXA2, COL23A1, FN1, USH2A, HSPG2, SMOC2, FRAS1, COL4A2, COL5A1, COL4A1, COL4A3, PXDN, COL4A6, VWC2, COL8A2, VWA1, VWA2, AGRN, FREM2
GOTERM_CC_DIRECT	GO:0005794	Golgi apparatus	214	1.81411e-05	4.74134	2.26359e-07	1.38222	TRRAP, ZDHHC7, GCC1, ZDHHC8, SLA2, PWP1, HS6ST1, ZDHHC3, FGFRL1, HS6ST3, NDST1, RUSC1, GOLGA1, TBC1D22A, TBC1D22B, CALN1, CDK5RAP2, CUBN, GARIN5A, ST6GAL2, ENTPD4, TANGO2, SACM1L, PRKCE, PAQR3, AP1B1, MTUS1, COG1, MIF4GD, WDR77, PISD, MARF1, FEZ1, PLPP3, OBSL1, OPTN, SLC35D3, GIGYF2, NCSTN, MYO6, INPP5E, DYM, CD14, KIAA0319L, ATP6V0A1, TRPM4, NDFIP2, PDE2A, ABCA7, FHDC1, UBAC1, GNPTG, B4GAT1, FAS…
GOTERM_CC_DIRECT	GO:0042995	cell projection	56	2.45817e-05	4.60939	3.28633e-07	1.95703	RSPH10B, TENM2, RAB3A, TENM4, WDR1, TRAF3IP1, FAM107A, JADE1, CFAP300, SH3PXD2A, SH3PXD2B, ERC1, TNS3, MAGI1, DST, PDPK1, CFAP91, ACTN4, SPTB, SYN1, DNM1, LOC538810, TBC1D24, RHOU, NGEF, PLEC, SPTBN4, LOC613985, MACF1, SPTBN5, NRXN1, NRXN3, USH1C, CACNA1A, NRXN2, CPLX2, RHOBTB1, DDN, RHOBTB2, MTM1, RHOT1, GRK2, CCT8, DNAI1, SVIL, AFAP1L1, MICAL3, USH2A, COQ6, PTK2, GFAP, CYLD, SLC6A6, EPPK1, AMOT…
GOTERM_CC_DIRECT	GO:0034451	centriolar satellite	46	2.58467e-05	4.58759	3.68581e-07	2.11079	CEP57, C2CD5, NAA40, C2CD3, FLII, DYSF, PTPN20, NLRC3, AK5, CHD3, WDR62, DBH, ODF2L, PCM1, PDZD2, KIF5B, CNTRL, PACSIN2, PCNT, FNIP2, RAB11FIP3, CEP68, CCDC112, BBS2, RBM39, G6PD, IL4R, CCDC13, CCDC57, EXOC7, HARBI1, CCDC14, NEK6, CEP131, CCDC113, PLK1, DCDC2, WDR13, PAX2, IFT43, FRMD8, TEX9, ALDOB, RPP25, CCNO, CCDC61
GOTERM_CC_DIRECT	GO:0062023	collagen-containing extracellular matrix	62	4.70019e-05	4.32788	7.1215e-07	1.84844	COL18A1, SRPX, SERPINE2, ELN, LOXL3, F13A1, PLOD3, LOXL4, PCSK6, LOXL1, ADAMTS2, TNN, TNR, ADAMTS8, TGM2, COL27A1, ANXA2, VWF, FIBCD1, ADAM11, PCOLCE, F3, SNORC, COL4A2, COL6A1, COL4A6, MATN1, VWA1, COL6A3, VWA2, COL6A5, MATN4, CSPG4B, FREM2, COL17A1, LRRC15, COL15A1, TNXB, COL11A2, LTBP3, THBS4, THBS3, ADAMTS15, GPC1, GPC3, GPC5, GPC4, GPC6, COL26A1, ANGPT2, COL24A1, TGFB3, COLQ, COL1A2, FRAS1, …
GOTERM_CC_DIRECT	GO:0005783	endoplasmic reticulum	205	4.76762e-05	4.3217	7.64859e-07	1.37108	AHCYL2, KDELR1, ZDHHC7, TMEM97, ZDHHC3, RNF115, PIEZO1, TUNAR, GLUL, CUBN, ACSL1, FBXO2, SACM1L, PRKCE, PRKCD, ACSL6, PNLDC1, KCNQ1, MXRA7, LRPAP1, SLC35D3, GIGYF2, PGS1, HSD11B2, NCSTN, GRIN2A, AGMO, INPP5K, RDH14, ARSG, FDFT1, TRPM4, NDFIP2, EDEM2, PDE2A, ABCA4, UBAC2, FA2H, TMCC2, ANP32B, CALR, TP73, GASK1A, FKBP11, LOC100336900, TMEM151B, SERPINA1, ZFAND2A, PIGQ, RPLP0, TECR, PIGP, LPCAT1, SP…
GOTERM_CC_DIRECT	GO:0005874	microtubule	82	5.11848e-05	4.29086	8.66767e-07	1.68371	CEP57, WDR47, SPEF1, KIF17, SOGA1, TUBA1B, OPA1, MATCAP1, KIF5B, RASSF5, KIF13A, TEKT2, TCP11L1, KIF13B, KIF1B, KIF1A, KIF21B, CDK5RAP3, NUDC, MAP2K2, DYNLT1, DST, MAP1S, CKAP2, SHROOM2, SHROOM3, TUBG1, EML1, KIF6, TUBA4A, EML2, DNM1, DYNC1LI1, TUBB2B, KATNAL1, KIFC2, KIFC1, KIF16B, MAP1B, LOC784058, DCX, MAPT, GAS8, MACF1, DNAH1, AKNA, DNAH2, TUBGCP2, DNAH9, PBXIP1, JAKMIP1, KLC1, NDRG1, MTA1, D…
GOTERM_CC_DIRECT	GO:0045202	synapse	113	7.66378e-05	4.11556	1.38786e-06	1.5329	FAM107A, ADARB1, HTR4, ACTB, ACTG1, C4A, HTR7, CAPN5, SLC12A7, CHRNB2, PRKCG, DSCAM, MAP1S, PRKCE, MYO7A, CARTPT, GABRG3, MAPK8IP1, C17H22ORF39, OLFM1, BCAN, TIAM1, CACNB3, SLC9A5, HNRNPUL1, LOC781663, MAP1B, EEF1A2, KCNQ3, TBC1D24, VDAC1, TAGLN3, ARL8A, NRN1, CPLX1, CACNA1G, SHARPIN, HRH3, HRH2, DRD2, HCRT, TAC1, PACSIN1, PTPRN2, EGR3, TOR1A, HTR1A, HTR1B, EEF2, EIF2S1, SYT7, SDK1, CPEB1, SLC6A9…
GOTERM_CC_DIRECT	GO:0016604	nuclear body	83	7.66378e-05	4.11556	1.4344e-06	1.65905	RERE, PRDM8, CLIC3, THRB, CRTC1, PRDM5, EHMT1, TCF20, ARRB1, OTP, PTPN23, AFF3, YARS2, CDC14A, IKZF4, SNAPC5, RNF112, ZIC2, TRIM25, EIF2D, NELFA, SBF1, ZNF202, PARP3, TLE2, REXO1, ATMIN, SCAF11, TINF2, HCFC2, NCOR2, SGO2, SETBP1, NDUFS3, MYH9, NUP98, TKT, TELO2, ENG, RNF32, RPN2, RGS14, AIRE, TCF7, DDX20, IGHMBP2, DTX1, GATA4, STK4, INAVA, ADD1, MTDH, DVL2, SH3BP5, SAFB2, HIVEP1, NHS, SYMPK, E4F1…
GOTERM_CC_DIRECT	GO:0009986	cell surface	124	0.000104044	3.98278	2.04008e-06	1.49054	EPHB6, SCARB1, CLSTN2, LOC100336941, CTNND1, HNRNPU, ANTXR2, GLDN, APMAP, TNN, ADGRA2, CAPN5, TNR, BSN, TNS1, KCNH2, PDIA3, LAG3, KCNH5, SCARA5, IL1R1, WNT5A, SERPINF2, SLC11A2, LOC784541, SIGIRR, ADAM17, BCAM, ADAM15, TYRO3, KCNQ3, CD226, NOTCH2, CD151, NOTCH1, SDC4, NOTCH4, SDC2, PDGFB, CD99L2, NRADD, SCUBE2, ADAMTS15, WNT6, GRIN2A, SCUBE1, WNT4, NGFR, TGFB1, GP2, HSPA2, L1CAM, VASN, IGF2R, TNF…
GOTERM_CC_DIRECT	GO:0014069	postsynaptic density	52	0.000139236	3.85625	2.8542e-06	1.89244	CTNND2, RPLP0, INSYN2A, LRRC1, RNF112, CAPZB, ADGRA1, PALM, HOMER3, DLGAP1, BSN, SH2D5, PDPK1, SCRIB, INSYN1, SYN3, SORCS2, SYN1, BCR, CNKSR2, GAP43, ARHGEF9, ALS2, LRRC7, MAP1B, ADGRB1, SHANK3, SHANK2, CAMK2B, CAMK2D, RGS14, CAMK2A, ITPR1, PRICKLE1, KALRN, ADD1, FXR1, SYNDIG1, PAK6, FYN, DISC1, PDLIM7, EGLN1, NGFR, NTRK2, DMTN, DTNBP1, NETO2, DLG4, RHEB, DLG5, NEURL1
GOTERM_CC_DIRECT	GO:0016323	basolateral plasma membrane	66	0.000149176	3.8263	3.19093e-06	1.74141	SPEF1, CD81, FRMPD2, SLC2A1, SLC4A2, BEST2, PKD2, PKD1, SLC4A5, LRRC1, AQP1, SLCO2B1, BSG, PALM, SLC26A11, ATP7A, SLC16A3, DSP, ABCC1, ITGA3, SCRIB, ANK3, MRPS6, SLC39A14, SLC7A7, SLCO4A1, LRRC7, KCNQ1, SLCO2A1, TLR9, ORAI1, SLC29A4, ALPK2, EZR, PLPP3, ATP6V1B1, SLC29A2, SLC22A6, NDRG4, SLC22A5, HPGD, LRP1, SLC43A2, SLC43A3, SLC22A1, SLC41A1, NOD1, NOD2, SLC7A1, SLC5A3, EGFR, SLC9A1, ERBB4, CNNM2…
GOTERM_CC_DIRECT	GO:0000139	Golgi membrane	122	0.000157158	3.80366	3.59613e-06	1.47998	SLC35B3, SLC35B2, GALNT14, ATP8A2, GALNT13, CLSTN2, GALNT15, KDELR1, GALNT18, GALNT17, GOLIM4, IHH, XYLT1, SPRING1, ZDHHC8, GOLGA3, OSBP, ARFIP1, GABARAPL2, COG6, COG5, ENTPD4, SACM1L, COG3, COG2, COG1, CSNK1D, MMD2, MAPK8IP3, TPST2, RNF125, PLPP3, HPD, LLGL1, UBIAD1, LMAN2L, TMEM59L, LOC101906447, TEX261, PLD3, MAN2A2, CHST11, CHST12, INPP5E, ST3GAL4, ST8SIA5, ST8SIA6, ST3GAL6, DRD2, RNF175, RAB…
GOTERM_CC_DIRECT	GO:0031012	extracellular matrix	60	0.000157158	3.80366	3.64181e-06	1.78881	LGALS3BP, SNED1, FCGBP, CLIC3, IHH, CLEC14A, ELFN1, TSKU, ADAMTS2, MMP24, ADAMTSL5, ADAMTSL4, ADAMTSL2, MMP28, EMILIN3, TIMP2, ADAMTS8, ADAMTS9, TECTA, TGM2, CCBE1, VWF, MMP3, WNT5A, F3, MUC5AC, MMP11, MMP14, PHOSPHO1, MMP16, OPTC, MMP17, LRRC3B, FBLN7, FBN3, LRRC15, TNXB, PAPLN, THSD4, CPN2, ADAMTS15, WNT6, ADAMTS14, ADAMTS13, MUC2, GPC1, ADAMTS17, LRIG1, WNT4, LINGO1, COL26A1, TGFB1, TGFB3, LRR…
GOTERM_CC_DIRECT	GO:0098839	postsynaptic density membrane	37	0.000217142	3.66326	5.22535e-06	2.12227	DAGLA, NOTCH1, CLSTN2, GRIK3, GRIK4, ADCY1, CACNA1C, LRP8, ELFN1, IGSF21, GRM5, GRIN2A, CACNG8, ERBB4, SYNDIG1, GSG1L, ASIC2, CSMD2, LRRC4C, CACNG4, ASIC1, KCNH1, CACNG5, GRID2, GRID1, SEMA4B, SEMA4C, ATP2B2, NETO2, SORCS3, VASN, GRIN2D, LRFN2, GRIN3B, DLG2, DLG4, ADGRB3
GOTERM_CC_DIRECT	GO:0015629	actin cytoskeleton	62	0.000267715	3.57233	6.68095e-06	1.74028	ONECUT2, AVIL, ARPC1B, ACTB, ARHGAP35, TRIOBP, LIMD2, AKAP13, CATIP, BAIAP2L1, MPRIP, PKNOX2, MYO7B, AFAP1, MYO7A, MTSS1, FGR, ADAM17, ARC, BIN3, PEAK1, CDC42EP4, SPECC1L, RARA, FSCN1, TAGLN2, FSCN2, TAGLN3, EZR, MACF1, AHNAK, FLII, NTN1, NEURL1B, ABLIM2, ABLIM3, CALD1, MYO6, APBB3, CORIN, PDLIM7, SNCA, SVIL, GSN, DMTN, PARVB, BAIAP2, MYO19, EFR3B, TTC17, MYO1D, VIL1, ARHGAP33, MYO1E, FER, MYO1C,…
GOTERM_CC_DIRECT	GO:0005903	brush border	22	0.000341424	3.46671	8.82468e-06	2.69985	SLC34A3, CUBN, ENPEP, NHERF4, FLII, MYO7B, USH1C, LOC101905453, ACTB, AQP1, VIL1, MYO1D, MYO1E, MYO1C, CAPZB, MYH14, FLNA, MYH9, EZR, RALGDS, PLS1, PLEC
GOTERM_CC_DIRECT	GO:0032587	ruffle membrane	31	0.000372356	3.42904	9.95605e-06	2.24091	C2CD5, LAMC3, ITGB3, WWC1, EGFR, EPB41L5, PSD2, SNTG1, AKT2, PSD3, MYO6, PACSIN2, PLCG2, THEM4, INPP5K, EPS8L1, EPS8L2, KCNN4, APPL2, PACSIN1, PSD, PLA2G4F, TESC, HIP1R, FGR, ADAM17, MYO1C, SPATA13, ITGA5, EZR, JCAD
GOTERM_CC_DIRECT	GO:0005813	centrosome	141	0.000461577	3.33576	1.2753e-05	1.40388	RRP7, TRAF3IP1, CEP19, CEP120, JADE1, HNRNPU, CDC14A, CCDC28B, FAM110A, PRKACA, CEP97, CDK5RAP3, CDK5RAP2, PSKH1, MAP2K1, TBCCD1, MAP1S, DDX11, CSNK1D, RPGRIP1L, CDC25B, KIAA1217, DYNC1LI1, KATNAL1, FEZ1, AKAP9, JTB, AJUBA, OBSL1, CHODL, BRSK2, CUL7, AKNA, TUBGCP2, PPP1R35, FBF1, UBR4, ARL2, DTX4, AAAS, NDRG1, SKA1, LOC101909551, STK3, ODF2L, NPHP4, RAP1GAP2, PLK3, CEP112, PLK5, NEK6, PLK1, TBCD,…
GOTERM_CC_DIRECT	GO:0002116	semaphorin receptor complex	10	0.00137866	2.86054	3.932e-05	4.39749	PLXND1, SEMA4D, PLXNB3, PLXNA2, PLXNA1, PLXNB2, PLXNB1, PLXNC1, PLXNA4, PLXNA3
GOTERM_CC_DIRECT	GO:0005769	early endosome	71	0.00198553	2.70212	5.8881e-05	1.57423	CNTNAP2, PLEKHF1, DYSF, SNX13, PTPN23, OSBPL10, RASGEF1B, RUSC1, CHMP1A, DNER, TOM1, LDLRAP1, GATD1, EPHA4, SERPINB1, MAP2K1, MAP2K2, STX8, VPS33B, ARRDC3, SLC11A2, NIPA1, LMTK2, TBC1D2B, F3, PTP4A3, RAB31, ALS2, HGS, KCNQ1, RIN3, EVL, ATP6V0D1, ATP6V0D2, LOC100138645, LTF, BLTP3B, LRP1, MGRN1, VPS4A, TGFBRAP1, INHCA, HTT, PLD4, SNX30, TRAK1, SNX3, RAB21, NEURL1B, GGA1, GGA3, RPS6KC1, MVB12B, PAC…
GOTERM_CC_DIRECT	GO:0005581	collagen trimer	31	0.00198553	2.70212	6.01675e-05	2.07072	COL17A1, C1QB, COL18A1, COLEC11, COLEC10, COL15A1, COL14A1, COL11A2, PLOD3, C1QTNF9, EMILIN3, EMILIN2, COL26A1, COL27A1, SCARA5, COL24A1, COL22A1, PCOLCE, COLQ, COL1A2, COL4A2, COL5A1, COL4A1, COL5A3, COL7A1, COL4A3, COL4A6, COL20A1, COL8A2, COL6A3, C1QC
GOTERM_CC_DIRECT	GO:0043005	neuron projection	76	0.00213092	2.67143	6.64724e-05	1.5425	ARF3, GABRB3, PCSK2, ROBO3, SNAP25, TENM2, AHCYL2, TENM4, PTGDR2, FAM107A, SLC6A3, PTPRF, RNF112, RGS6, RAB8A, CHRNB2, PRKCG, PACRG, FBXW11, KCNAB2, SSTR1, GABRG3, SSTR3, ANO2, SSTR5, TMIGD1, VAMP7, RGS9BP, KCNQ1, DCX, RAPGEF2, VAMP1, MAPT, STX1A, VAMP3, PRKN, CAMK2B, GPM6A, CAMK2D, CAMK2A, CACNA1B, CACNA1A, CACNA1H, CACNA1G, INPP5B, FXR1, CACNA1I, GLRA1, GRIN2A, SV2B, CHRNE, NPBWR1, GNA12, INPP5…
GOTERM_CC_DIRECT	GO:0043235	receptor complex	57	0.00303135	2.51836	9.72625e-05	1.64365	RET, FLT4, LOXL4, GPR20, PTPRF, NR3C2, TM7SF2, IGF1R, PTPRV, ABCG8, PDGFRA, CUBN, IL4R, LIFR, OSMR, TNFRSF1A, TGFBR2, GPRC5B, GPRC5A, KIT, TYRO3, ROR1, ENG, NOTCH2, NOTCH3, ADCYAP1R1, RAMP3, NOTCH1, LRP1, LRP5, ITPR3, LRP2, MST1R, LRP8, EGFR, RXRA, ERBB4, RIPK1, LDLR, NTRK2, PTPRN2, NTRK3, IL31RA, TRPV3, MERTK, ACVR2B, LRP1B, DLK2, PTPRD, PEX5L, P2RX3, TAOK2, FGFR4, RAMP1, CRLF1, BMPR1A, FGFR1
GOTERM_CC_DIRECT	GO:0005902	microvillus	23	0.00375254	2.42567	0.000123747	2.29001	WWOX, CRB1, PDGFRA, TGFB1, NHERF1, SPEF1, STARD10, MYO7B, USH1C, CALML4, MYO7A, VIL1, MYO1D, MYO1E, MYO1C, MYO6, FSCN1, NF2, EZR, MYO1G, ENPP7, ATP6V1B1, TPRN
GOTERM_CC_DIRECT	GO:0098793	presynapse	45	0.00383607	2.41611	0.00012992	1.74606	NLGN3, PRKN, SEMA7A, NLGN2, RAB3A, HIP1, DENND1A, SLC22A1, STXBP2, ITPR1, SLC2A1, NRXN2, ADCY1, DOC2B, CPLX2, CLN8, AP2A2, FXR1, GRK2, CASKIN1, CAPN2, S1PR2, ERC1, DISC1, ASIC1, NGFR, RPH3AL, TRPC5, UNC13A, ATP6AP1, ABCC8, CADPS, ATP2B3, SEPTIN3, SYNJ2, DNM1, SEPTIN8, LRFN2, ADORA2B, DGKQ, AAK1, TBC1D24, SLC29A4, SMCR8, GRAP
GOTERM_CC_DIRECT	GO:0005768	endosome	59	0.00429772	2.36676	0.000149386	1.60486	STEAP3, RAB3A, CDKN1B, CPNE6, ECE1, PTPN23, SLC2A4, RNF112, TOM1, RAB8A, CUBN, PDCD6IP, ANXA2, ARRDC3, ZFYVE21, PRSS16, CYBA, AVPR1A, TGFBR1, EPN1, RAB33B, EPN2, TOM1L2, RAB37, DGKQ, TLR9, EZR, ASTN2, DGKH, ASTN1, RNF32, LRPAP1, SLC66A2, UNC93B1, UBR4, LRP2, THSD1, GIGYF2, RAB21, ZNRF1, RAB40C, SNX25, GPC1, PACSIN2, FYN, ATP9A, PACSIN1, TMEM184A, ABCA2, SYT3, TNK2, NSG1, MYO1D, CALY, DOP1B, OCIAD…
GOTERM_CC_DIRECT	GO:0098685	Schaffer collateral - CA1 synapse	30	0.00447982	2.34874	0.000159708	2.00392	NOTCH1, HIP1, ITPR1, ADCY1, LRP8, ACTB, ACTG1, SYNGR1, GRM5, CAPZB, ARHGDIA, TNR, GSG1L, FYN, LRRC4C, BSN, EPHA4, NTNG2, WNT5A, DTNBP1, BAIAP2, SYN1, PTPRD, BCR, LRFN2, TUBB2B, PRKAR1B, P2RX3, ADORA2B, GIPC1
GOTERM_CC_DIRECT	GO:0012505	endomembrane system	76	0.00454128	2.34282	0.000167645	1.50206	ERRFI1, PTPRR, SLC2A4, PKD1, SPPL3, LOC107132454, MFSD8, NRBP2, APMAP, CAPN1, ERC1, CDK5RAP3, GABARAPL2, STX8, APLP2, SLC2A12, AP1B1, AP3B2, SLC22A23, DISP3, TMX4, RAB31, VAMP7, NPC1, PITPNM1, PITPNM3, CDC42EP4, PITPNM2, CDC42EP2, TBC1D24, TSNARE1, SFT2D1, STX1A, VAC14, MTMR1, LRPAP1, RNF34, SLC22A5, NOTCH1, HEPACAM, RAB1B, PRICKLE1, SRL, LRP8, AGPAT3, AGPAT4, STX10, MTM1, RAB21, RAB11FIP1, RAB20…
GOTERM_CC_DIRECT	GO:0005739	mitochondrion	271	0.00454128	2.34282	0.000169995	1.22228	ISCA1, CLPB, ECI1, PARS2, ABAT, MTFR1L, ALKBH3, LIPE, ZMIZ2, CDK5RAP1, KAT8, PRKACA, GLUL, PDK2, PDHX, CPT1A, MECR, ENDOG, TANGO2, PRKCE, MTUS1, GTPBP3, PISD, COX7A2L, WDR81, IFI27, PDE12, MTHFD2L, KCNQ3, TMEM126A, VDAC1, SUCLG1, LOC614914, PIF1, LOC132342276, URI1, AARS1, NLRX1, ABCB8, PGS1, DHX30, CYB5R1, LDHA, CYB5R3, NTHL1, LDHD, HIVEP1, TNRC18, PUSL1, RAB11FIP3, PPARGC1B, NDFIP2, RMDN3, DELE…
GOTERM_CC_DIRECT	GO:0005911	cell-cell junction	51	0.00461878	2.33547	0.000177012	1.66127	PTPRU, WDR1, ITGB3, CELSR2, VSIG10, AKT1, KIRREL3, MAGI1, KIRREL1, MAP2K2, MAGI3, PRKCD, GAB1, RPGRIP1L, ADAM17, KIT, MYADM, FSCN1, RAPGEF2, LCP2, PKP3, ITGA5, PRKD1, JCAD, USP53, HEPACAM, LOC616063, FLRT1, PACSIN2, CDH23, FLNA, CSK, NPHP4, WASF2, NGFR, NTRK3, LOC781494, GRHL2, MAPK15, IGSF11, AFDN, DLG2, GIPC3, PTK7, GIPC1, FAT1, PTPN6, FGFR4, LAT, LIMS2, LIMS1
GOTERM_CC_DIRECT	GO:0030054	cell junction	34	0.00633056	2.19856	0.000248257	1.86893	SPTBN4, SPTBN5, PTPRR, GTF2A2, SLC7A2, EGFR, PUF60, PPP1R13L, OSBP, TP53BP2, NHS, PCDH1, CDK5RAP2, MFAP3L, CEP68, PDGFRA, MEF2B, DST, SLC2A11, PLEKHG6, ABCA7, ACTN4, GTF2F1, SPTB, ELL3, TBC1D2, FER, RAD51C, NFIA, EPPK1, AMOTL2, PTPN7, PTPN5, TP73
GOTERM_CC_DIRECT	GO:0010008	endosome membrane	45	0.00668782	2.17472	0.000269526	1.69617	RET, OCA2, VAC14, STEAP3, ATP8A2, NCF4, VPS4A, CD1D, HTR4, THSD1, SNX3, LAMP5, MFSD8, LAMP1, LOC782367, VPS53, WDR91, KIF13A, TOM1, NCDN, PIP5K1C, RFFL, CTSD, RAB8A, APPL2, TMEM150B, ATP6AP1, PRAF2, SLC11A1, SLC11A2, DTNBP1, AP3D1, WIPI2, ARHGAP26, IGF2R, TPCN1, ACAP3, ARHGAP10, EHD3, TRAF3, TBC1D5, RAB15, RAB35, PLEKHM2, RHOV
GOTERM_CC_DIRECT	GO:0005730	nucleolus	175	0.00668782	2.17472	0.000274189	1.28082	MAPKBP1, ZNF692, NARF, PRDM5, RRP1, ADARB1, ADARB2, PWP2, RBPJ, NOC2L, PWP1, CDC14A, LOC512869, GOLGA3, ENDOV, OSBP, MACROD2, ZNF202, PHLDA1, MNX1, CDK5RAP3, MAGI1, NOM1, SCAF11, RPS8, MAP1S, DDX11, ARID5A, MTUS1, CYB561A3, SDCBP2, GABRG3, RUNX3, MIF4GD, GTPBP4, TRAIP, ZNF16, LOC509283, LOC785868, WDR82, RPL7L1, DGKQ, MRTO4, GEMIN4, ZNF554, CCNO, PPID, BLM, ZNF274, DDX5, DDX1, PRKRIP1, NOP2, ITPR…
GOTERM_CC_DIRECT	GO:0043025	neuronal cell body	55	0.00728045	2.13784	0.000304974	1.59469	WDR47, DENND1A, KNDC1, PTPRF, PSD2, DPYSL5, TNN, KIF5B, DNER, RACK1, EPHB2, ZNF385A, DSCAM, MAP1S, FBXW11, KREMEN1, COBL, UNC5C, HSPG2, MAPK8IP1, TANC1, PALLD, MAP1B, KCNQ1, RAPGEF2, RIN3, RTN4R, GPM6A, PRKAA1, PDE1B, SEZ6, CACNA1B, CACNA1A, SEZ6L2, FXR1, GLRA1, GNA12, MBP, NCDN, KCNN3, TAC1, KCNN4, ASIC2, SNCA, NTRK2, FZD3, ZNF804A, KLHL1, EVX1, L1CAM, MYO1D, GRIN3B, PTK7, CNTN2, RAB17
GOTERM_CC_DIRECT	GO:0015630	microtubule cytoskeleton	38	0.00769036	2.11405	0.000328999	1.77456	ZBTB49, PIK3R4, ARL2, SRA1, SEPTIN12, TUBA1B, ATXN7, RUSC1, TEKT2, TEKT4, GTSE1, PKNOX2, LRRC25, ESRRA, DST, MID1IP1, MTUS1, AXIN1, DTNBP1, CKAP2, TEX35, NAV1, SEPTIN3, SEPTIN4, SEPTIN9, GABRG3, SEPTIN8, THAP6, TUBB2B, FER, KATNAL1, KIFC2, FES, MAP7D1, CDC42EP4, AGBL3, CDC42EP2, TTLL8
GOTERM_CC_DIRECT	GO:0045335	phagocytic vesicle	23	0.0129736	1.88694	0.000566584	2.0926	GSN, STX8, ZDHHC5, PLD4, ANXA11, NOD1, NOD2, MTOR, MPEG1, ACTG1, VAMP7, MYO1C, RAB20, RAB34, CDC42EP4, KIF5B, TLR9, CDC42EP2, VIM, RAB8A, APPL2, VAMP3, RAB7A
GOTERM_CC_DIRECT	GO:0031982	vesicle	27	0.0131542	1.88094	0.000586194	1.95176	CLEC16A, SLC2A1, NOD2, GIGYF2, STX10, EPS8L1, AKT1, STX5, EPS8L2, KCNN4, DYNC1I1, SLC34A3, PACRG, PLA2G4F, ANXA2, RIPK2, HSPA6, MYO19, WDR54, GAK, MYO1D, MYO1E, MYO1C, MYO5B, LGR6, HSPA1A, MYO1G
GOTERM_CC_DIRECT	GO:0031901	early endosome membrane	39	0.0151819	1.81867	0.000690568	1.70085	MTMR2, DAGLA, SLC35D3, SNX30, LITAF, PLD3, EGFR, SNX3, LAMP5, ZFYVE28, INPP5B, GGA1, GGA3, WDR91, SYNDIG1, SNX8, EPHB1, APPL2, ATP9A, KCNH1, TMEM184A, EPHA4, RAB4B, RCC2, CMTM6, NSG1, SORCS2, SORL1, SLC39A14, TPCN1, SLC9A3, WDR81, HGS, DOP1B, TLR9, TMEM9B, LLGL1, ARL8A, VAMP3
GOTERM_CC_DIRECT	GO:0016607	nuclear speck	95	0.0151819	1.81867	0.000703616	1.37724	USP36, DENND1B, NXT1, ELL, OGG1, JADE1, HNRNPU, CHD5, STK19, SMC4, GLI3, GLI2, DACH1, MECOM, POLI, CCNL2, PRKACA, SCAPER, PSKH1, UNC45A, BRD1, RBM14, RBM15, IL15, DNAAF1, SFMBT2, RBM19, TCF12, CDYL, SIRT7, SDCBP2, DGKZ, REXO4, SRRM1, THAP7, C5H12ORF57, DGKQ, CRY2, SRSF2, BMP2K, CD2BP2, SNRPA1, AIPL1, MAPT, PLCB1, NSRP1, ZNF830, DOCK1, SRSF9, PRKN, HDAC4, FTO, HDAC5, ZNF395, DDX5, PRKAA1, RNF34, A…
GOTERM_CC_DIRECT	GO:0001726	ruffle	25	0.0180748	1.74293	0.000853802	1.96902	ASAP3, MTM1, CYTH3, PODXL, MYO6, INPP5K, WASF2, APPL2, PDLIM7, NHERF1, COBL, MYO9B, FRMD4B, BAIAP2, VIL1, ALS2, LOC618256, FSCN1, MYADM, MYH9, CSPG4, TLN2, LCP1, NF2, ARF6
GOTERM_CC_DIRECT	GO:0045177	apical part of cell	23	0.0200803	1.69723	0.000966433	2.02284	SPECC1, CRB1, NHERF4, SLC11A2, FRMPD2, PLAUR, USH1C, VASH1, SIPA1L3, BYSL, AQP1, EDAR, EPB41L4B, PCM1, NIN, LOC512464, DVL2, DPEP1, REN, NF2, FAT4, EZR, LDLR
GOTERM_CC_DIRECT	GO:0002102	podosome	15	0.022859	1.64094	0.00112054	2.47359	SVIL, GSN, AFAP1L1, WDR1, FLII, ASAP1, SH3PXD2A, SH3PXD2B, FSCN1, FLNA, AMOTL2, RHOU, LCP1, PHLDB2, PLEC
GOTERM_CC_DIRECT	GO:0043197	dendritic spine	31	0.0301464	1.52076	0.00150463	1.759	GABRB3, GPM6A, RGS14, CAMK2A, SEZ6, FXR1, ABR, PALM, SYNDIG1, ASIC2, RAB8A, PPFIA2, PSD, FARP1, NTRK2, GRID2, FBXO2, ZNF804A, DTNBP1, NR1D1, PTK2, TANC2, BCR, ARC, ALS2, DLG4, GIPC1, NEURL1, APBA2, SHANK3, SHANK2
GOTERM_CC_DIRECT	GO:0031965	nuclear membrane	52	0.0310979	1.50727	0.00157984	1.51604	NUP107, ITGB4, NRM, MRGPRF, YEATS4, TMEM97, ADRA1B, ADRA1A, LMNB2, AQP1, PCM1, TMEM147, RB1CC1, SLC16A3, NUP133, CEP131, SHISA5, DNAJB12, TMC8, RANGAP1, UTP18, GTPBP4, INPP4A, GCHFR, RNF123, THAP7, NUP98, PLCB1, CEMIP, GATA6, DTX2, NOC4L, PRICKLE1, LTC4S, AAAS, GRK5, ALOX5, MYO6, DHX37, TNRC18, CEPT1, SCAI, KLHDC2, RAP1GAP2, OSBPL7, TOR1A, WTAP, SMOX, MCM3AP, GNAQ, BCL2, TMEM18
GOTERM_CC_DIRECT	GO:0001725	stress fiber	24	0.0320873	1.49367	0.0016587	1.9189	AFAP1L1, SPEF1, FAM107A, FHL3, SEPTIN12, MST1R, ACTN4, SEPTIN9, ACTL8, SIPA1L3, MYLK, ABLIM3, PALLD, CALD1, XIRP1, FSCN1, MYH14, MYH9, EVL, LCP1, PPP1R12C, GAS2L2, MYH10, PDLIM7
GOTERM_CC_DIRECT	GO:0016324	apical plasma membrane	79	0.0358814	1.44513	0.00188681	1.3804	SLC44A4, SPEF1, ITGB3, SLC2A1, SLC4A2, ABCC11, PLB1, SLC4A5, AQP1, SLCO2B1, SLC22A18, SLC26A11, SLC16A3, SLC39A4, CTSB, SLC34A3, ABCG8, CUBN, ABCC1, SLC6A19, SHROOM2, SLC39A10, SHROOM3, MYO7A, OSMR, MRPS6, ECRG4, F3, SLC39A14, ANO1, SLC9A3, ADAM17, PARD3, KCNQ1, TLR9, RAPGEF2, SLC29A4, DPEP1, CDHR5, EZR, RAPGEF6, ATP6V0D2, ATP6V1B1, SLC29A2, LRRC15, ENPEP, SLC22A5, NOTCH1, SLC43A1, SLC22A1, LRP2,…
GOTERM_CC_DIRECT	GO:0045121	membrane raft	43	0.0359902	1.44382	0.00192461	1.57577	AHNAK, ITGB2, SLC2A1, ADCY1, SLC2A4, DLL1, EGFR, SLC9A1, IKBKB, PPP2R1B, LAMP1, PODXL, SMPD1, GPC1, PLCG2, CAPN2, TNR, FYN, CD14, CTSD, NTSR1, EEIG1, NFAM1, TRAF2, ARID3A, TNFRSF1B, TGFBR1, TGFBR2, TNFRSF1A, ZAP70, ADAM17, GPRC5B, ARC, MYO1C, PTPRC, NPC1, MFAP3, KCNQ1, MYADM, VDAC1, CD48, PLPP3, CARD11
GOTERM_CC_DIRECT	GO:0008305	integrin complex	13	0.0392371	1.4063	0.00213321	2.54077	ITGB5, ITGA3, ITGB4, ITGA2, ITGB3, ITGB2, ITGAE, LOC101904063, ITGA11, ITGBL1, ITGB7, ITGA5, ITGA9
GOTERM_CC_DIRECT	GO:0030027	lamellipodium	43	0.0402022	1.39575	0.00222151	1.5649	PPP1R37, RNH1, SPEF1, PLXND1, AVIL, TWF2, PTPRM, ILK, PKD2, NRADD, ACTB, SH3RF1, MYLK, CAPZB, ABLIM3, SH3BP1, PODXL, DPYSL3, MYH10, WASF2, CARMIL1, CARMIL3, GSN, TESC, UNC5C, MYO9B, CDC42BPB, PARVB, DGKZ, VIL1, FER, VAMP7, ALS2, PALLD, SPATA13, FSCN1, FAT1, EVL, P4HB, NF2, ARHGEF7, AJUBA, MYO1G

## Sheet: DMG_GO_MF_BH0.05_full
Supplementary Table S6D. GO Cellular Component terms enriched in DMGs (BH-adjusted p ≤ 0.05)
Category	ID	Name	Count	Benjamini	negLog10B	PValue	Fold Enrichment	Genes
GOTERM_MF_DIRECT	GO:0005515	protein binding	659	5.62312e-34	33.25	2.36863e-37	1.55258	MAPKBP1, TRIO, RNH1, FRMPD3, CLPB, LOC101902029, TRRAP, FRMPD1, FRMPD2, WDR86, SMC4, TSKU, BACH2, MYLK, PREX2, PREX1, UBASH3B, WDR90, PSMD3, WDR91, CEP97, SAMD11, NUP214, NHLRC4, DNAAF1, UNC5C, SCRIB, HCFC2, HSPG2, GTPBP3, WDR77, RNF123, BIN3, WDR81, SPINT1, ARMC5, OPTC, WDR82, HECW2, PARD3, TYRO3, LOC525426, ASTN2, NGEF, ASTN1, GRID2IP, NLRX1, AGAP1, NEDD4L, PHYHIPL, WDR62, PRDM11, AAAS, PRKCZ, …
GOTERM_MF_DIRECT	GO:0005524	ATP binding	450	1.54653e-18	17.8106	1.30289e-21	1.49562	TRIO, CLPB, HNRNPU, SMC4, ABCA14, MYLK, TBK1, AKT2, CDK20, AKT1, PIP4K2A, PRKACA, XYLB, PRKCG, PRKCB, PRKCE, DDX11, STARD9, PRKCD, PRKCA, DYNC1LI1, ABCA10, ADCY9, MTHFD1, TYRO3, PRKD1, PIF1, FIGNL2, ABCB8, PRKCZ, MYO6, PIP5K1C, PLK3, ABCA2, DNAH10, PLK5, ABCA5, DNAH17, ABCA6, EIF2AK1, ABCA3, MTERF4, PLK1, ABCA4, ABCA9, ABCA7, UCK2, CDK10, HYOU1, CDK14, RET, PRKAG2, ABCC11, FARS2, IKBKB, TK2, JAK3…
GOTERM_MF_DIRECT	GO:0000978	RNA polymerase II cis-regulatory region sequence-specific DNA binding	308	4.62913e-10	9.3345	5.84979e-13	1.4539	SPI1, MYT1L, HNRNPU, IKZF1, IKZF2, RBPJ, ELK1, BACH2, IKZF4, ZSCAN30, MYB, HOXA3, NKX1-1, GSC2, SOX6, PKNOX1, JUNB, PKNOX2, ZNF287, HES6, NKX2-6, MEF2B, EBF1, RFX2, EBF3, RUNX3, RUNX2, RUNX1, ZNF16, THAP1, RFX4, HOXB3, HOXB1, ZNF710, HOXB5, ZNF274, ZNF395, ZNF394, EPAS1, ARX, GATA6, RESTA, GATA5, GATA4, PRDM11, GATA2, ZNF26, PRDM16, HIVEP1, ZNF821, HIVEP3, HIVEP2, LOC787812, ZBTB7B, PATZ1, HOXC9,…
GOTERM_MF_DIRECT	GO:0046872	metal ion binding	537	5.24277e-10	9.28044	8.83366e-13	1.30894	XYLT1, ABAT, MYLK, ZFYVE28, ZC3H12D, RNF112, RNF115, CDK5RAP1, RNF111, SAMD11, ZNF287, ENDOG, ZNF282, PRKCE, DDX11, PRKCD, REV1, ZFYVE21, SYTL5, ZNF16, LOC509283, RNF123, RNF126, ADCY9, RNF125, LOC515755, TYRO3, CDIP1, PRKD1, DUS3L, HPD, RNF122, OPTN, ZNF395, ZNF274, MTMR3, ZNF394, AGAP1, PRKCZ, CIAO3, ZNF26, RNF212, ADAMTS14, GRIN2A, ADAMTS13, RNF216, NTHL1, RNF215, ADAMTS17, FDFT1, LHPP, ZNF263…
GOTERM_MF_DIRECT	GO:0001228	DNA-binding transcription activator activity, RNA polymerase II-specific	142	9.43242e-10	9.02538	1.98661e-12	1.7536	UBP1, RBPJ, ELK1, HOXA10, YY1, MYB, CREB3L2, ZNF566, PITX1, JUNB, PITX3, MEF2B, NKX2-6, EBF1, EBF3, BHLHA15, FOXP3, RUNX2, RUNX1, MAF, LMX1A, RFX4, HOXB3, HOXB1, ERG, HOXB5, NOTCH2, ZNF395, CASZ1, NOTCH1, EPAS1, NOTCH4, ARX, GATA4, FOXO4, GATA2, GLIS1, FOXO1, PRDM16, ZNF668, ALX4, E4F1, ZNF821, ZBTB7B, ZNF423, RREB1, ZBED4, ZNF300, NKX2-2, ZBTB17, EGR2, JUN, EGR3, FOXF2, BCL11B, FOXF1, NFATC2, PO…
GOTERM_MF_DIRECT	GO:0003779	actin binding	100	1.80742e-08	7.74294	4.56804e-11	1.88819	FHOD3, FAM107A, FBXO25, HNRNPU, MYLK, ALKBH4, MAEA, RUSC1, COTL1, TNS1, TPM3, MAP1S, MYO7B, VASH2, ACTN4, MYO7A, VASH1, DAAM2, MAP1B, FSCN2, EZR, MACF1, TWF2, SNTG2, ESPNL, CALD1, EPB41L1, SNTG1, MYH10, MICAL3, MICAL2, PARVB, FHDC1, SSH2, SSH3, SSH1, ANLN, DIAPH3, PARVG, MYO5B, GIPC1, SPIRE1, CORO7, NF2, HIP1, SETD3, SPEF1, WDR1, ARPC1B, LMOD1, FHL3, PPP1R18, LOC101904481, CAPZB, MYO18B, NCK2, MY…
GOTERM_MF_DIRECT	GO:0019901	protein kinase binding	127	2.1652e-08	7.6645	6.38433e-11	1.73713	TSKS, ERRFI1, ACTB, ACTG1, CCND3, AKT1, PRKACA, SLC12A7, CDK5RAP2, IFNAR2, MAP2K3, PRKCD, AP1B1, UNC5C, SCRIB, PRKAB1, TUBA4A, MAPK8IP1, CDC25B, TOM1L2, CDC37, DOK7, EEF1A2, JTB, VDAC1, CD226, SIK1, TELO2, LLGL1, BRSK2, PRKRIP1, GATA6, ADIPOR1, RHOBTB1, RHOBTB2, STRIP1, RHOT1, FAM83E, DVL2, BCL2L14, MAP2K6, SPDYC, RCC2, NEK6, LRBA, PLK1, NBEAL2, EEF2, ARHGAP33, CYLD, PTPRC, NBEA, RHEB, WNK1, DLG4…
GOTERM_MF_DIRECT	GO:0000981	DNA-binding transcription factor activity, RNA polymerase II-specific	296	8.02106e-08	7.09577	2.70297e-10	1.39473	SPI1, MYT1L, RBPJ, ELK1, BACH2, ZSCAN30, CREB3L1, CREB3L2, MYB, HOXA3, NKX1-1, GSC2, SOX6, PKNOX1, JUNB, MNX1, ZNF287, HES6, NKX2-6, MEF2B, EBF1, RFX2, EBF3, BHLHA15, RUNX3, LOC112445162, RUNX2, RUNX1, RFX4, HOXB3, HOXB1, ZNF710, HOXB5, ZNF274, CASZ1, ZNF394, EPAS1, AIRE, TSHZ2, ARX, GATA6, TWIST2, GATA5, GATA4, PRDM11, GATA2, ZNF26, HIVEP1, ALX3, HIVEP3, HIVEP2, LOC787812, ZBTB7B, PATZ1, HOXC9, …
GOTERM_MF_DIRECT	GO:0005509	calcium ion binding	202	8.8177e-08	7.05464	3.34285e-10	1.50601	LOC104968820, CALML4, CALN1, CCBE1, CUBN, UNC13A, HPCAL1, ACTN4, HSPG2, PADI3, PADI2, PADI4, ASTN2, PADI1, NECAB2, MACF1, TTYH3, TBC1D9B, TTYH2, LOC100300051, LOC101909551, PCDH17, CRACR2A, RHOT2, RHOT1, OTOF, LOC615258, RAB11FIP3, RAB11FIP4, TRPM4, LOC101905746, JAG1, EDEM2, LOC507201, EHD3, FAT1, FAT3, NOX5, FAT4, CALR, EFCC1, LOC100336900, RET, C2CD5, TENM2, LPCAT1, DOC2B, EFCAB6, EFCAB8, RYR3…
GOTERM_MF_DIRECT	GO:0005085	guanyl-nucleotide exchange factor activity	82	5.015e-07	6.29973	2.11247e-09	1.89926	DOCK6, BCAR3, DENND1B, DOCK3, TRIO, DENND1A, DOCK8, RASGRF1, DOCK7, ARHGEF10L, KNDC1, PREX2, PREX1, AKAP13, PSD2, RASGEF1B, MCF2L, PSD3, SBF1, FBXO8, MCF2L2, RALGPS1, RALGPS2, VAV3, ARHGEF11, PSD, ARHGEF10, PLEKHG1, PLEKHG2, SH2D3A, PLEKHG5, ARHGEF17, ARHGEF16, PLEKHG6, SH2D3C, RAB3IL1, VAV2, BCR, TIAM1, ARHGEF9, OBSCN, ALS2, EEF1D, SPATA13, RAPGEF1, ARHGEF3, RAPGEF2, ARHGEF4, RIN3, SMCR8, DOCK2,…
GOTERM_MF_DIRECT	GO:0051015	actin filament binding	78	9.09942e-07	6.04099	4.21625e-09	1.9084	FHOD3, HIP1, WDR1, AVIL, ARPC1B, SYNE3, TRIOBP, LOC101904481, LIMD2, PSTPIP1, CAPZB, MPRIP, PSTPIP2, MYO18B, COTL1, MYO18A, PKNOX2, PLS1, MAP1S, TPM3, TNNC1, MYO7B, SHROOM2, SHROOM3, ACTN4, MYO7A, SPTB, MYH3, BIN1, FSCN1, MYH9, TAGLN2, FSCN2, LCP1, TAGLN3, TLN2, EZR, AJUBA, PLEC, GAS7, SPTBN4, SPTBN5, FLII, TWF2, EGFR, ADD1, ESPNL, ABLIM2, ABLIM3, NRAP, MYO6, MYH13, XIRP1, MYH14, FLNA, FLNB, GAS2…
GOTERM_MF_DIRECT	GO:0003714	transcription corepressor activity	65	1.61061e-06	5.79301	8.14126e-09	2.01631	RERE, PRDM8, CITED2, TCF25, MIDEAS, ATN1, HNRNPU, LIMD1, NOC2L, MECP2, SIN3B, SIN3A, TLE3, TLE2, SFMBT1, SFMBT2, ARID5A, CDYL, CBFA2T3, FOXP3, CDYL2, TLE6, NCOR2, EID2, NCOR1, HSBP1L1, TRIB3, ZMYND11, BCORL1, AJUBA, ZFPM1, YAP1, PRKN, HDAC4, URI1, CTBP2, CTBP1, GPS2, PBXIP1, HDAC7, MTA1, MIER2, SAP18, DMAP1, MTA3, SCAI, WNT4, CREBBP, PHF12, IRF2BP1, HMGA2, PA2G4, WTIP, TRERF1, HIPK2, C24H18ORF25,…
GOTERM_MF_DIRECT	GO:0003700	DNA-binding transcription factor activity	117	1.5211e-05	4.81784	8.32954e-08	1.59616	ZNF692, SPI1, PRDM5, UBP1, IKZF1, IKZF2, ELK1, ETS2, IKZF4, NR3C2, GPBP1, CREB3L2, SOX6, ZNF683, LOC526488, ZGPAT, EBF1, RFX2, EBF3, BHLHA15, FOXP4, RUNX3, FOXP3, RUNX2, FOXP2, FOXP1, RUNX1, THAP1, RFX4, ZNF710, ERG, ZNF395, EPAS1, RESTA, GATA5, GATA4, FOXO4, BHLHE23, FOXO1, SOHLH1, E4F1, ZNF821, HOXC9, STAT5A, ZBTB17, BCL11B, BCL11A, NFATC2, FOXN4, NFATC1, PBX4, FOXN3, NR1D1, ZNF35, FOXN1, FLI1,…
GOTERM_MF_DIRECT	GO:0004672	protein kinase activity	62	2.97476e-05	4.52655	1.75428e-07	1.91187	TRIO, PRAG1, NRK, ULK4, ILK, IKBKB, NRBP2, AKT1, SPEGNB, SPEG, PRKACA, STK32B, MAP3K4, PDK2, STK32C, SCYL1, PSKH1, EPHA4, MAP2K1, CAMK1D, MAP2K2, STRADA, RIPK4, LMTK2, CSNK1D, MMD2, PRKAB1, GAK, OBSCN, PALLD, PEAK1, KIT, BMP2K, ROR1, TRIB3, TRIB1, TRIB2, STK40, PKMYT1, KALRN, STK31, GRK2, MAPK7, GRK5, RPS6KC1, MAP3K20, RIPK1, MAP4K4, MAP3K3, PLK5, NEK4, MAPK15, DCLK1, CDK7, SBK1, PTK7, ADCK1, POM…
GOTERM_MF_DIRECT	GO:0042803	protein homodimerization activity	166	3.59858e-05	4.44387	2.27374e-07	1.44906	DGKD, YARS2, STK10, TMEM266, SMCHD1, EFEMP2, PIP4K2A, AKT1, SOX6, TBC1D22A, PDK2, RAG1, KCNH2, PDGFRA, CUBN, G6PD, MIGA2, ENDOG, DGAT2, ACOT7, SLC11A1, CEP131, SERPINF2, ACSL6, ACTN4, SDCBP2, FOXP3, UPB1, RNF40, THAP1, TPST2, MAG, ZNF318, CHMP4C, PADI2, HPD, DGKH, BLM, ITPR1, PDGFB, STK4, RAP1GAP, SLC5A5, FXR1, CLTRN, PPCS, NACC2, SYNDIG1, TP53BP2, SNX9, RIPK1, KCNN4, ZBTB7B, RAB11FIP3, ATG7, RAB…
GOTERM_MF_DIRECT	GO:0035091	phosphatidylinositol binding	43	9.24826e-05	4.03394	6.23303e-07	2.13419	PLEKHF1, NUMA1, NCF4, PITPNA, ITPR1, TULP3, SNX13, SEPTIN12, ITPR3, SNX30, ZCCHC14, PIK3C2B, MTM1, SNX3, GGA1, SNX29, GGA3, SH3PXD2A, RPS6KC1, MCF2L, SNX25, SH3PXD2B, TOM1, PXDC1, SNX9, SNX8, APPL2, EXOC8, PHF12, MTERF4, ARHGAP33, SLC9A3, MYO1E, TOM1L2, PITPNM1, HGS, FES, KIF16B, PARD3, PITPNM2, ESYT3, ESYT2, ZCCHC2
GOTERM_MF_DIRECT	GO:0005096	GTPase activator activity	77	9.58941e-05	4.01821	6.86689e-07	1.72222	DOCK3, ARHGAP8, ARHGAP39, ARHGEF10L, ARRB1, SIPA1L2, SIPA1L3, ARHGAP35, ARHGAP4, PREX2, SYDE2, PREX1, RGS1, ARHGDIA, TBC1D22A, AGFG2, RGS6, TBC1D10A, TBC1D22B, ARHGEF11, RASA4B, RALGAPA2, STARD8, PLEKHG6, TBC1D2B, ARAP1, RANGAP1, ARFGAP2, BCR, ACAP3, ARHGAP10, TBC1D2, RASA3, ALS2, TBC1D5, ADGRB3, CDC42EP2, TBC1D24, RAPGEF2, RIN3, SMCR8, DOCK2, PLCB1, LLGL1, LLGL2, TBC1D9B, RGS14, ASAP3, AGAP1, AS…
GOTERM_MF_DIRECT	GO:0004674	protein serine/threonine kinase activity	101	0.000108354	3.96516	8.21554e-07	1.59018	TRIO, TP53RK, STK19, STKLD1, MYLK, MYLK4, STK10, NRBP2, STK11, CHCHD2, TBK1, AKT2, RPS6KA1, CDK20, AKT1, PIM3, PRKACA, STK32B, MAP3K7, MAP3K4, STK32C, PSKH1, PRKCG, MAP2K3, MAP2K1, MAP2K2, PRKCB, PRKCE, PRKCD, LMTK2, CSNK1D, PRKCA, BCR, MAPKAPK3, SIK1, ULK1, ALPK2, PRKD1, SIK2, CSNK1G2, BRSK2, PIK3R4, STK4, PKMYT1, PRKCZ, TTBK1, STK3, ABR, GRK5, MAP3K20, RIPK1, MARK3, TRPM6, MARK2, MAP2K6, SRPK2,…
GOTERM_MF_DIRECT	GO:0031267	small GTPase binding	75	0.000857266	3.06688	6.86102e-06	1.64225	DENND1B, NXT1, DOCK3, DENND1A, DOCK7, BICDL2, IPO4, BICD2, RPTOR, AKAP13, IPO9, PPP6R1, XPO6, TNPO1, TNPO2, RAB8A, TNPO3, PLEKHG1, PLEKHG2, ATP6AP1, EXOC8, ARHGEF16, SYTL1, MYRIP, SYTL5, RANGAP1, UNC13D, SYTL2, INF2, ALS2, DAAM2, RAB34, CDC42EP4, PEX5, CDC42EP2, RIN3, ULK1, DOCK2, RAPGEF6, DOCK1, EXOC2, GAS8, RAPGEF4, CCDC186, GARRE1, PKN3, NDRG1, RAP1GAP, STRIP1, GGA1, RAB11FIP1, GGA3, ALS2CL, D…
GOTERM_MF_DIRECT	GO:0005516	calmodulin binding	57	0.000899086	3.0462	7.57444e-06	1.77874	RYR1, MYLK, EEF2K, AKT1, SCN5A, KCNH1, CDK5RAP2, CAMK1D, UNC13A, KCNH5, MYO7A, PHKA2, GAP43, PLCB3, MYH3, MAPKAPK3, ADORA2A, KCNQ1, KCNQ2, KCNQ3, MYH9, PLCB1, CAMK2B, CAMK2D, PDE1B, CAMK2A, UBR4, ADCY1, CACNA1C, CAMSAP1, STRN4, SLC9A1, CALD1, MYO6, MYH13, MAP6, MYH14, CAMTA1, MBP, KCNN3, KCNN4, MYH10, NGFR, ACE, ARPP21, NOS2, NOS3, PDE4DIP, ATP2B3, ATP2B2, MYO9B, ATP2B1, CAMSAP3, MYO1D, MYO1E, MY…
GOTERM_MF_DIRECT	GO:0019904	protein domain specific binding	51	0.00165967	2.77998	1.46811e-05	1.80804	THRA, PLXND1, DIXDC1, ATN1, IKZF1, PKD1, IKZF4, CHMP1A, OSBP, INSC, CASP2, HOMER3, ARFIP1, SCN5A, IKBKG, PRKACA, ZNF521, CEP68, WNT5A, AXIN1, PLAUR, MYO7A, GTF2F1, RUNX2, HGS, RARA, MYH9, HOXB1, TRIM11, SHC4, CTBP1, STX18, ITPR1, MRPS31, EPB41L5, TRA2B, DVL2, E2F4, ESRRA, RCC2, L1CAM, POU2F2, SNAP91, SKI, TJP1, MYO1D, HNRNPM, CENPJ, PLXNB3, ID3, VIM
GOTERM_MF_DIRECT	GO:0035591	signaling adaptor activity	26	0.00271802	2.56575	2.5188e-05	2.33614	KHDRBS1, WWC1, WWC2, SLA2, NCK2, WWC3, BLNK, RIPK1, STAP2, IKBKG, SH2B3, SH2B1, WDR59, RIPK2, CARD9, DAB2IP, GAB1, GAB3, TRAF2, SCRIB, TRAF4, TRAF3, TRAF5, SARM1, SQSTM1, ARF6
GOTERM_MF_DIRECT	GO:0017154	semaphorin receptor activity	10	0.00450418	2.34638	4.36378e-05	4.34283	NRP2, PLXND1, PLXNB3, PLXNA2, PLXNA1, PLXNB2, PLXNB1, PLXNC1, PLXNA4, PLXNA3
GOTERM_MF_DIRECT	GO:0004114	3',5'-cyclic-nucleotide phosphodiesterase activity	12	0.00463159	2.33427	5.00571e-05	3.67863	PDE10A, PDE1B, PDE6G, PDE2A, PDE4A, PDE5A, PDE6B, PDE6A, PDE7A, PDE8B, PDE8A, PDE9A
GOTERM_MF_DIRECT	GO:0140297	DNA-binding transcription factor binding	35	0.00463159	2.33427	5.01762e-05	1.9826	YAP1, HDAC4, CTBP2, CTBP1, ZBTB49, PRDM5, DDX20, PBXIP1, FOXO4, RBPJ, CXXC5, HDAC7, YY1, CHCHD2, DHX33, PRDM16, FLNA, EP300, STAT5A, ZBTB17, CREBBP, NEK6, GRHL1, GRHL2, TBX2, SKI, KAT2B, NFIA, CARM1, DGKQ, ZNF516, BCL3, BCL2, BCOR, ZNF653
GOTERM_MF_DIRECT	GO:0005201	extracellular matrix structural constituent	18	0.00463159	2.33427	5.07251e-05	2.75897	LAMA5, COL27A1, COL24A1, ELN, COL11A2, LAMA3, FN1, FBLN1, HSPG2, COL1A2, COL5A1, COL4A2, COL4A1, COL5A3, COL4A3, PXDN, COL4A6, TECTA
GOTERM_MF_DIRECT	GO:0042802	identical protein binding	257	0.00604552	2.21857	7.09675e-05	1.24473	AHCYL1, HNRNPU, CCNC, ABAT, ERFE, FGFRL1, ACTB, TBK1, UBASH3B, RASSF3, DPYSL3, LONP1, HOMER3, EPHB2, ICOSLG, TNS2, EPHA4, PHYKPL, ARRDC1, RPL22, KCNK13, BHLHA15, FRS3, MIF4GD, THAP4, PLPP4, CLDN3, KATNAL1, BIN1, KCTD10, THAP7, PSME3, PADI3, ORAI1, VDAC1, CD226, ULK1, PADI4, PRKD1, EZR, OPTN, SMIM3, MTMR2, SDC4, CTBP1, AIRE, CRABP1, SNX8, ZBED4, NTSR1, HEXIM2, JUN, PHC2, PLK1, FN1, PYCR3, UCK2, CO…
GOTERM_MF_DIRECT	GO:0000977	RNA polymerase II transcription regulatory region sequence-specific DNA binding	72	0.00604552	2.21857	7.36986e-05	1.55693	HMX3, TCF24, PRDM5, TCF21, OTP, LOC112447312, HIF3A, FOXM1, GLI3, GLI2, ZIC2, ZNF566, CIC, PKNOX2, ZNF761, OSR2, HES6, MEF2B, PEG3, LOC789996, ACTN4, LOC112445162, ETV5, ZFP90, RBL2, KAT2B, TFDP1, LMX1A, IRF2, LMX1B, ZNF554, ZNF596, CASZ1, ASCL4, AIRE, EPAS1, ARX, TWIST2, CRX, BARX1, ASCL2, NPAS3, RXRB, STOX2, CUX1, ALX3, ALX4, MSX1, MSC, MEF2D, ZBED4, DRGX, PURG, CDX2, ZNF32, ZNF77, ZIC4, ZNF79,…
GOTERM_MF_DIRECT	GO:0008017	microtubule binding	77	0.00604552	2.21857	7.38501e-05	1.53159	RBM27, CEP57, SPEF1, NUMA1, TRAF3IP1, MTCL1, OGG1, EFCAB11, KIF17, FTCD, OPA1, KIF5B, KIF13A, KIF13B, KIF1B, KIF1A, KIF21B, GTSE1, CDK5RAP2, APC2, DST, MAP1S, STARD9, VASH2, MTUS1, MTUS2, C26H10ORF90, EML1, KIF6, EML2, DNM1, KATNAL1, KIFC2, KIFC1, KIF16B, MAP1B, DCX, MAPT, EZR, GAS8, SPACA9, MACF1, LOC101903854, CCDC187, RGS14, LOC132343888, JAKMIP1, NDRG1, JAKMIP3, SKA1, KIF3A, MAP6, TOGARAM1, F…
GOTERM_MF_DIRECT	GO:0001227	DNA-binding transcription repressor activity, RNA polymerase II-specific	83	0.00924624	2.03404	0.000116844	1.48641	ZNF692, LOC787287, ZBTB25, MYT1L, PRDM5, TCF21, ZC3H8, OTP, CTCF, BACH2, YY1, DACH1, CREB3L1, FEZF2, ZNF566, ZNF202, NKX3-2, HES6, ZGPAT, PAX4, PAX6, FOXP4, FOXP3, FOXP2, SREBF2, ZFP90, KLF16, ZNF16, FOXP1, IRF8, PPARA, JDP2, ZNF596, PPARD, ZNF792, ZNF154, ARX, LEF1, FOXK2, RESTA, ZBTB45, FOXK1, HOXB13, ASCL2, GLIS1, NACC2, PRDM16, HIVEP1, ZNF668, E4F1, MSX1, MSC, ZBTB7A, IRX1, ZBTB17, JUN, CDX2,…
GOTERM_MF_DIRECT	GO:0097110	scaffold protein binding	22	0.00931914	2.03062	0.000121691	2.33981	KCNH2, NLGN3, DSP, MAP2K1, GRID2, MAP2K2, PRKCA, DLL1, CACNA1H, CIT, ADCY5, CACNA1G, MYLK, IKBKB, TCOF1, DLG4, KCNQ1, PLCG2, FYN, SCN5A, VIM, MAP3K7
GOTERM_MF_DIRECT	GO:0046983	protein dimerization activity	55	0.0103906	1.98336	0.000140059	1.63787	TCF24, TCF21, HIF3A, LYL1, IL10, HES6, SREBF1, MEF2B, FBXW11, TCF12, TFEB, NSMCE1, ANO9, ANO6, OLIG2, BHLHA15, ANO2, SREBF2, ANO1, AHRR, ASCL4, EPAS1, SRF, TWIST2, BHLHE23, ASCL2, NPAS2, ARNTL, NPAS3, STRA8, SOHLH1, E2F4, MSC, MEF2D, ZNF862, ATOH1, ZBED4, HES4, ARNT2, MGA, HPS1, USF3, USF2, MLXIPL, ID2, ID3, TCF4, TCF3, SIM1, SIM2, NEUROG2, MXD3, MXD4, MYF5
GOTERM_MF_DIRECT	GO:0043565	sequence-specific DNA binding	69	0.0116355	1.93422	0.00016174	1.53669	RERE, RARG, SPI1, THRA, TSEN2, RBPJ, FOXM1, ELK1, ETS2, IKZF4, NR3C2, CHCHD2, LONP1, RAG1, LOC526488, OSR2, ZGPAT, ARID5A, FOXL3, SAFB, FOXP4, FOXP3, FOXP2, ETV5, FOXP1, THAP1, ETV3L, NR5A2, ELF4, RARA, RARB, ERG, PPARA, PPARD, PLAG1, ZBTB49, FOXK2, GATA4, FOXO4, NR2C2, GATA2, CXXC5, FOXO1, RXRB, RXRA, MTA1, NSD2, HSF1, SAFB2, ZNF787, ZNF423, MTA3, FOXB1, ESRRB, PBX4, NR1D1, FOXN3, LOC508131, ZNF…
GOTERM_MF_DIRECT	GO:0106310	protein serine kinase activity	42	0.0116815	1.9325	0.000167907	1.76515	CAMK2B, CAMK2D, STK4, PRKCZ, IKBKB, STK10, MAPK7, RPS6KA2, RPS6KA1, AKT1, MAPK1, PIM3, MAP3K9, PRKACA, MARK3, MAP3K7, MARK2, PSKH1, MAP2K6, PRKCG, RIPK2, PRKCB, RIOK3, TNK2, PRKCE, PRKCD, PLK1, RIPK4, CSNK1D, PRKCA, MAPK15, MTOR, CIT, SBK1, MAPKAPK3, AAK1, CDK10, PRKD1, SIK2, STK40, MAP3K11
GOTERM_MF_DIRECT	GO:0035612	AP-2 adaptor complex binding	9	0.0116815	1.9325	0.000172222	4.26387	GAK, HIP1, TBC1D5, BMP2K, AAK1, OTOF, ARRB1, LDLRAP1, SIDT2
GOTERM_MF_DIRECT	GO:0005543	phospholipid binding	36	0.0144133	1.84124	0.000218567	1.83932	SPTBN4, HIP1, DYSF, AGAP1, ARHGAP35, SLC9A1, GLE1, PREX1, APOM, PSD2, PSD3, PACSIN2, MBP, ARFIP1, SNCA, PACSIN1, PSD, JAG1, RASA4B, UNC13A, PLA2G2C, BAD, HIP1R, LOC507201, APOA1, SYTL5, ARHGAP26, SPTB, F3, EPN1, MTSS1, EPN2, BSCL2, NR5A2, BIN1, NUP62CL
GOTERM_MF_DIRECT	GO:0061629	RNA polymerase II-specific DNA-binding transcription factor binding	41	0.0148932	1.82701	0.000244665	1.75137	HDAC5, GTF2A2, SETD3, EPAS1, CITED2, CTBP1, SRF, CRX, GATA4, STK4, RBPJ, GATA2, ELK1, MTA1, SIN3A, KAT8, E4F1, DMAP1, PITX2, PITX1, MEF2D, TEAD3, BBS2, HES6, EGR2, CREBBP, JUN, PRRX1, DNMT3A, FOS, TBX5, TBX3, HIPK2, MLXIPL, TCF3, TRIB1, PPARA, TRIB2, FBP1, ZFPM1, TP73
GOTERM_MF_DIRECT	GO:0140823	histone H2BS36 kinase activity	41	0.0148932	1.82701	0.000244665	1.75137	PRKAA1, TRIO, TP53RK, MAST3, PIK3R4, STK4, STK3, IKBKB, STK10, STK11, ZNF805, RPS6KC1, AKT2, RPS6KA2, RPS6KA1, PAK6, AKT1, PIM3, MARK3, MARK2, PSKH1, PDPK1, RIPK2, RIOK3, TNK2, CSNK1D, CDC42BPB, MTOR, CIT, SBK1, MAPKAPK3, WNK1, WNK2, RPS6KB2, AAK1, SIK1, ULK1, SIK2, CSNK1G2, STK40
GOTERM_MF_DIRECT	GO:0035403	histone H3T6 kinase activity	41	0.0148932	1.82701	0.000244665	1.75137	TRIO, TP53RK, MAST3, PIK3R4, STK4, STK3, IKBKB, STK10, STK11, ZNF805, RPS6KC1, AKT2, RPS6KA2, RPS6KA1, PAK6, AKT1, PIM3, MARK3, MARK2, PSKH1, PDPK1, RIPK2, PRKCB, RIOK3, TNK2, CSNK1D, CDC42BPB, MTOR, CIT, SBK1, MAPKAPK3, WNK1, WNK2, RPS6KB2, AAK1, SIK1, ULK1, SIK2, CSNK1G2, STK40
GOTERM_MF_DIRECT	GO:0000149	SNARE binding	25	0.0163198	1.78729	0.000274976	2.10137	EXOC3L2, NBAS, EXOC3L4, TNFAIP2, CPLX2, LOC112443175, CPLX1, CPLX3, STX10, STX5, LOC615559, SNCA, GABARAPL2, SYT3, SEC24A, ANKRD27, STX8, SYT13, SYT8, SNAP91, SYT7, VAMP7, TSNARE1, SEC24D, STX1A
GOTERM_MF_DIRECT	GO:0060090	molecular adaptor activity	41	0.0178415	1.74857	0.000357392	1.72312	MTMR3, WWC1, WWC2, SEPTIN12, ARRB1, GIGYF2, PCM1, CHCHD3, RB1CC1, WWC3, DHX16, APBB2, DLGAP1, NELFA, PCNT, APBB3, DLGAP2, GCN1, DLGAP4, SVIL, LOC788142, JAG1, NHERF1, PDE6G, SGTA, AXIN1, PDE4DIP, SEPTIN3, AXIN2, SEPTIN4, SEPTIN9, SEPTIN8, AIMP2, SARS1, AKAP9, PKP2, BCL2, TAB1, ALDOB, ANAPC1, TELO2
GOTERM_MF_DIRECT	GO:0004679	AMP-activated protein kinase activity	41	0.0178415	1.74857	0.000357392	1.72312	PRKAA1, TRIO, TP53RK, MAST3, PIK3R4, STK4, STK3, IKBKB, STK10, STK11, ZNF805, RPS6KC1, AKT2, RPS6KA2, RPS6KA1, PAK6, AKT1, PIM3, MARK3, MARK2, PSKH1, PDPK1, RIPK2, RIOK3, TNK2, CSNK1D, CDC42BPB, MTOR, CIT, SBK1, MAPKAPK3, WNK1, WNK2, RPS6KB2, AAK1, SIK1, ULK1, SIK2, CSNK1G2, STK40
GOTERM_MF_DIRECT	GO:0030020	extracellular matrix structural constituent conferring tensile strength	19	0.0178415	1.74857	0.000366224	2.35754	COL17A1, COL18A1, COL15A1, COL26A1, COL27A1, COL24A1, COL23A1, COL11A2, COLQ, COL1A2, COL5A1, COL4A2, COL4A1, COL5A3, COL7A1, COL4A3, COL4A6, COL8A2, COL6A5
GOTERM_MF_DIRECT	GO:0071889	14-3-3 protein binding	13	0.0178415	1.74857	0.000396993	2.94557	RIPOR1, PRKCE, DAB2IP, KLHL22, FOXK1, HDAC7, ZFP36L1, RPTOR, KIF13B, AKT1, SIK1, TBC1D22A, TBC1D22B
GOTERM_MF_DIRECT	GO:0072354	histone H3T3 kinase activity	40	0.0178415	1.74857	0.000428376	1.72278	TRIO, TP53RK, MAST3, PIK3R4, STK4, STK3, IKBKB, STK10, STK11, ZNF805, RPS6KC1, AKT2, RPS6KA2, RPS6KA1, PAK6, AKT1, PIM3, MARK3, MARK2, PSKH1, PDPK1, RIPK2, RIOK3, TNK2, CSNK1D, CDC42BPB, MTOR, CIT, SBK1, MAPKAPK3, WNK1, WNK2, RPS6KB2, AAK1, SIK1, ULK1, SIK2, CSNK1G2, STK40
GOTERM_MF_DIRECT	GO:0035979	histone H2AXS139 kinase activity	40	0.0178415	1.74857	0.000428376	1.72278	TRIO, TP53RK, MAST3, PIK3R4, STK4, STK3, IKBKB, STK10, STK11, ZNF805, RPS6KC1, AKT2, RPS6KA2, RPS6KA1, PAK6, AKT1, PIM3, MARK3, MARK2, PSKH1, PDPK1, RIPK2, RIOK3, TNK2, CSNK1D, CDC42BPB, MTOR, CIT, SBK1, MAPKAPK3, WNK1, WNK2, RPS6KB2, AAK1, SIK1, ULK1, SIK2, CSNK1G2, STK40
GOTERM_MF_DIRECT	GO:0044022	histone H3S28 kinase activity	40	0.0178415	1.74857	0.000428376	1.72278	TRIO, TP53RK, MAST3, PIK3R4, STK4, STK3, IKBKB, STK10, STK11, ZNF805, RPS6KC1, AKT2, RPS6KA2, RPS6KA1, PAK6, AKT1, PIM3, MARK3, MARK2, PSKH1, PDPK1, RIPK2, RIOK3, TNK2, CSNK1D, CDC42BPB, MTOR, CIT, SBK1, MAPKAPK3, WNK1, WNK2, RPS6KB2, AAK1, SIK1, ULK1, SIK2, CSNK1G2, STK40
GOTERM_MF_DIRECT	GO:0004711	ribosomal protein S6 kinase activity	40	0.0178415	1.74857	0.000428376	1.72278	TRIO, TP53RK, MAST3, PIK3R4, STK4, STK3, IKBKB, STK10, STK11, ZNF805, RPS6KC1, AKT2, RPS6KA2, RPS6KA1, PAK6, AKT1, PIM3, MARK3, MARK2, PSKH1, PDPK1, RIPK2, RIOK3, TNK2, CSNK1D, CDC42BPB, MTOR, CIT, SBK1, MAPKAPK3, WNK1, WNK2, RPS6KB2, AAK1, SIK1, ULK1, SIK2, CSNK1G2, STK40
GOTERM_MF_DIRECT	GO:0044025	histone H2BS14 kinase activity	40	0.0178415	1.74857	0.000428376	1.72278	TRIO, TP53RK, MAST3, PIK3R4, STK4, STK3, IKBKB, STK10, STK11, ZNF805, RPS6KC1, AKT2, RPS6KA2, RPS6KA1, PAK6, AKT1, PIM3, MARK3, MARK2, PSKH1, PDPK1, RIPK2, RIOK3, TNK2, CSNK1D, CDC42BPB, MTOR, CIT, SBK1, MAPKAPK3, WNK1, WNK2, RPS6KB2, AAK1, SIK1, ULK1, SIK2, CSNK1G2, STK40
GOTERM_MF_DIRECT	GO:0044024	histone H2AS1 kinase activity	40	0.0178415	1.74857	0.000428376	1.72278	TRIO, TP53RK, MAST3, PIK3R4, STK4, STK3, IKBKB, STK10, STK11, ZNF805, RPS6KC1, AKT2, RPS6KA2, RPS6KA1, PAK6, AKT1, PIM3, MARK3, MARK2, PSKH1, PDPK1, RIPK2, RIOK3, TNK2, CSNK1D, CDC42BPB, MTOR, CIT, SBK1, MAPKAPK3, WNK1, WNK2, RPS6KB2, AAK1, SIK1, ULK1, SIK2, CSNK1G2, STK40
GOTERM_MF_DIRECT	GO:0004676	3-phosphoinositide-dependent protein kinase activity	40	0.0178415	1.74857	0.000428376	1.72278	TRIO, TP53RK, MAST3, PIK3R4, STK4, STK3, IKBKB, STK10, STK11, ZNF805, RPS6KC1, AKT2, RPS6KA2, RPS6KA1, PAK6, AKT1, PIM3, MARK3, MARK2, PSKH1, PDPK1, RIPK2, RIOK3, TNK2, CSNK1D, CDC42BPB, MTOR, CIT, SBK1, MAPKAPK3, WNK1, WNK2, RPS6KB2, AAK1, SIK1, ULK1, SIK2, CSNK1G2, STK40
GOTERM_MF_DIRECT	GO:0140855	histone H3S57 kinase activity	40	0.0178415	1.74857	0.000428376	1.72278	TRIO, TP53RK, MAST3, PIK3R4, STK4, STK3, IKBKB, STK10, STK11, ZNF805, RPS6KC1, AKT2, RPS6KA2, RPS6KA1, PAK6, AKT1, PIM3, MARK3, MARK2, PSKH1, PDPK1, RIPK2, RIOK3, TNK2, CSNK1D, CDC42BPB, MTOR, CIT, SBK1, MAPKAPK3, WNK1, WNK2, RPS6KB2, AAK1, SIK1, ULK1, SIK2, CSNK1G2, STK40
GOTERM_MF_DIRECT	GO:0004677	DNA-dependent protein kinase activity	40	0.0178415	1.74857	0.000428376	1.72278	TRIO, TP53RK, MAST3, PIK3R4, STK4, STK3, IKBKB, STK10, STK11, ZNF805, RPS6KC1, AKT2, RPS6KA2, RPS6KA1, PAK6, AKT1, PIM3, MARK3, MARK2, PSKH1, PDPK1, RIPK2, RIOK3, TNK2, CSNK1D, CDC42BPB, MTOR, CIT, SBK1, MAPKAPK3, WNK1, WNK2, RPS6KB2, AAK1, SIK1, ULK1, SIK2, CSNK1G2, STK40
GOTERM_MF_DIRECT	GO:0035175	histone H3S10 kinase activity	40	0.0178415	1.74857	0.000428376	1.72278	TRIO, TP53RK, MAST3, PIK3R4, STK4, STK3, IKBKB, STK10, STK11, ZNF805, RPS6KC1, AKT2, RPS6KA2, RPS6KA1, PAK6, AKT1, PIM3, MARK3, MARK2, PSKH1, PDPK1, RIPK2, RIOK3, TNK2, CSNK1D, CDC42BPB, MTOR, CIT, SBK1, MAPKAPK3, WNK1, WNK2, RPS6KB2, AAK1, SIK1, ULK1, SIK2, CSNK1G2, STK40
GOTERM_MF_DIRECT	GO:0072371	histone H2AS121 kinase activity	40	0.0178415	1.74857	0.000428376	1.72278	TRIO, TP53RK, MAST3, PIK3R4, STK4, STK3, IKBKB, STK10, STK11, ZNF805, RPS6KC1, AKT2, RPS6KA2, RPS6KA1, PAK6, AKT1, PIM3, MARK3, MARK2, PSKH1, PDPK1, RIPK2, RIOK3, TNK2, CSNK1D, CDC42BPB, MTOR, CIT, SBK1, MAPKAPK3, WNK1, WNK2, RPS6KB2, AAK1, SIK1, ULK1, SIK2, CSNK1G2, STK40
GOTERM_MF_DIRECT	GO:0044023	histone H4S1 kinase activity	40	0.0178415	1.74857	0.000428376	1.72278	TRIO, TP53RK, MAST3, PIK3R4, STK4, STK3, IKBKB, STK10, STK11, ZNF805, RPS6KC1, AKT2, RPS6KA2, RPS6KA1, PAK6, AKT1, PIM3, MARK3, MARK2, PSKH1, PDPK1, RIPK2, RIOK3, TNK2, CSNK1D, CDC42BPB, MTOR, CIT, SBK1, MAPKAPK3, WNK1, WNK2, RPS6KB2, AAK1, SIK1, ULK1, SIK2, CSNK1G2, STK40
GOTERM_MF_DIRECT	GO:0072518	Rho-dependent protein serine/threonine kinase activity	40	0.0178415	1.74857	0.000428376	1.72278	TRIO, TP53RK, MAST3, PIK3R4, STK4, STK3, IKBKB, STK10, STK11, ZNF805, RPS6KC1, AKT2, RPS6KA2, RPS6KA1, PAK6, AKT1, PIM3, MARK3, MARK2, PSKH1, PDPK1, RIPK2, RIOK3, TNK2, CSNK1D, CDC42BPB, MTOR, CIT, SBK1, MAPKAPK3, WNK1, WNK2, RPS6KB2, AAK1, SIK1, ULK1, SIK2, CSNK1G2, STK40
GOTERM_MF_DIRECT	GO:0003774	cytoskeletal motor activity	17	0.0192294	1.71604	0.000469799	2.46094	MYO7B, MYO7A, MYO19, MYO16, MYO1D, MYO1E, MYO1C, MYO15A, MYO5B, MYO18B, MYO6, MYH13, MYO18A, MYH14, MYH9, MYH10, MYO1G
GOTERM_MF_DIRECT	GO:0008270	zinc ion binding	189	0.0197079	1.70536	0.000499295	1.25153	LOC532875, MYT1L, EHMT1, MARCHF10, TSEN2, NUDT3, IKZF4, NR3C2, ZMIZ1, PEG10, ZMIZ2, EP300, SCAPER, SLC39A4, ENPP7, RAG1, NUDT12, PRKCG, KDM2B, PRKCB, NANOS3, USP3, NSMCE2, PRKCA, MYT1, ATAD3A, THAP1, PLA2G15, RNF125, ASTL, TRIM17, LACTB2, ZNF318, CDIP1, DPEP1, ZNF830, SQSTM1, TRIM11, CUL9, ZNF276, ENPEP, BLM, AARS1, L3MBTL2, AIRE, KMT2B, UBR4, GATA6, DTX1, GATA5, DTX2, GATA4, DTX4, GATA2, TRHDE, …
GOTERM_MF_DIRECT	GO:0004694	eukaryotic translation initiation factor 2alpha kinase activity	41	0.0197079	1.70536	0.000514334	1.69577	TRIO, TP53RK, MAST3, PIK3R4, STK4, STK3, IKBKB, STK10, STK11, ZNF805, RPS6KC1, AKT2, RPS6KA2, RPS6KA1, PAK6, AKT1, PIM3, MARK3, MARK2, PSKH1, PDPK1, RIPK2, RIOK3, TNK2, EIF2AK1, CSNK1D, CDC42BPB, MTOR, CIT, SBK1, MAPKAPK3, WNK1, WNK2, RPS6KB2, AAK1, SIK1, ULK1, SIK2, CSNK1G2, STK40
GOTERM_MF_DIRECT	GO:1990244	histone H2AT120 kinase activity	40	0.0197079	1.70536	0.000514697	1.70865	TRIO, TP53RK, MAST3, PIK3R4, STK4, STK3, IKBKB, STK10, STK11, ZNF805, RPS6KC1, AKT2, RPS6KA2, RPS6KA1, PAK6, AKT1, PIM3, MARK3, MARK2, PSKH1, PDPK1, RIPK2, RIOK3, TNK2, CSNK1D, CDC42BPB, MTOR, CIT, SBK1, MAPKAPK3, WNK1, WNK2, RPS6KB2, AAK1, SIK1, ULK1, SIK2, CSNK1G2, STK40
GOTERM_MF_DIRECT	GO:0035402	histone H3T11 kinase activity	40	0.0197079	1.70536	0.000514697	1.70865	TRIO, TP53RK, MAST3, PIK3R4, STK4, STK3, IKBKB, STK10, STK11, ZNF805, RPS6KC1, AKT2, RPS6KA2, RPS6KA1, PAK6, AKT1, PIM3, MARK3, MARK2, PSKH1, PDPK1, RIPK2, RIOK3, TNK2, CSNK1D, CDC42BPB, MTOR, CIT, SBK1, MAPKAPK3, WNK1, WNK2, RPS6KB2, AAK1, SIK1, ULK1, SIK2, CSNK1G2, STK40
GOTERM_MF_DIRECT	GO:0140857	histone H3T45 kinase activity	40	0.0232166	1.6342	0.000616111	1.69476	TRIO, TP53RK, MAST3, PIK3R4, STK4, STK3, IKBKB, STK10, STK11, ZNF805, RPS6KC1, AKT2, RPS6KA2, RPS6KA1, PAK6, AKT1, PIM3, MARK3, MARK2, PSKH1, PDPK1, RIPK2, RIOK3, TNK2, CSNK1D, CDC42BPB, MTOR, CIT, SBK1, MAPKAPK3, WNK1, WNK2, RPS6KB2, AAK1, SIK1, ULK1, SIK2, CSNK1G2, STK40
GOTERM_MF_DIRECT	GO:0005112	Notch binding	13	0.02433	1.61386	0.000655906	2.82284	NOTCH2, SNED1, JAG1, NOTCH1, NOTCH4, DTX1, DLL1, DLL4, NCOR2, ADAM17, KCTD10, DNER, AAK1
GOTERM_MF_DIRECT	GO:0050839	cell adhesion molecule binding	19	0.0258464	1.5876	0.000720663	2.25038	KIRREL3, KIRREL1, TENM2, NLGN2, TENM4, ITGB2, NRXN2, PTPRF, VSIG10, PTPRD, TJP1, AFDN, KIF13B, ADGRL1, ADAM8, CDHR5, PTPN6, PKP3, EZR
GOTERM_MF_DIRECT	GO:0005178	integrin binding	42	0.0258464	1.5876	0.00072295	1.65817	LAMA5, SEMA7A, CD151, TNXB, ITGB5, CD81, ITGB4, ITGB3, ITGB2, TCAM1, ILK, FBLN1, ITGAE, THBS4, LOC101904063, ICAM1, TNN, ITGB7, S1PR2, VWF, ITGA3, ITGA2, IGF2, FN1, ADAM17, ADAM15, LOC616254, COL4A3, ITGA11, ITGBL1, MYH9, CD226, CALR, ITGA5, P4HB, TLN2, LCP1, NF2, PLPP3, MFGE8, LOC132342121, ITGA9
GOTERM_MF_DIRECT	GO:0000976	transcription cis-regulatory region binding	35	0.0258464	1.5876	0.000729449	1.75384	KMT2D, THRA, PRDM5, ZBTB48, GATA5, ARID4A, RESTA, CHD3, ERBB4, BAHD1, PRDM16, MSX1, SOX6, CDK5RAP2, KCNH2, JUN, ATMIN, CBX4, ARID5A, PDE4DIP, HMGA2, PAX6, FOXN4, SMAD6, FOXN1, PER2, IRF4, IRF1, CRY2, IRF2, AHRR, IRF8, TAF2, IRF9, TP73
GOTERM_MF_DIRECT	GO:0005005	transmembrane-ephrin receptor activity	20	0.029245	1.53395	0.000840176	2.17142	EPHB6, RET, EPHA4, NTRK2, PDGFRA, EPHA10, FLT4, INSR, NTRK3, MST1R, MERTK, EGFR, IGF1R, ERBB4, KIT, TYRO3, FGFR4, EPHB2, EPHB1, FGFR1
GOTERM_MF_DIRECT	GO:0003713	transcription coactivator activity	59	0.029245	1.53395	0.000850003	1.50722	RERE, PHF2, CALCOCO1, SETD3, CRTC3, CRTC1, CITED2, WWC1, JADE1, ATN1, ARRB1, MED16, MYSM1, UBE2L3, ING4, ZMIZ1, RUVBL1, EP300, KAT8, TRIM25, PRMT2, MRTFB, MRTFA, MED27, HCFC2, KAT2B, TOX2, MED24, IRF4, NUP98, YAP1, KMT2D, NOTCH1, CTBP2, CDCA4, CTBP1, KMT2C, GPS2, PBXIP1, MED12L, MTDH, MTA1, SERTAD2, WBP2NL, MTA3, BCL9L, WWOX, CREBBP, NIBAN2, JUP, FUS, SS18L1, HIPK2, CARM1, CENPJ, BCL3, SSBP3, LPI…
GOTERM_MF_DIRECT	GO:0031490	chromatin DNA binding	26	0.0366549	1.43587	0.00108081	1.9084	THRB, NOTCH1, THRA, SRF, HNRNPU, HR, GLI2, SBNO1, SBNO2, WBP2NL, HSF1, EP300, ATOH1, KDM6B, CREBBP, GRHL3, PAX6, TBR1, ACTN4, GRHL1, LEMD3, GRHL2, RUNX2, TOX2, RARA, EZH2
GOTERM_MF_DIRECT	GO:0004725	protein tyrosine phosphatase activity	27	0.0377733	1.42281	0.0011297	1.8761	PTPRT, PTPRU, PTPRR, PTPN20, PTPRM, PTPN23, PTPRF, CDC14A, PTPRG, UBASH3B, PTPRV, TNS2, PTPN1, PTPN18, PTPRN2, EYA2, CDC25C, PTPN14, PALD1, CDC25B, PTPRD, PTPRE, PTP4A3, PTPRC, PTPN6, PTPN7, PTPN5
GOTERM_MF_DIRECT	GO:0071949	FAD binding	18	0.0380709	1.41941	0.00115844	2.23346	STEAP3, NQO2, MTRR, MICAL3, MICAL2, COQ6, CYB5R1, ACOXL, CYB5R3, ACOX2, CRY2, LDHD, AOX1, D2HGDH, QSOX1, ACOX3, PRODH, XDH
GOTERM_MF_DIRECT	GO:0045296	cadherin binding	28	0.0380709	1.41941	0.00117067	1.84708	PTPRT, MACF1, CTNND2, CTNND1, PTPRM, UBFD1, PPL, EVPL, NDRG1, CDH4, ARVCF, CDH3, MMP24, CDH20, CDH23, JUP, EPS15L1, LOC538674, CDHR1, FAT1, PKP2, PKP1, FAT3, CDHR5, PKP3, CDH15, FAT4, PLEC
GOTERM_MF_DIRECT	GO:0030674	protein-macromolecule adaptor activity	34	0.0409595	1.38765	0.00127675	1.72027	SLC35D3, DDX20, CUL1, ILK, STRN4, RPTOR, STRIP1, NCSTN, TCOF1, INSC, DVL2, ZC3H18, ELOC, RAB11FIP3, AKIRIN2, CPT1A, EXOC7, BFAR, FRMD4A, WIPI2, ARHGAP26, GATAD2A, DYNC1LI1, COX7A2L, RAD50, MLPH, COL1A2, TRIM17, FSCN1, FSCN2, GAS6, OPTN, TRIM11, RAPGEF4
