# Supplementary material for: Integrated methylome–transcriptome profiling reveals epigenetic regulation of immune activation pathways and CSN3-associated lactation repression in bovine subclinical mastitis
Source: J Anim Sci Biotechnol. 2026 May 10;17:88. doi: 10.1186/s40104-026-01400-3 (PMC13157666; doi:10.1186/s40104-026-01400-3)
Supplement: Supplementary file 2 — Additional file 2: Table S1A. WGBS read quality and trimming metrics. FastQC average/median read length (bp) and total reads, plus Cutadapt % trimmed for each sample (R1/R2). Table S1B. WGBS alignment statistics and CpG methylation counts. Per-sample alignment metrics (total, aligned, ambiguous reads, no genomic sequence) and cytosine context counts, including total CpGs, methylated CpGs, and unmethylated CpGs, for healthy control and subclinical mastitis cows. Table S1C. RNA-seq read quality metrics (FastQC summary). FastQC outputs for each sample (R1/R2), including GC content (%), average sequence length, percentage of failed modules, and total read counts prior to alignment. Table S1D. RNA-seq alignment and mapping statistics. STAR alignment summary showing read mapping outcomes for each sample, including uniquely mapped, total mapped, multiple/too many loci, and categories of unmapped reads (mismatches, too short, other). Percentages are shown relative to total reads. Table S2. Distribution of differentially methylated cytosines (DMCs) across genomic features. Counts of total, hypomethylated, and hypermethylated DMCs identified in promoters, exons, introns, downstream regions, genes, CpG islands, CpG island shores, and CpG island shelves. Table S3A. Genome-wide list of differentially methylated cytosines (DMCs). Genomic coordinates and statistical details of all identified CpG DMCs. Columns include chromosome, start, end, strand, P-value, q-value (FDR-adjusted), and methylation difference (SCM–HC). Table S3B. Differentially methylated cytosines annotated with gene IDs. Genomic positions, strand, methylation difference (SCM–HC), and associated gene annotations for CpG DMCs. This table links cytosine-level methylation changes to specific genes for downstream functional interpretation. Table S4. Differentially methylated regions (DMRs) identified using 1-kb sliding windows. List of significant DMRs detected with a 1-kb window and 1-kb step size. Columns report chro [file 40104_2026_1400_MOESM2_ESM.zip › Additional Table S7.xlsx]

## Sheet: All_DMEGs
Supplementary Table S7A. Genome-wide list of differentially methylated and expressed genes (DMEGs)
gene_ID	SCMmethmean	SCMexpmean	Healthymethmean	Healthyexpmean	Δmethylation	Δgene expression	log2FC
LOC112446936	52.5	7.71796	88.5714	2.39688	-36.0714	1.68706	1.68706
LOC101907866	50.6667	2.93122	88.315	10.5019	-37.6483	-1.84108	-1.84108
LOC112446984	34.8958	2.96641	91.1187	9.07798	-56.2229	-1.61365	-1.61365
LOC132346256	51.6869	4.67812	83.2376	1.46958	-31.5508	1.67052	1.67052
CLDN8	64.2805	3.93571	78.6397	19.4837	-14.3592	-2.30757	-2.30757
LOC112446992	37.7407	1	80.2045	3.00041	-42.4638	-1.58516	-1.58516
LOC112448372	63.4286	3.86873	86.7436	1	-23.315	1.95186	1.95186
LOC112448312	70.7489	5.47976	91.1225	1	-20.3736	2.45411	2.45411
LOC132342118	52.627	8.14086	83.1561	2.98907	-30.5291	1.44548	1.44548
CSTA	64.1389	4.12632	86.2009	1	-22.062	2.04485	2.04485
LOC112448371	73.9719	13.9415	95.6337	1	-21.6617	3.80132	3.80132
LOC112447425	47.9185	2.40262	92.8088	4.87206	-44.8904	-1.01992	-1.01992
LOC132346268	45.7222	2.92584	91.9722	1	-46.25	1.54885	1.54885
LOC112448336	68.4431	4.07364	81.085	1	-12.6419	2.02632	2.02632
CRYGS	36.6476	2.5486	77.706	5.62759	-41.0584	-1.14281	-1.14281
EHHADH	68.9794	4.17602	88.0322	20.7375	-19.0528	-2.31204	-2.31204
LOC112448306	56.1429	55.8934	76.7424	13.3211	-20.5996	2.06896	2.06896
LOC112448316	57.4512	5.65895	99.3494	1	-41.8982	2.50053	2.50053
LOC616200	61.3333	272.947	87.7253	66.025	-26.3919	2.04754	2.04754
LOC112448318	63.1128	27.0379	91.9961	4.85057	-28.8833	2.47876	2.47876
WWTR1	60.9579	5.78945	85.932	23.9182	-24.9742	-2.04661	-2.04661
LOC112448342	88.8333	1	76.6917	4.45834	12.1417	-2.15651	-2.15651
LOC112447002	62.2381	5.13027	94.207	1	-31.9689	2.35904	2.35904
LOC132346275	87.125	2.80041	66.5625	5.88759	20.5625	-1.07204	-1.07204
LOC112448379	83.2	7.47076	51.6	1	31.6	2.90125	2.90125
TFF3	62.7881	6.05948	85.611	146.257	-22.8229	-4.59317	-4.59317
LOC783535	67.9511	1.58066	83.461	7.25186	-15.5099	-2.19783	-2.19783
S100B	82.8419	10.6246	94.2379	258.868	-11.396	-4.60673	-4.60673
LOC132342889	69.4214	2.69178	97.9758	9.96174	-28.5543	-1.88784	-1.88784
LOC112443699	60.9964	6.77919	85.3778	1	-24.3813	2.76111	2.76111
LOC112443625	52.1833	29.1524	69.0333	5.27841	-16.85	2.46544	2.46544
NCKAP1	51.0443	4.48134	86.1972	13.7878	-35.1529	-1.62139	-1.62139
LOC132342947	54.3571	1.47541	96.3333	5.928	-41.9762	-2.00644	-2.00644
LOC112443700	54.7698	6.82093	92.8016	1	-38.0317	2.76997	2.76997
DHRS9	56.8175	72.8805	85.7667	13.5031	-28.9492	2.43224	2.43224
NOSTRIN	69.7441	1.34816	91.1429	9.86685	-21.3988	-2.87159	-2.87159
LOC780963	44.5574	2.8315	88.8056	6.10336	-44.2481	-1.10804	-1.10804
LOC132342965	64.75	9.68121	96.1339	1.80047	-31.3839	2.42681	2.42681
LOC112442334	49.2508	1.83502	91.9048	5.98408	-42.654	-1.70534	-1.70534
TMEM177	39.3864	3.40008	81.7475	7.60486	-42.3611	-1.16135	-1.16135
HIST2H3D	73.3374	5.19258	83.3778	1	-10.0404	2.37645	2.37645
LOC112443666	56.3936	9.8231	87.7043	1	-31.3107	3.29618	3.29618
LOC112442375	62.7966	3.42659	81.2722	1	-18.4756	1.77678	1.77678
C2H2orf80	61.7736	3.11164	80.9223	16.9902	-19.1487	-2.44895	-2.44895
KANSL1L	88.1405	7.88156	76.1635	25.7666	11.977	-1.70895	-1.70895
FN1	86.5265	72.9712	74.0783	9.86989	12.4483	2.88622	2.88622
LOC112443118	62.2	6.29939	85.0625	1.73356	-22.8625	1.86147	1.86147
CXCR2	57.8476	1156.47	82.0738	270.778	-24.2262	2.09455	2.09455
DNAJB2	81.5359	5.92882	71.2414	21.7889	10.2945	-1.87778	-1.87778
SPATA3	56.7121	1.72916	93.8092	5.61138	-37.097	-1.69828	-1.69828
LOC112443707	61.0417	7.47076	97.1429	1	-36.1012	2.90125	2.90125
FAM167B	51.4648	14.0701	84.6232	5.29869	-33.1584	1.40892	1.40892
LOC112443643	64.23	8.51471	84.2091	1	-19.9791	3.08996	3.08996
LOC112443664	55.2208	6.82368	73.8995	1	-18.6787	2.77055	2.77055
PTAFR	52.9823	722.474	86.4247	198.981	-33.4423	1.86032	1.86032
AHDC1	52.4945	3.38494	91.3035	9.67245	-38.8089	-1.51475	-1.51475
LOC132343448	10	6.3242	67.7778	2.66555	-57.7778	1.24645	1.24645
SLC30A2	81.8235	2.13707	93.0707	11.1893	-11.2471	-2.38841	-2.38841
LOC112443709	59.6837	5.34483	98.8638	1	-39.18	2.41814	2.41814
LOC112443723	52.4	13.9415	90.9591	1	-38.5591	3.80132	3.80132
PLA2G5	58.6377	9.30849	92.3055	3.63042	-33.6677	1.35841	1.35841
LOC112443636	61.9439	5.30356	91.558	1	-29.6141	2.40696	2.40696
FCGR3A	72.3951	399.671	86.7053	54.9978	-14.3102	2.86137	2.86137
FCER1G	64.9475	1592.34	93.7045	494.002	-28.7571	1.68856	1.68856
CD1E	53.7361	32.9249	76.1359	4.99549	-22.3998	2.72048	2.72048
LOC132344983	82.9127	1	93.5	8.14465	-10.5873	-3.02585	-3.02585
LOC132344984	70.4333	5.15927	94.8735	1	-24.4401	2.36717	2.36717
RAB25	70.3874	2.53657	86.3437	17.1933	-15.9563	-2.7609	-2.7609
LOC112446112	64.4242	4.58995	98.1839	1	-33.7597	2.19848	2.19848
MIR2411	58.4444	12.953	95.6042	1	-37.1597	3.69522	3.69522
S100A4	65.4624	254.407	91.4046	77.3933	-25.9422	1.71686	1.71686
S100A8	32.7061	516.522	72.2557	110.23	-39.5496	2.22832	2.22832
S100A9	54.2261	414.23	77.3822	72.6865	-23.1561	2.51067	2.51067
LOC100848825	91.8	2.99861	77.5859	8.6921	14.2141	-1.53541	-1.53541
LOC112446124	64.8905	10.3179	77.173	1	-12.2825	3.36708	3.36708
TMOD4	79.0349	2.49845	96.5832	29.0551	-17.5483	-3.53969	-3.53969
CTSK	55.4242	278.747	94.796	53.0049	-39.3717	2.39476	2.39476
GOLPH3L	37.7292	8.83825	78.0833	27.4137	-40.3542	-1.63307	-1.63307
C3H1orf54	44.4433	4.24301	55.696	1.16742	-11.2526	1.86177	1.86177
APH1A	77.7515	38.41	66.0698	17.7617	11.6817	1.11271	1.11271
TENT5C	65.0639	11.6496	81.4444	67.862	-16.3804	-2.54233	-2.54233
LOC132344805	82.2341	3.58175	94.6397	1	-12.4056	1.84066	1.84066
CD101	58.2444	74.6529	68.9667	18.9908	-10.7222	1.9749	1.9749
LOC112445869	64.7706	1	84.489	4.39195	-19.7183	-2.13486	-2.13486
C3H1orf162	63.9592	677.434	92.153	162.242	-28.1939	2.06193	2.06193
GSTM3	76.2057	1.69965	90.7577	65.9717	-14.552	-5.27854	-5.27854
LOC327709	62.7789	5.29362	92.0069	20.8515	-29.228	-1.97782	-1.97782
SARS1	56.8963	261.327	83.6047	77.1254	-26.7084	1.76058	1.76058
LOC132344991	69.7	6.1408	89	1.80566	-19.3	1.7659	1.7659
LOC112446076	43.5373	3.06316	85.2046	1	-41.6673	1.61502	1.61502
LOC112446096	65.2083	22.1282	85.963	1	-20.7546	4.46781	4.46781
LOC132344972	40.5777	6.00367	86.0032	2.61125	-45.4255	1.2011	1.2011
LOC510382	69.6333	17.1993	32.3611	7.48933	37.2722	1.19944	1.19944
LOC511531	58.6667	69.9174	95.9016	18.9673	-37.2349	1.88214	1.88214
SELENOF	85.9991	55.0806	71.1426	140.299	14.8565	-1.34889	-1.34889
UOX	35	1.46776	88.4167	2.97682	-53.4167	-1.02016	-1.02016
LOC112446159	46.4888	11.8156	95.3167	1	-48.8279	3.56262	3.56262
LOC112446107	33.8722	57.6998	57.3871	3.40661	-23.5149	4.08216	4.08216
LOC112446105	42.5996	39.2186	66.4509	9.55682	-23.8513	2.03694	2.03694
LOC132344894	56.8256	2.85891	88.4622	1	-31.6366	1.51546	1.51546
GADD45A	80.6418	53.3786	61.397	25.031	19.2448	1.09255	1.09255
HOOK1	61.4802	3.45437	86.8497	17.5271	-25.3695	-2.34309	-2.34309
LOC112446109	70.9902	7.65564	97.8952	1	-26.905	2.93652	2.93652
LOC112446110	66.2645	1	86.4423	10.2746	-20.1777	-3.36102	-3.36102
LOC112446108	68.5068	10.7061	96.4048	1	-27.898	3.42037	3.42037
PLK3	48.1614	31.6527	83.8553	10.1661	-35.6939	1.63857	1.63857
ATP6V0B	66.9064	143.441	89.6666	42.2841	-22.7602	1.76227	1.76227
LOC510369	52.1319	2.71675	90.2813	9.92015	-38.1494	-1.86848	-1.86848
C3H1orf210	74.9386	4.20647	86.0795	29.1817	-11.1409	-2.79438	-2.79438
TMEM125	65.6728	2.80544	92.0556	13.3906	-26.3828	-2.25492	-2.25492
LOC112446162	61.9048	2.43436	91.0833	14.6028	-29.1786	-2.58463	-2.58463
LOC112446146	77.5716	1.31863	88.0512	6.33659	-10.4796	-2.26467	-2.26467
PRLH	76.2142	1	96.9853	6.95743	-20.7712	-2.79856	-2.79856
LOC112445916	36.4401	6.33693	77.7665	2.75202	-41.3264	1.20329	1.20329
LOC132342083	83.9667	9.86176	73.8345	3.07744	10.1322	1.68012	1.68012
LOC112446522	49.4805	7.47076	81.3206	1	-31.8401	2.90125	2.90125
LOC112446353	53.1892	3.08421	82.9004	1	-29.7112	1.6249	1.6249
LOC132345176	47.7831	5.09089	89.3149	2.02805	-41.5319	1.32783	1.32783
LOC132345177	30.8333	2.21671	72.746	1	-41.9127	1.14842	1.14842
LOC112446526	44	2.43436	78.4675	1	-34.4675	1.28354	1.28354
LOC112446506	81.9167	6.29426	92.8762	1	-10.9595	2.65404	2.65404
LOC132345173	68.7169	10.056	86.2851	2.45619	-17.5683	2.03356	2.03356
LOC782609	74.7937	5.06267	85.5333	1.09323	-10.7397	2.2113	2.2113
LOC132345080	74.7937	1	85.5333	6.96483	-10.7397	-2.80009	-2.80009
LOC112446509	54.8214	46.3887	92.2045	21.6249	-37.3831	1.10108	1.10108
FGL2	60	132.145	74.4704	36.3938	-14.4704	1.86035	1.86035
LOC132345084	76.8444	3.94489	91.9982	1.0479	-15.1537	1.91249	1.91249
PRKAR2B	91.2992	3.76298	75.8161	21.7448	15.4831	-2.53073	-2.53073
LOC112446507	67.7778	1	100	10.6799	-32.2222	-3.41683	-3.41683
LOC132345185	61.8611	3.44363	86.4835	1	-24.6224	1.78393	1.78393
LOC112446383	35	5.16558	75.7	2.03676	-40.7	1.34265	1.34265
LOC101908154	48.6333	4.89646	83.1616	1.4993	-34.5283	1.70745	1.70745
LOC132345097	41.3333	6.32701	84	2.56958	-42.6667	1.29999	1.29999
LOC112446502	69.2577	8.29465	90.0845	1	-20.8268	3.05218	3.05218
LOC112446495	69.2323	567.85	98.6777	1	-29.4454	9.14937	9.14937
LOC112446527	63.1528	6.73745	89.1832	1	-26.0305	2.7522	2.7522
TMEM140	52.304	74.6572	87.6693	29.2492	-35.3653	1.35188	1.35188
TBXAS1	49.5069	24.6243	85.8492	8.1473	-36.3423	1.59569	1.59569
LOC112446511	24.7985	5.60181	65.3989	1	-40.6004	2.48589	2.48589
CLEC5A	87.8444	85.0018	73.0061	22.0525	14.8384	1.94655	1.94655
LOC100299076	53.0291	2.65025	89.3934	7.68396	-36.3643	-1.53572	-1.53572
LOC101903933	49.2876	4.02325	89.5135	1.58868	-40.2259	1.34053	1.34053
GALNTL5	51.3764	2.46872	88.8206	1	-37.4442	1.30376	1.30376
GLIPR1	44.4375	157.825	65.5115	35.9058	-21.074	2.13604	2.13604
GLYCAM1	69.6238	479.344	93.1512	21111	-23.5274	-5.46079	-5.46079
LOC112446664	33.8534	3.38366	75.1866	7.11159	-41.3332	-1.07159	-1.07159
LOC112446860	54.373	42.3294	90.186	13.3218	-35.813	1.66787	1.66787
TNS2	45.2606	3.54661	68.1267	22.7316	-22.8661	-2.68019	-2.68019
LOC619094	59.5814	22.0489	97.4215	9.36307	-37.84	1.23565	1.23565
GPD1	70.454	5.37174	92.9495	50.0752	-22.4955	-3.22064	-3.22064
LOC112446865	59.8648	29.0252	96.4248	1	-36.56	4.85923	4.85923
LOC112446866	72.525	15.3747	91.9204	1	-19.3954	3.94249	3.94249
OR8S10	72.9524	4.20094	61.2528	10.1345	11.6996	-1.27049	-1.27049
H1-7	58.6256	6.67192	83.9522	51.7207	-25.3265	-2.95457	-2.95457
LOC112446902	27.381	15.4176	81.9778	1	-54.5968	3.94651	3.94651
LYZ	37.8333	409.239	88.2	181.005	-50.3667	1.17691	1.17691
LOC112446870	59.0101	8.83098	95.1212	1	-36.1111	3.14257	3.14257
MIR763	69.2206	1	92.2266	22.4781	-23.006	-4.49045	-4.49045
LOC112446861	62.7547	1	77.9911	46.173	-15.2364	-5.52898	-5.52898
OR9K2K	50	6.41869	89.8182	3.12132	-39.8182	1.04012	1.04012
OR9K15	30.8333	3.22327	93.917	8.45	-63.0837	-1.39043	-1.39043
CHST11	52.1342	48.1629	96.6222	23.1838	-44.488	1.0548	1.0548
LOC112446901	36.7424	3.8896	72.9408	1.6876	-36.1984	1.20465	1.20465
PTHLH	46.4497	2.46379	77.1685	37.7654	-30.7187	-3.93811	-3.93811
LOC101905232	80.2426	1.75261	66.8704	5.22863	13.3723	-1.57693	-1.57693
LOC112446909	76.1	14.7028	91.5492	1	-15.4492	3.87802	3.87802
LOC100336869	58.2222	1.66021	76.1424	14.6816	-17.9202	-3.14457	-3.14457
LOC618565	43.6667	3.20192	86.6667	9.08258	-43	-1.50416	-1.50416
CLEC12A	43.5278	163.074	85.8461	26.9861	-42.3183	2.59524	2.59524
A2M	57.5777	50.5362	88.1751	15.0495	-30.5974	1.74761	1.74761
SLC2A3	77.034	1669.86	87.9363	417.788	-10.9023	1.99889	1.99889
CLEC4A	63.8939	41.1134	77.0341	12.6504	-13.1402	1.70042	1.70042
CLEC6A	87.146	48.5344	97.7109	13.4529	-10.565	1.85109	1.85109
LOC132345385	46.2051	2.6858	88.0074	6.68233	-41.8023	-1.315	-1.315
LOC132345382	60	2.42895	28.5	5.34526	31.5	-1.13793	-1.13793
LOC112446875	81.4155	36.8664	98.6869	7.57681	-17.2714	2.28264	2.28264
B4GALNT3	75.604	2.31193	89.5596	11.0538	-13.9557	-2.25737	-2.25737
LOC112446903	55.7742	2.4761	96.0191	1	-40.2449	1.30807	1.30807
APOBEC3Z1	60.5616	76.6561	95.0409	16.2263	-34.4792	2.24006	2.24006
LOC112446629	41.7679	2.65211	95.5463	1	-53.7785	1.40714	1.40714
FAM83F	81.9644	2.82872	95.3005	19.3523	-13.336	-2.77428	-2.77428
LOC112446896	77.3999	1	90.1603	14.6028	-12.7604	-3.86817	-3.86817
NFAM1	76.8698	76.6155	89.3719	22.2014	-12.5021	1.78698	1.78698
LOC100297709	77.3773	4.0033	90.4474	34.1132	-13.0701	-3.09107	-3.09107
LOC112447193	69.4875	14.4393	89.4623	1	-19.9748	3.85193	3.85193
LOC104972669	58.0375	4.14599	79.9028	1.22868	-21.8653	1.75461	1.75461
LOC112447185	59.2222	5.31384	89.0667	1	-29.8444	2.40975	2.40975
PYURF	71.1867	13.8987	87.8532	1.95042	-16.6665	2.8331	2.8331
LOC132345571	70.3849	4.14297	87.2569	1.10521	-16.8719	1.90634	1.90634
LOC132345488	48.596	3.65998	90.4404	7.84783	-41.8444	-1.10046	-1.10046
LOC112447057	73.3472	3.22377	87.8763	20.3988	-14.5291	-2.66166	-2.66166
LOC132345579	60.0264	3.2372	94.768	1	-34.7416	1.69475	1.69475
FAM114A1	73.0991	6.29858	87.2704	35.0313	-14.1713	-2.47554	-2.47554
LOC112447160	32.1667	2.11071	84.8889	1	-52.7222	1.07773	1.07773
CSN1S1	28.5556	1109.68	64.25	48263.4	-35.6944	-5.44271	-5.44271
HSTN	63.8611	186.126	36.7	9931.35	27.1611	-5.73764	-5.73764
STATH	30.3333	1.63384	81.7778	3.80723	-51.4444	-1.22047	-1.22047
CSN1S2	37	375.26	61.2986	16553.1	-24.2986	-5.46307	-5.46307
CSN3	88	181.032	63.8571	6306.12	24.1429	-5.12244	-5.12244
CXCL8	38.3333	2921.2	61.9333	277.923	-23.6	3.3938	3.3938
LOC112447165	58.0816	3.02792	84.0774	1	-25.9958	1.59833	1.59833
LOC112447196	61.5288	30.7825	77.9397	4.74361	-16.4108	2.69805	2.69805
CXCL10	48.6667	43.0282	70.4706	8.44703	-21.8039	2.34877	2.34877
ANXA3	55.9503	23.9109	84.4713	6.40858	-28.521	1.89959	1.89959
PLAC8B	67.0648	305.561	85.5241	63.6501	-18.4593	2.26323	2.26323
PLAC8A	61.4441	117.48	88.5804	10.8521	-27.1363	3.43636	3.43636
GPAT3	71.2528	43.1399	85.5608	12.5779	-14.308	1.77813	1.77813
LOC107132585	61.1	6.4494	82.2325	1	-21.1325	2.68917	2.68917
BST1	51.1155	14.6506	91.1288	5.38601	-40.0133	1.44367	1.44367
FGFBP1	53.977	5.03479	85.1907	66.373	-31.2137	-3.72059	-3.72059
LOC112447642	51.8767	1	90.993	2.66622	-39.1163	-1.41479	-1.41479
LOC112447571	57.5831	2.4761	95.0243	1	-37.4413	1.30807	1.30807
ADGRE5	64.4344	355.528	83.3063	103.414	-18.8719	1.78153	1.78153
LOC132345691	66.3858	57.0561	88.6962	14.6549	-22.3104	1.961	1.961
LOC112447504	64.0056	2.01633	81.7621	12.4754	-17.7565	-2.62928	-2.62928
MUC16	66.4161	3.8379	85.0235	18.7775	-18.6075	-2.29061	-2.29061
LOC132345817	45.7889	4.73789	85.6192	2.25636	-39.8303	1.07025	1.07025
AP1M2	68.2825	2.55657	86.6217	19.192	-18.3392	-2.90822	-2.90822
LOC132345713	59.3751	4.54519	98.3458	1	-38.9708	2.18434	2.18434
LOC112447386	50.1119	5.21238	96.5355	1.5427	-46.4236	1.75648	1.75648
ZNF475	57.1217	2.56569	91.2778	1	-34.1561	1.35935	1.35935
PRR16	80.5917	3.629	54.0995	14.758	26.4923	-2.02385	-2.02385
HK3	61.8667	51.3071	92.5774	11.1695	-30.7107	2.19959	2.19959
LOC112447574	67.9596	10.8036	82.075	1	-14.1154	3.43344	3.43344
PROP1	29.6471	3.33107	90.2632	6.72062	-60.6161	-1.01261	-1.01261
OR2T1	40	2.73696	94.5	6.41921	-54.5	-1.22982	-1.22982
CFD	60.5662	130.213	79.3941	39.6643	-18.8279	1.71496	1.71496
LOC112447603	72.4677	18.2486	97.1843	1	-24.7166	4.18972	4.18972
MIR1949	68.3896	6.90441	79.6393	1	-11.2496	2.78752	2.78752
LOC132345753	57.9727	2.83884	88.1348	1	-30.1621	1.5053	1.5053
SLC35A4	67.6609	4.22726	98.0625	1	-30.4016	2.07972	2.07972
LOC104968501	29.7333	3.75607	75	7.6347	-45.2667	-1.02335	-1.02335
LOC112447633	71.46	6.68164	89.6832	1	-18.2231	2.7402	2.7402
CD74	44.5556	2212.68	63.7538	520.291	-19.1983	2.08841	2.08841
LOC112447618	57.7372	5.01633	78.8008	1	-21.0635	2.32663	2.32663
LOC132345848	59.5556	4.42431	95.875	1	-36.3194	2.14545	2.14545
LOC112447602	58.5333	1	86.4388	34.1577	-27.9055	-5.09414	-5.09414
RHOBTB3	61.9002	5.67503	72.1802	25.174	-10.28	-2.14923	-2.14923
ERAP2	56.06	45.8914	75.2275	12.262	-19.1674	1.90404	1.90404
LOC112447568	70.9333	6.22263	91.0722	1.93817	-20.1389	1.68283	1.68283
NUDT12	63.4164	2.81294	74.1051	14.3916	-10.6888	-2.35507	-2.35507
LOC132345805	49.7804	2.30763	86.1717	7.62591	-36.3913	-1.7245	-1.7245
LOC132345918	58.7465	5.52704	92.1044	1	-33.3579	2.46651	2.46651
LOC101907769	63.3148	1.62601	91.9804	9.11531	-28.6656	-2.48695	-2.48695
LOC132345922	47.7857	2.52425	87.2094	1	-39.4237	1.33586	1.33586
LOC112447915	36.5595	8.10098	88	1	-51.4405	3.0181	3.0181
LOC515953	38	3.54286	61.6296	1	-23.6296	1.82491	1.82491
LOC112447881	44.6538	2.67881	83.7889	6.93641	-39.135	-1.3726	-1.3726
LOC132346042	57.9468	4.21688	93.9315	1	-35.9848	2.07618	2.07618
LOC112447918	49.503	1	95.297	389.499	-45.794	-8.60547	-8.60547
INSL6	68.4198	3.99909	90.9323	1	-22.5126	1.99967	1.99967
ALDH1A1	41.876	5.71849	65.9488	30.6609	-24.0728	-2.42269	-2.42269
LOC516849	73.4581	1.99042	93.4629	12.8133	-20.0047	-2.68649	-2.68649
OR13E10	49.3528	2.63266	91.3162	5.64271	-41.9634	-1.09987	-1.09987
MIR7-2	81.0823	5.03415	95.5476	1	-14.4653	2.33175	2.33175
LOC112447927	65.25	1	52.7024	19.5493	12.5476	-4.28904	-4.28904
LOC101905894	54.8333	2.77489	99.4615	6.43682	-44.6282	-1.21392	-1.21392
TNFSF15	65.5342	52.3953	79.104	10.1108	-13.5697	2.37355	2.37355
TLR4	65.4498	337.988	83.9351	99.4948	-18.4854	1.76428	1.76428
LOC523702	45.0175	2.46756	90.7037	1	-45.6862	1.30309	1.30309
SDHAF4	74.4739	2.867	85.9139	13.8267	-11.44	-2.26984	-2.26984
LOC112448191	70.4921	13.9415	89.6883	1	-19.1962	3.80132	3.80132
LOC132346205	55.3356	3.97153	95.1829	1.52824	-39.8472	1.37783	1.37783
ECHDC1	59.1276	13.2533	84.8006	127.562	-25.673	-3.26677	-3.26677
LOC132346187	48.3926	8.47898	83.7091	2.28584	-35.3165	1.89117	1.89117
LOC112448188	62.25	28.8373	94	10.5264	-31.75	1.45393	1.45393
LOC112448172	65.0208	3.15155	87.9274	1	-22.9066	1.65606	1.65606
LOC112448182	66.5455	5.2697	96.1483	1	-29.6029	2.39772	2.39772
LOC104969545	45.9145	9.41046	76.2818	3.3341	-30.3673	1.49697	1.49697
LOC112448046	55.3333	4.28459	98.2963	1	-42.963	2.09916	2.09916
LOC132346157	46.0476	3.16141	74.5	1	-28.4524	1.66057	1.66057
ENPP3	73.1235	1.43916	89.9328	6.52791	-16.8092	-2.18139	-2.18139
LOC112448193	51.95	14.7028	87.95	1	-36	3.87802	3.87802
LOC511136	40.6111	3.30491	79.9333	8.3919	-39.3222	-1.34439	-1.34439
LOC783649	49.8154	2.71877	88.8234	7.16186	-39.008	-1.39738	-1.39738
VNN2	51.4924	391.972	68.7828	80.2486	-17.2904	2.2882	2.2882
LOC112448170	54.8841	3.39061	71.8577	1	-16.9736	1.76154	1.76154
SGK1	43.8704	443.239	89.1151	197.79	-45.2447	1.16412	1.16412
ABRACL	53.9615	22.4167	84.3416	7.51911	-30.3801	1.57594	1.57594
LOC101904510	75.4835	4.96022	94.1404	1.3951	-18.6568	1.83004	1.83004
LOC112448166	60.5874	2.64253	95.3571	1	-34.7697	1.40192	1.40192
LOC112448168	52.0855	70.1536	79.9056	8.00103	-27.8201	3.13226	3.13226
LOC132346151	74.6395	3.89772	98.4956	1	-23.8561	1.96263	1.96263
CDO1	56.3756	2.82624	80.5318	16.8902	-24.1562	-2.57923	-2.57923
HRH2	56.2847	80.7308	93.0764	35.0857	-36.7917	1.20224	1.20224
LOC112448602	48.439	69.9336	63.2173	9.25122	-14.7784	2.91827	2.91827
LOC132346336	37.9371	2.25514	86.1401	1.11462	-48.203	1.01666	1.01666
GRAMD2A	56.0741	3.96296	93.21	26.2758	-37.1359	-2.72908	-2.72908
LOC132346344	45.3186	3.97816	79.4815	14.5331	-34.1629	-1.86917	-1.86917
LOC112448665	79.4265	1	90.2147	28.2056	-10.7882	-4.81791	-4.81791
OR6E1E	93.6393	2.90937	58.8333	5.91621	34.806	-1.02397	-1.02397
LOC101908015	75.25	9.81203	58	31.4217	17.25	-1.67914	-1.67914
LOC107132836	44.7867	3.32706	85.9556	7.15437	-41.1689	-1.10458	-1.10458
BRB	60.1042	125.673	83.099	27.7341	-22.9949	2.17994	2.17994
LOC282340	51.3264	8.79098	84.7859	177.417	-33.4596	-4.33498	-4.33498
RNASE6	68.8187	429.672	90.7321	56.6234	-21.9135	2.92377	2.92377
LOC132346354	66.7381	7.12112	83.597	1.34985	-16.8589	2.3993	2.3993
OR4H12	93.1429	4.52561	73.3247	10.1842	19.8181	-1.17015	-1.17015
OR4K6	70.25	5.12186	50	10.2717	20.25	-1.00393	-1.00393
OR4G10	44.2963	4.1192	88.273	1.92599	-43.9767	1.09676	1.09676
OR4K54	26.6667	2.90583	66.625	8.26919	-39.9583	-1.50879	-1.50879
LOC781677	35.75	4.14391	86.3333	9.23043	-50.5833	-1.1554	-1.1554
LOC112448628	66.2778	2.69859	90.2786	20.291	-24.0008	-2.91056	-2.91056
LOC112448615	68.7333	5.85307	97.8158	1	-29.0825	2.54919	2.54919
LOC112448614	67.4524	9.95951	83.6023	1	-16.1499	3.31608	3.31608
RORA	70.5171	10.1301	89.5073	53.1557	-18.9902	-2.39157	-2.39157
LOC112448651	71.6157	8.94686	85.1057	1	-13.49	3.16138	3.16138
LOC132346305	43.2111	2.50097	91.4306	6.57249	-48.2194	-1.39396	-1.39396
LOC112448647	49.7593	13.9415	98.4384	1	-48.6791	3.80132	3.80132
LOC112448487	48.4233	5.88701	93.5084	1.24217	-45.0851	2.24467	2.24467
LOC132346309	36.581	1.51732	76.5556	4.03952	-39.9746	-1.41265	-1.41265
LOC101902937	71.5537	1	91.1382	4.48436	-19.5845	-2.1649	-2.1649
LOC112448633	55.5096	56.508	95.9781	28.044	-40.4685	1.01076	1.01076
DIO2	46.6667	4.15169	68.2921	23.1956	-21.6254	-2.48208	-2.48208
LOC112448619	81.7593	47.9536	96.4211	8.28722	-14.6618	2.53268	2.53268
LOC112448954	68.1494	3.95221	94.263	1	-26.1136	1.98266	1.98266
NMS	49.1799	2.29541	87.6667	1	-38.4868	1.19875	1.19875
IL1R2	45.3817	57.3474	71.2642	9.16424	-25.8825	2.64564	2.64564
XDH	54.8734	89.2956	90.1137	778.415	-35.2403	-3.12388	-3.12388
LOC132346508	64.8889	4.10097	95.2261	1	-30.3373	2.03596	2.03596
LOC112448940	49.1037	639.907	66.5568	167.935	-17.4531	1.92996	1.92996
LOC132346512	50.5238	1.52002	91.9333	4.66968	-41.4095	-1.61924	-1.61924
LOC132346506	50.6155	1.68317	98.6923	7.77269	-48.0768	-2.20723	-2.20723
SOWAHC	87.8549	3.8148	72.9026	8.54948	14.9523	-1.16423	-1.16423
LOC112448970	61.3353	7.85139	89.1689	1	-27.8336	2.97295	2.97295
IL1A	57.7157	64.1971	71.7083	9.34504	-13.9926	2.78024	2.78024
IL1B	57.1	444.35	70.8303	76.7206	-13.7303	2.53401	2.53401
LOC132346583	46.3125	5.06932	72.2244	1	-25.9119	2.34179	2.34179
CAPG	69.476	176.904	92.3842	53.7606	-22.9082	1.71834	1.71834
LOC112448955	66.3439	8.91904	92.2286	1	-25.8847	3.15689	3.15689
LOC112448937	66.0051	7.42665	94.5098	1	-28.5047	2.89271	2.89271
PLEK	44.6889	529.702	85.6667	259.598	-40.9778	1.0289	1.0289
GFPT1	47.0909	18.6711	94.9924	43.9665	-47.9015	-1.23559	-1.23559
PCARE	89.5	2.58217	52.5	5.29149	37	-1.03509	-1.03509
LOC112448919	62.0301	5.30309	94.5025	1	-32.4724	2.40683	2.40683
LOC112448921	50.0185	2.79295	90.0019	1	-39.9834	1.48179	1.48179
GCKR	48.6738	2.06548	94.9556	4.46615	-46.2817	-1.11256	-1.11256
PRR30	49.3202	2.73055	97.3145	5.7451	-47.9943	-1.07314	-1.07314
IFITM2	85.3992	4.84789	95.4222	1	-10.023	2.27736	2.27736
LPIN1	67.1811	5.41076	90.2014	31.1889	-23.0203	-2.52713	-2.52713
LOC132346632	51.2127	2.97576	93.3982	6.01746	-42.1855	-1.0159	-1.0159
MIR181A-2	67.3139	7.13019	95.4649	1	-28.1511	2.83394	2.83394
LOC112448913	85.4762	9.95951	96.2385	1	-10.7622	3.31608	3.31608
LOC132346646	81.7565	1	93.2961	6.01743	-11.5396	-2.58915	-2.58915
LOC112448905	72.8109	9.60618	83.1068	1	-10.2959	3.26396	3.26396
LOC132346733	75.9167	3.32531	98.3704	1	-22.4537	1.73349	1.73349
LOC112449179	70.1212	14.4538	80.3519	1	-10.2306	3.85338	3.85338
LOC112449173	61.5753	152.891	88.2358	30.0398	-26.6605	2.34756	2.34756
LOC132346713	48.2357	1.67077	86.3667	5.03271	-38.131	-1.59082	-1.59082
EXOSC8	80.5215	6.1622	68.4542	2.98411	12.0673	1.04615	1.04615
ALOX5AP	74.0857	47.2403	90.3877	13.1827	-16.302	1.84137	1.84137
LOC112449058	75.3318	3.34249	95.2001	1	-19.8683	1.74093	1.74093
LOC112449152	63.4897	6.73745	95.0889	1	-31.5992	2.7522	2.7522
KLF12	54.15	8.14997	95.1583	19.9982	-41.0083	-1.29501	-1.29501
ACOD1	73.3702	138.172	84.4959	41.1169	-11.1257	1.74867	1.74867
LOC112449158	61.3376	13.9415	88.4259	1	-27.0883	3.80132	3.80132
LOC112449133	56.2937	4.95086	93.6667	1.69667	-37.373	1.54497	1.54497
LOC112449136	80	1.91524	56.5	5.28599	23.5	-1.46465	-1.46465
LOC112449072	89.75	31.4436	50	1.7721	39.75	4.14923	4.14923
LOC112449424	82.7737	8.84845	97.905	1	-15.1313	3.14543	3.14543
LOC132346851	52.9924	2.96098	84.5357	1	-31.5433	1.56607	1.56607
SPTLC3	55.1762	1.98188	77.2874	14.4779	-22.1112	-2.86892	-2.86892
LOC112449412	63.7778	1	41.8571	4.03992	21.9206	-2.01433	-2.01433
LOC132346886	49.3	2.96541	78.0897	1	-28.7897	1.56823	1.56823
HACD1	75.7	8.58912	87.7204	2.54127	-12.0204	1.75696	1.75696
LOC132346857	48.491	2.35722	88.3125	6.31529	-39.8215	-1.42176	-1.42176
LOC132346945	56.7001	4.258	91.0121	1	-34.312	2.09018	2.09018
LOC112441508	60.8319	4.17079	94.1833	1.58109	-33.3514	1.3994	1.3994
LOC112449394	58.0152	7.91621	88.2935	1	-30.2783	2.98481	2.98481
LOC112449414	38.625	9.97689	86.1533	1	-47.5283	3.31859	3.31859
LOC112449431	77.2113	11.8991	96.3759	55.4112	-19.1646	-2.21933	-2.21933
LOC112449432	63.7389	7.85139	94.1667	1	-30.4278	2.97295	2.97295
LOC112449397	77.3378	12.2716	94.0947	1	-16.7569	3.61726	3.61726
UBE2C	51.4087	15.3253	72.1178	2.47257	-20.7091	2.63183	2.63183
PLTP	66.9667	15.9982	77.4218	4.92393	-10.4551	1.70003	1.70003
MMP9	72.2502	28.4355	85.3051	7.11588	-13.0549	1.99858	1.99858
OCSTAMP	67.1808	45.5666	88.3222	12.3675	-21.1414	1.88142	1.88142
EYA2	56.2854	1.48956	86.649	6.11604	-30.3637	-2.03772	-2.03772
LOC112449452	75.0712	1	95.6028	10.2746	-20.5316	-3.36102	-3.36102
CEBPB	74.3347	1111.2	91.2567	286.813	-16.922	1.95394	1.95394
LOC112449570	42.2889	2.50502	75.7	1	-33.4111	1.32482	1.32482
LOC112449572	64.0926	4.42808	86.2622	1.30263	-22.1696	1.76526	1.76526
LOC132342183	66.8276	6.63768	77.4702	1.85936	-10.6426	1.83587	1.83587
LOC112449628	71.9314	4.44424	82.9709	1	-11.0395	2.15194	2.15194
LOC104974036	63.3703	3.04117	92.1116	1	-28.7414	1.60463	1.60463
CRH	81.847	2.25271	67.7672	4.94256	14.0798	-1.1336	-1.1336
LOC112449656	55.7785	2.3777	95.8935	1	-40.115	1.24956	1.24956
LY96	36.9767	61.9242	65.0348	16.0115	-28.058	1.95139	1.95139
LOC511937	48.4815	113.106	83.625	40.8375	-35.1435	1.46971	1.46971
LOC112449625	55.4889	1343.47	87.3889	1	-31.9	10.3918	10.3918
LOC112449671	41.0833	1	75.8385	5.4191	-34.7551	-2.43805	-2.43805
LOC132342163	72.0455	3.63117	85.9145	1	-13.8691	1.86043	1.86043
LOC112449632	67.675	4.5838	92.4921	1	-24.8171	2.19655	2.19655
NIPAL2	75.8392	5.36534	91.517	59.423	-15.6778	-3.46928	-3.46928
LOC112449583	47.6667	2.36501	90.45	1	-42.7833	1.24184	1.24184
SLC10A5	63.1389	1	86.4023	5.16765	-23.2634	-2.36951	-2.36951
OR4C146	27.4444	4.46043	70.5	9.06572	-43.0556	-1.02324	-1.02324
CASP1	51	25.9781	86.0667	5.44407	-35.0667	2.25454	2.25454
MMP12	49.7185	15.9084	89.7453	3.90368	-40.0268	2.02688	2.02688
MMP20	49.9762	1.54257	91.4306	4.03129	-41.4544	-1.3859	-1.3859
AMOTL1	57.9833	2.40819	89.1694	8.51363	-31.1861	-1.82183	-1.82183
LOC112441692	75.4121	21.3137	92.2857	1	-16.8737	4.41371	4.41371
LOC112441703	52.6841	20.4123	85.5833	1	-32.8993	4.35137	4.35137
LOC112441671	61.381	4.44424	93.25	1	-31.869	2.15194	2.15194
LOC132342320	42.0271	3.66504	82.9265	1	-40.8994	1.87383	1.87383
LOC112441720	67.1444	1	93.7813	5.83996	-26.6368	-2.54596	-2.54596
ADM	71.7534	35.7241	89.5267	6.39815	-17.7732	2.48117	2.48117
LOC784200	34.4444	6.07015	91.5833	1.53986	-57.1389	1.97893	1.97893
ASCL3	47.9074	2.45774	89.3525	5.0863	-41.4451	-1.04929	-1.04929
LOC112441719	40.3319	72.6322	57.6168	12.1464	-17.2849	2.58008	2.58008
LOC112441572	82.1667	2.56149	56.4899	5.30732	25.6768	-1.051	-1.051
OR10A5	35.2222	4.53681	85.7857	9.25475	-50.5635	-1.02852	-1.02852
ARFIP2	59.682	5.73978	81.5584	26.4343	-21.8764	-2.20334	-2.20334
LOC112441691	85.75	3.91047	20	1	65.75	1.96734	1.96734
LOC525863	62.3333	4.98758	100	1	-37.6667	2.31834	2.31834
LOC614922	45.3305	2.97625	86.6807	8.75628	-41.3502	-1.55682	-1.55682
LOC528470	23.9167	3.21354	66.125	1.41012	-42.2083	1.18834	1.18834
OR52Z17	18.9167	8.291	88.2381	4.08774	-69.3214	1.02024	1.02024
OR51F5	40.4646	4.27761	88.6597	9.75687	-48.1951	-1.18961	-1.18961
OR51S1	27.6389	3.96402	77.55	1.92119	-49.9111	1.04496	1.04496
OR52S22	0	1.52978	94	4.83196	-94	-1.65928	-1.65928
OR52E1	58.8889	5.01936	44.9	10.6624	13.9889	-1.08696	-1.08696
FOLR3	66.3144	2.07089	94.9407	17.0967	-28.6262	-3.0454	-3.0454
FOLR1	55.8267	2.37556	95.3639	14.3058	-39.5372	-2.59026	-2.59026
MAP6	39.6889	1.91527	89.4583	5.21629	-49.7694	-1.44547	-1.44547
LOC112441670	68.2004	23.4624	83.2778	5.23497	-15.0773	2.1641	2.1641
ELF5	51.5997	17.2962	77.9002	840.477	-26.3005	-5.60268	-5.60268
EHF	43.3998	7.56901	83.6551	135.694	-40.2553	-4.1641	-4.1641
LOC112441672	61.4841	5.54526	82.2665	1	-20.7825	2.47125	2.47125
LOC112441655	55.9556	4.76963	87.6446	1.72376	-31.689	1.46832	1.46832
LRP4	16.2406	4.45811	58.934	2.03715	-42.6933	1.12988	1.12988
OR4A47U	57.3375	3.23671	91.5833	1.1469	-34.2458	1.49678	1.49678
OR5D77	53.7202	2.98681	88.6522	9.10527	-34.932	-1.60809	-1.60809
OR5I1	77.25	2.68411	56.5	6.07047	20.75	-1.17736	-1.17736
OR8J3F	57.7523	5.34354	88.6667	1.61848	-30.9144	1.72316	1.72316
OR5AL8	49.4722	7.86437	100	3.29668	-50.5278	1.25431	1.25431
OR5T2	40.963	5.75926	80	2.82939	-39.037	1.02539	1.02539
OR8H14	55.0942	8.24189	98.5714	2.43772	-43.4773	1.75744	1.75744
OR8J3	55.3497	2.22165	69.2493	9.81747	-13.8995	-2.14372	-2.14372
OR5M13D	45.85	5.36596	82.0455	1.8539	-36.1955	1.53327	1.53327
TCN1	57.7493	74.618	85.9174	24.4164	-28.1681	1.61167	1.61167
SOX13	82.9545	3.25288	95.5002	13.9935	-12.5457	-2.10497	-2.10497
LOC112441896	85.4521	8.61115	96.2995	1	-10.8474	3.10621	3.10621
MFSD4A	63.6022	4.03664	88.2663	28.8397	-24.6641	-2.83683	-2.83683
SLC41A1	40.4882	6.80263	62.6038	37.4617	-22.1156	-2.46125	-2.46125
PIGR	76.6425	4.52474	97.1177	76.1733	-20.4752	-4.07338	-4.07338
LOC112441501	43.75	2.42386	90.3333	1	-46.5833	1.27731	1.27731
HHIPL2	61.3956	2.41266	87.4051	32.8282	-26.0094	-3.76624	-3.76624
LOC112441897	88.2037	1	99.75	349.997	-11.5463	-8.4512	-8.4512
LOC112441929	72.6389	7.47076	93.5625	1	-20.9236	2.90125	2.90125
KMO	43.1784	28.8845	83.6266	10.1795	-40.4482	1.50463	1.50463
LOC112441946	41.7333	13.713	88.042	2.92528	-46.3087	2.22889	2.22889
SELL	67.859	586.513	85.1289	145.225	-17.2699	2.01388	2.01388
DHRS3	62.2029	79.8274	84.7976	22.5623	-22.5946	1.82297	1.82297
ENO1	84.3072	750.912	96.994	226.776	-12.6868	1.72737	1.72737
ISG15	48.3762	521.366	76.7126	166.951	-28.3364	1.64287	1.64287
SEC16B	51.9722	1.73829	86.4944	6.60684	-34.5222	-1.92629	-1.92629
LOC100299281	57.9917	33.6771	93.2827	102.252	-35.291	-1.60229	-1.60229
LOC112441922	62.6667	7.47076	91.3111	1	-28.6444	2.90125	2.90125
MR1	68.4294	41.6311	92.6042	11.4018	-24.1748	1.86841	1.86841
LOC112441917	41.2573	15.4249	91.5724	1	-50.3151	3.94719	3.94719
LOC112441901	55.3053	9.62768	84.6402	1	-29.335	3.26719	3.26719
MIR29C	83.3227	9.95951	93.3399	1	-10.0172	3.31608	3.31608
LOC112441940	67.9895	8.94686	94.236	2.3752	-26.2466	1.91333	1.91333
FGG	56.8294	2.34567	91.6489	7.93432	-34.8195	-1.75811	-1.75811
TRIM2	35.319	3.53363	78.7429	29.3511	-43.4238	-3.05419	-3.05419
LOC132342576	54.3088	1.53907	94.5758	3.84221	-40.267	-1.31988	-1.31988
LOC112442135	47.7105	1	92.2036	3.75041	-44.4931	-1.90705	-1.90705
LOC112442100	71.5315	12.0507	87.2178	1	-15.6863	3.59104	3.59104
LOC112442101	52.3036	4.7229	70.25	1	-17.9464	2.23967	2.23967
LOC112441996	57.4015	1.93426	89.1881	7.3867	-31.7866	-1.93315	-1.93315
LOC101903064	83.2121	2.82228	96.9738	20.1812	-13.7616	-2.83808	-2.83808
LOC112442120	69.2764	7.47076	91.684	1	-22.4075	2.90125	2.90125
LOC112442118	81.2857	1	97.1438	5.12561	-15.8581	-2.35772	-2.35772
TMEM120B	69.466	5.07585	80.2878	88.9479	-10.8218	-4.13124	-4.13124
LOC132342627	45.1439	1.87312	84.9862	4.76854	-39.8423	-1.34811	-1.34811
SDS	59.5734	4288.59	75.8407	1236.63	-16.2673	1.79409	1.79409
LOC112442096	71.8506	18.6475	90.925	1	-19.0744	4.22091	4.22091
BICDL1	79.4073	2.93158	90.5816	20.918	-11.1744	-2.835	-2.835
LOC132342636	45.9899	1	60.6795	5.90264	-14.6896	-2.56136	-2.56136
MIR6521	80.1345	9.95951	93.4065	1	-13.2721	3.31608	3.31608
GGT1	81.3399	2.3704	91.5833	14.7576	-10.2434	-2.63826	-2.63826
LOC100295712	81.9236	1.70361	92.139	7.37136	-10.2154	-2.11333	-2.11333
LOC112442095	87.4762	3.26478	97.9784	1	-10.5022	1.70699	1.70699
LOC112442251	43.7222	1.6361	90.3747	3.96763	-46.6525	-1.27802	-1.27802
LOC132342779	76.8514	4.10314	92.7272	1	-15.8758	2.03673	2.03673
LOC112442446	45.9583	7.47076	77.6746	1	-31.7163	2.90125	2.90125
IRX3	75.721	3.65076	86.0152	21.2468	-10.2942	-2.54098	-2.54098
LPCAT2	64.7287	86.4226	75.412	22.3148	-10.6833	1.95341	1.95341
CCL22	54.8276	62.5773	87.006	17.6212	-32.1784	1.82833	1.82833
CCL17	71.5076	21.9177	82.3935	3.39096	-10.886	2.69233	2.69233
ADGRG1	64.3898	3.46857	95.7374	12.1963	-31.3476	-1.81403	-1.81403
MIR2285N-4	50.7619	9.89802	77.0015	1	-26.2396	3.30714	3.30714
LOC112442432	73.1615	1	83.6292	5.83996	-10.4676	-2.54596	-2.54596
LOC112442454	60.9274	9.08077	80.4825	2.3752	-19.5551	1.93476	1.93476
RRAD	57.8571	2.41072	90.5468	34.1378	-32.6896	-3.82383	-3.82383
LOC112442469	48.3333	2.34472	86.2222	1	-37.8889	1.22941	1.22941
LOC101907436	58.1203	7.0201	92.0013	1	-33.881	2.81149	2.81149
LOC112442435	47.5714	71.4185	93.441	25.9923	-45.8696	1.45822	1.45822
LOC112442451	86.2423	3.89249	98.0436	1	-11.8013	1.96069	1.96069
LRP3	76.0182	2.71311	92.6242	13.8893	-16.606	-2.35595	-2.35595
TYROBP	49.9344	587.551	79.6139	126.838	-29.6795	2.21173	2.21173
GMFG	49.7296	139.412	89.3529	63.6378	-39.6233	1.13139	1.13139
AXL	54.2737	19.124	86.3115	6.47384	-32.0379	1.56269	1.56269
LOC526915	48.6993	1	81.4306	3.37258	-32.7312	-1.75385	-1.75385
CEACAM19	54.9765	2.186	85.1553	7.83863	-30.1787	-1.84231	-1.84231
SIX5	76.9245	2.25146	87.3302	10.996	-10.4057	-2.28804	-2.28804
C5AR1	46.7348	253.516	79.0772	53.3328	-32.3423	2.24898	2.24898
LOC101902766	66.3811	1.03192	94.1077	4.11305	-27.7266	-1.99488	-1.99488
EMP3	61.8148	157.562	78.2902	26.1565	-16.4754	2.59068	2.59068
LOC112442425	78.648	1	95.0065	4.50052	-16.3586	-2.17009	-2.17009
MIR150	58.8362	1	85.0333	8.25995	-26.1972	-3.04613	-3.04613
LOC506364	58.7732	18.674	83.7704	4.48338	-24.9972	2.05838	2.05838
LOC112442215	68.0821	31.416	82.2299	3.29253	-14.1478	3.25423	3.25423
LOC789748	75.6069	14.9911	89.0894	2.47523	-13.4825	2.59847	2.59847
LOC132342727	50.3106	2.78487	85.2577	1	-34.9471	1.47761	1.47761
LOC101907041	59.8095	4.13401	93.4961	1	-33.6866	2.04754	2.04754
MGC157082	43.7778	31.4575	86.5538	12.2011	-42.7761	1.36639	1.36639
LOC112442412	38.8125	1.43137	85.8325	3.83712	-47.02	-1.42263	-1.42263
LOC100848752	71.6779	22.9298	94.5641	4.95766	-22.8862	2.20949	2.20949
LOC100336589	45.5429	66.8128	88.2727	17.8902	-42.7299	1.90096	1.90096
FCAR	75.1889	54.0387	90.4347	10.1267	-15.2458	2.41583	2.41583
LOC132342885	53.7889	3.5395	77.8081	15.8822	-24.0192	-2.16579	-2.16579
LOC619159	56.265	32.8662	79.59	3.87249	-23.325	3.08527	3.08527
LOC407171	63.6443	214.885	80.5569	63.4976	-16.9126	1.75879	1.75879
LOC112442477	54.338	2.4761	96.3882	1	-42.0502	1.30807	1.30807
TOM1L1	75.5314	2.68252	86.2313	29.0671	-10.7	-3.43772	-3.43772
MSI2	76.2856	9.68681	89.1308	44.9229	-12.8452	-2.21336	-2.21336
CUEDC1	76.3979	4.6314	89.519	22.5663	-13.1211	-2.28465	-2.28465
DYNLL2	52.7917	23.5313	79.3422	95.3314	-26.5505	-2.01837	-2.01837
LPO	57.955	3.96573	79.3317	82.1527	-21.3767	-4.37265	-4.37265
SEPTIN4	76.388	5.18748	87.4738	22.3599	-11.0858	-2.10781	-2.10781
LOC100297075	59.5878	4.59002	91.7502	1	-32.1624	2.1985	2.1985
LOC112442866	51.0159	660.468	72.0903	200.984	-21.0744	1.71641	1.71641
ACACA	59.3073	7.65649	82.5944	58.6198	-23.2871	-2.93663	-2.93663
LOC100847724	58.0398	2.93289	90.8006	1	-32.7609	1.55232	1.55232
CCL4	46.8768	280.018	90.1477	125.962	-43.2709	1.15253	1.15253
LOC508666	34.9841	1204.99	65.0581	271.517	-30.074	2.14991	2.14991
CCL16	57.7292	73.5809	88.9307	9.82618	-31.2016	2.90463	2.90463
LOC112442809	53.8881	1	42.8435	2.6044	11.0446	-1.38095	-1.38095
CCL8	51.8631	61.3956	70.823	4.5264	-18.9599	3.7617	3.7617
CCL2	61.6944	1263.77	81.0905	74.6058	-19.396	4.0823	4.0823
LOC112442773	67.817	1	90.9823	7.77595	-23.1653	-2.95902	-2.95902
MIR365-2	80.7954	1	94.5736	6.59972	-13.7783	-2.7224	-2.7224
EVI2B	32.9071	300.111	68.5333	114.053	-35.6262	1.39579	1.39579
LOC112442799	62.2698	6.97301	83.6033	1	-21.3335	2.80178	2.80178
OR1D3B	35.0833	4.10949	84.1667	8.81048	-49.0833	-1.10026	-1.10026
SPNS2	59.3194	4.57029	79.7362	21.966	-20.4168	-2.26492	-2.26492
CD68	42.9365	926.885	81.7048	352.496	-38.7683	1.39478	1.39478
LOC112442833	79.2677	5.84295	97.1651	1	-17.8974	2.5467	2.5467
LOC132343045	40.3259	4.03831	91.7	1	-51.3741	2.01375	2.01375
FAM117A	57.1758	4.16023	97.3766	9.688	-40.2009	-1.21954	-1.21954
LOC788196	79.2222	2.62581	56.4167	6.40864	22.8056	-1.28725	-1.28725
LOC107131522	28.375	1.14328	97	3.53506	-68.625	-1.62855	-1.62855
LOC112442671	41.7955	1.9141	81.5429	5.13794	-39.7474	-1.42453	-1.42453
KRTAP16-1	49.5208	2.85093	93.7773	7.13686	-44.2565	-1.32386	-1.32386
KRT13	45.5248	1.93209	87.4815	5.01386	-41.9567	-1.37576	-1.37576
KRT19	82.3573	12.4747	93.4197	80.0827	-11.0623	-2.68248	-2.68248
GAST	73.9032	3.33999	89.9833	1	-16.0801	1.73985	1.73985
HCRT	54.0264	3.97333	96.5869	1.47833	-42.5605	1.42638	1.42638
CAVIN1	66.1191	5.04671	83.8916	28.0794	-17.7725	-2.4761	-2.4761
LOC112442811	59.9519	5.31384	92.7831	1	-32.8312	2.40975	2.40975
LOC112442858	40.3446	17.7748	84.5482	5.68923	-44.2036	1.64353	1.64353
LOC132343079	20.9167	12.7112	63.2153	70.0295	-42.2986	-2.46187	-2.46187
LOC112442854	69.4915	1	84.9854	638.729	-15.4938	-9.31906	-9.31906
HIGD1B	46.3489	2.07615	84.6968	1	-38.3479	1.05391	1.05391
LOC112442878	77.6099	8.38051	92.7688	1	-15.1589	3.06704	3.06704
METRNL	71.6687	39.8682	87.1919	9.53405	-15.5232	2.06408	2.06408
LOC112442689	59.2667	3.88307	86.4836	1.29538	-27.2169	1.58382	1.58382
LOC112442835	76.0772	4.43595	92.0222	1	-15.945	2.14924	2.14924
LOC112442801	56.3765	17.308	66.4619	1	-10.0854	4.11337	4.11337
SLC25A19	83.9535	62.909	73.2249	27.2636	10.7286	1.20629	1.20629
HID1	66.9614	1.99454	84.6634	20.7587	-17.7021	-3.37959	-3.37959
FDXR	50.8225	19.0556	67.9179	5.62341	-17.0954	1.7607	1.7607
CD300A	67.3624	33.5904	84.8957	6.53071	-17.5333	2.36274	2.36274
LOC132343123	77.672	17.0685	89.2799	3.86864	-11.6079	2.14144	2.14144
ABCA10	46.8019	5.16245	81.6768	2.09343	-34.8749	1.30219	1.30219
ABCA6	46.137	13.4683	75.8139	4.65859	-29.6769	1.53161	1.53161
C20H5orf58	51.7731	7.02068	81.5835	2.22716	-29.8104	1.6564	1.6564
CD180	56.3599	26.9321	88.5774	9.99182	-32.2175	1.43051	1.43051
MAST4	85.7543	3.6439	73.6911	9.53491	12.0632	-1.38774	-1.38774
GAPT	61.1171	45.4523	89.4913	15.1968	-28.3741	1.58058	1.58058
LOC112443081	77.0314	5.31384	99.2881	1	-22.2566	2.40975	2.40975
ARL15	64.6195	5.5963	82.6874	27.3802	-18.0679	-2.29059	-2.29059
EMB	70.4907	98.1627	93.9741	25.4093	-23.4833	1.94982	1.94982
LOC112443080	65.9556	469.956	91.4963	145.886	-25.5407	1.68768	1.68768
CCDC152	58.0422	2.42654	95.7308	1.11094	-37.6885	1.12712	1.12712
OXCT1	93.4186	13.8885	80.5224	35.6657	12.8962	-1.36064	-1.36064
LOC112443056	58.4729	1	90.6799	41.8084	-32.207	-5.38572	-5.38572
LOC132343187	57.9597	5.26703	85.3476	1.52921	-27.3879	1.78421	1.78421
LOC132343239	28.873	5.10074	70.6061	1	-41.733	2.35071	2.35071
TARS1	27.8345	300.257	66.7419	131.457	-38.9074	1.19161	1.19161
RETREG1	45.0773	8.39567	80.3823	56.1889	-35.305	-2.74257	-2.74257
LOC112443051	57.8935	6.77919	90.5713	1	-32.6778	2.76111	2.76111
LOC112443052	48.3618	1	84.7039	7.77595	-36.3421	-2.95902	-2.95902
LOC112443079	69.9624	52.4522	96.3593	14.4554	-26.3969	1.8594	1.8594
LOC112443259	66.1765	50.9415	92.5229	1	-26.3464	5.67077	5.67077
LOC112443261	75.3638	1	88.7479	29.7823	-13.3841	-4.89638	-4.89638
LOC112443262	75.9524	1	88.949	26.1295	-12.9966	-4.70761	-4.70761
LOC112443263	56.6429	111.592	86.7714	1	-30.1286	6.80209	6.80209
LOC112443265	50	1	98.3333	47.9602	-48.3333	-5.58377	-5.58377
LOC112443268	62.1194	62.8277	98.4561	1	-36.3367	5.97333	5.97333
LOC112443221	74.7642	3.49427	94.328	1	-19.5638	1.80499	1.80499
MFGE8	69.2197	19.9341	80.5582	552.54	-11.3385	-4.79277	-4.79277
LOC107131598	53.5979	4.2312	84.3767	1	-30.7787	2.08107	2.08107
LOC112443356	59.744	7.47076	97	1	-37.256	2.90125	2.90125
LOC112443332	65.1802	7.8881	83.7468	1	-18.5665	2.97968	2.97968
HOMER2	71.6782	3.72282	86.7444	20.0588	-15.0662	-2.42977	-2.42977
LOC132343315	49.1759	2.91193	87.0627	1	-37.8867	1.54198	1.54198
ABHD17C	61.6106	3.89577	78.2091	16.6974	-16.5985	-2.09965	-2.09965
LOC112443328	69.3598	16.1922	98.339	1	-28.9791	4.01723	4.01723
NRG4	47.098	2.53221	73.8996	13.0239	-26.8017	-2.36269	-2.36269
LOC112443250	57.3112	8.29368	86.9159	278.406	-29.6047	-5.06903	-5.06903
LOC112443154	38.2863	1.61748	78.9482	5.52369	-40.6619	-1.77189	-1.77189
NFKBIA	66.1372	1505.09	83.3741	403.523	-17.2369	1.89913	1.89913
LOC112443358	72.4702	152.721	96.1548	28.3548	-23.6845	2.42923	2.42923
LOC112443335	56.6171	1	95.0451	4.50052	-38.428	-2.17009	-2.17009
LOC112443359	70.3114	1	90.3597	7.77595	-20.0483	-2.95902	-2.95902
GPR68	66.5474	3.59411	78.3727	16.4287	-11.8253	-2.19251	-2.19251
CLMN	71.7345	4.50827	85.6278	83.1192	-13.8933	-4.20454	-4.20454
LOC112443333	55.2685	3.21415	86.3832	1	-31.1146	1.68444	1.68444
MIR410	79.7081	1	98.6476	21.4042	-18.9395	-4.41982	-4.41982
TNFAIP2	65.9163	30.3812	84.5801	9.19193	-18.6639	1.72474	1.72474
LOC112443329	70.3782	123.289	84.5606	35.5369	-14.1824	1.79466	1.79466
LOC789829	45.0778	2.35558	95.8745	14.1431	-50.7967	-2.58595	-2.58595
LOC112443565	57.4136	1	92.8438	3.57304	-35.4301	-1.83715	-1.83715
LOC112443543	74.638	1	90.6103	14.6028	-15.9722	-3.86817	-3.86817
LOC112443547	59.3167	13.9415	37.6833	1	21.6333	3.80132	3.80132
LOC112443535	78.5595	3.91047	91.3876	1	-12.828	1.96734	1.96734
LOC101907965	66.0085	2.84785	82.0238	16.7228	-16.0153	-2.55387	-2.55387
LOC132343465	37.4167	4.32348	78.2273	1.94129	-40.8106	1.15518	1.15518
LOC112443532	61.5336	6.5942	90.4481	28.2056	-28.9145	-2.09671	-2.09671
LOC132343503	58.1898	1.30072	85.791	5.57989	-27.6012	-2.10092	-2.10092
MIR2369	68.5993	15.5592	87.0066	1	-18.4074	3.9597	3.9597
FAM107A	73.1517	4.76571	88.4375	40.756	-15.2858	-3.09625	-3.09625
LOC112443530	84.4556	389.326	95.2844	1	-10.8288	8.60484	8.60484
LOC112443564	79.3903	10.5624	96.305	1	-16.9147	3.40087	3.40087
LOC112443540	81.8333	3.95025	96.7544	1	-14.9211	1.98194	1.98194
CCRL2	44.4864	205.49	79.378	84.3516	-34.8916	1.28458	1.28458
LOC112443536	53.7905	2.47806	94.419	1	-40.6286	1.30921	1.30921
LOC132343591	96.6531	3.4619	84.7892	1	11.864	1.79157	1.79157
LOC112443905	49.127	5.85307	85.9917	1	-36.8647	2.54919	2.54919
LRRC1	68.2602	3.60773	89.7297	25.868	-21.4695	-2.842	-2.842
BOLA-DMB	54.8063	58.7066	74.3887	16.3803	-19.5824	1.84156	1.84156
BOLA-DOA	60.3652	24.5247	93.9253	6.74423	-33.5601	1.86251	1.86251
MAPK13	63.2297	3.89837	76.1537	21.3164	-12.9241	-2.45102	-2.45102
LOC132343606	54.0027	1.28506	93.0858	5.89133	-39.0831	-2.19676	-2.19676
TREM1	27.2197	222.193	73.963	33.4608	-46.7433	2.73127	2.73127
LOC112443770	53.9173	1.43123	93.2475	3.50567	-39.3302	-1.29243	-1.29243
LOC112443917	57.6471	7.47076	93.8778	1	-36.2307	2.90125	2.90125
VEGFA	72.9084	133.967	83.6993	34.0729	-10.7909	1.97518	1.97518
CRISP3	74.013	3.34986	94.2178	26.8773	-20.2049	-3.00421	-3.00421
BOLA-DQB	61.7143	80.8489	94.25	11.5504	-32.5357	2.80728	2.80728
BOLA-DQA5	78.25	49.9274	98.1818	6.32278	-19.9318	2.9812	2.9812
BOLA-DQB1	26.2	116.235	85	49.2546	-58.8	1.23871	1.23871
LOC100848815	92.5	205.258	45.8571	58.8616	46.6429	1.80204	1.80204
BOLA-DRB3	23.8651	447.613	53.3333	64.5152	-29.4683	2.79454	2.79454
AIF1	65.911	36.9623	97.9305	13.2381	-32.0195	1.48136	1.48136
MIR10167	72.3613	12.6474	86.8741	1	-14.5128	3.66077	3.66077
OR2H19	53.3926	2.83128	35.6	5.95229	17.7926	-1.07199	-1.07199
BTN1A1	63.6635	8.24284	92.2476	389.784	-28.5842	-5.56339	-5.56339
LOC112443921	71.8432	3.95221	96.8578	1	-25.0146	1.98266	1.98266
LOC112443916	47.3138	5.42831	94.9865	1	-47.6727	2.4405	2.4405
LOC132343668	49.2233	1	96.6741	2.16994	-47.4507	-1.11766	-1.11766
CYB5A	70.1926	10.9256	86.9248	83.9903	-16.7321	-2.9425	-2.9425
LOC112444222	48.4761	7.00485	90.0101	1	-41.534	2.80835	2.80835
LOC281376	67.8317	61.8884	86.3462	16.294	-18.5145	1.92533	1.92533
LOC100848171	45.4127	2.49385	95.9222	5.85825	-50.5095	-1.2321	-1.2321
LOC112444218	59.2628	4.44424	83.9608	1	-24.698	2.15194	2.15194
TTR	61.9514	38.226	87.7279	2.88866	-25.7766	3.72608	3.72608
LOC112444220	47.2735	3.70869	81.1185	1	-33.845	1.89091	1.89091
LOC112444241	65.7389	7.47076	96.7206	1	-30.9817	2.90125	2.90125
LOC112444227	64.4359	3.95221	83.5714	1	-19.1355	1.98266	1.98266
MYO5B	65.2475	1.77415	80.1377	8.8324	-14.8901	-2.31568	-2.31568
LOC132343797	59.4444	6.20565	95.5174	1.92896	-36.073	1.68576	1.68576
SERPINB2	53.7235	39.8722	86.801	8.39434	-33.0775	2.2479	2.2479
MSLNL	76.0178	1.26615	93.0057	5.99661	-16.9879	-2.2437	-2.2437
RAB26	79.4264	2.13056	93.225	11.1411	-13.7986	-2.38659	-2.38659
LOC112444364	56.0694	51.2017	83	13.2768	-26.9306	1.94729	1.94729
MIR562	78.0204	10.7061	95.6897	1	-17.6693	3.42037	3.42037
GP2	59.5829	2.48333	85.4799	23.7096	-25.8969	-3.25513	-3.25513
LOC112444366	50.946	10.3395	92.2222	1	-41.2762	3.37009	3.37009
PRSS8	84.7838	3.42666	95.6016	15.181	-10.8178	-2.14739	-2.14739
LOC101904063	37.881	38.274	81.9196	10.564	-44.0387	1.85721	1.85721
NCF1	64.5405	577.36	83.1025	87.4918	-18.562	2.72225	2.72225
LOC112444389	74.026	39.3062	95.927	3.26504	-21.9011	3.58958	3.58958
LOC132343870	73.8568	1.79956	91.624	8.49942	-17.7672	-2.23972	-2.23972
SERPINE1	69.8877	135.958	79.9776	25.6197	-10.09	2.40784	2.40784
AZGP1	76.658	2.98826	94.6349	32.0145	-17.9769	-3.42135	-3.42135
CYP3A74	60.1516	91.9117	81.5611	12.1691	-21.4095	2.91703	2.91703
BHLHA15	77.4393	2.56839	90.8815	31.0629	-13.4422	-3.59626	-3.59626
DAGLB	69.6176	167.079	79.9304	27.6199	-10.3128	2.59675	2.59675
LOC785617	37.463	1.92183	90.733	3.98389	-53.27	-1.0517	-1.0517
LOC112444539	42.8333	6.54636	54.375	1	-11.5417	2.71069	2.71069
LOC112444473	53.3031	14.1183	86.1418	3.58737	-32.8387	1.97657	1.97657
ANKRD22	70.5955	65.152	91.4952	19.9115	-20.8997	1.71021	1.71021
IFIT2	58.7807	135.714	78.2419	40.6192	-19.4613	1.74034	1.74034
IFIT3	60.4028	126.434	71.1473	27.2495	-10.7445	2.21409	2.21409
LOC112444564	49.6818	4.75722	94.6346	1	-44.9528	2.25012	2.25012
RBP4	71.9887	16.1831	83.9098	2.23808	-11.9211	2.85416	2.85416
BLNK	41.4803	21.2938	87.106	8.0104	-45.6257	1.41049	1.41049
LOC112444563	55.3357	177.483	99.6078	66.7191	-44.2721	1.41151	1.41151
LOC112444472	61.9401	5.17705	88.7791	1.602	-26.839	1.69226	1.69226
MIR6524	65.1111	15.5004	82.15	1	-17.0389	3.95423	3.95423
ACSL5	40.473	59.1702	83.5595	25.0236	-43.0864	1.24158	1.24158
LOC112444559	78.7593	8.60506	97.2225	1	-18.4632	3.10519	3.10519
LOC112444560	65.5495	33.3703	90.4833	5.05323	-24.9338	2.72329	2.72329
SPADH1	59.296	2.25019	78.4363	10.3557	-19.1403	-2.20231	-2.20231
LOC132343976	73.1084	6.61371	97.1265	28.451	-24.0181	-2.10495	-2.10495
LOC132344028	78.0386	1.21656	91.5881	5.63511	-13.5495	-2.21164	-2.21164
LOC788501	0	3.60181	48	1.43876	-48	1.3239	1.3239
LAP	60.7071	6.77566	94.8235	2.23762	-34.1164	1.5984	1.5984
DEFB13	58.6196	373.509	79.3952	27.9801	-20.7756	3.73867	3.73867
DEFB7	59.4639	118.05	78.626	31.9203	-19.1622	1.88686	1.88686
LOC132344043	38.6667	2.8059	82.0924	1.39588	-43.4257	1.00729	1.00729
LOC112444634	67.1212	4.6543	87.0867	1	-19.9655	2.21856	2.21856
LOC112444655	89.0833	45.2098	55.5667	433.012	33.5167	-3.2597	-3.2597
LOC112444672	71.6906	29.0636	89.754	1	-18.0634	4.86114	4.86114
LOC132344094	55.1535	3.97797	85.2667	1.41553	-30.1131	1.49069	1.49069
DNAJC12	71.7778	6.57347	91.4924	224.997	-19.7146	-5.0971	-5.0971
PCBD1	83.0687	9.25188	67.1741	40.1726	15.8946	-2.11839	-2.11839
VSIR	80.7503	208.835	91.4076	57.1552	-10.6573	1.8694	1.8694
DDIT4	74.0816	277.447	84.8567	82.4511	-10.7751	1.7506	1.7506
LOC112444784	76.0167	8.94686	97.1515	1	-21.1348	3.16138	3.16138
LOC112444780	60.4333	7.47076	91.0671	1	-30.6338	2.90125	2.90125
RASSF4	61.8008	16.8422	74.6046	108.257	-12.8039	-2.6843	-2.6843
LOC112444968	63.8175	114.993	94.7974	27.5943	-30.98	2.0591	2.0591
LOC112444965	61.7336	17.4189	95.4777	1	-33.7441	4.12258	4.12258
LOC112444871	62.5167	3.42066	38.2179	1	24.2987	1.77428	1.77428
LOC107131959	60.4007	3.29107	87.55	1	-27.1493	1.71856	1.71856
LDHA	47.6389	922.681	91.25	180.44	-43.6111	2.35431	2.35431
LOC112444939	38.7115	3.95221	26.45	1	12.2615	1.98266	1.98266
OR8G4	17.4444	2.9631	78.0357	1.32999	-60.5913	1.15569	1.15569
OR8G3F	66.6667	2.72693	22.5	5.75152	44.1667	-1.07667	-1.07667
LOC112444866	61.9926	3.87105	95.859	1	-33.8664	1.95272	1.95272
LOC100847905	55.746	3.97728	85.6271	1	-29.8811	1.99178	1.99178
LOC132344199	55.5941	6.34965	91.9355	1	-36.3414	2.66668	2.66668
MS4A8	47.3672	79.4388	80.3409	21.9909	-32.9736	1.85294	1.85294
LOC613739	59.5263	2.6776	90.8289	1	-31.3027	1.42094	1.42094
SCGB1D	63.6173	5.71599	91.5529	151.571	-27.9356	-4.72885	-4.72885
SCGB2A2	63.5539	1.85456	82.4444	8.30588	-18.8905	-2.16306	-2.16306
LOC112444974	69.3475	21.2563	93.9931	1	-24.6457	4.40982	4.40982
LOC112444950	41.1579	8.17182	58.007	1	-16.8491	3.03066	3.03066
LOC508879	36.9319	2.64496	82.2396	17.03	-45.3077	-2.68676	-2.68676
CPT1A	63.7776	70.1844	75.774	20.9564	-11.9964	1.74376	1.74376
LOC112444938	85.7326	1	95.8877	7.77595	-10.1551	-2.95902	-2.95902
CTSD	80.254	986.327	95.1095	303.073	-14.8555	1.7024	1.7024
LOC777594	72.3774	77.7292	86.7489	8.61667	-14.3716	3.17325	3.17325
LOC112445050	34.3917	1.88052	89.2237	3.99229	-54.8321	-1.08609	-1.08609
IL13RA1	58.9667	205.157	96.4444	66.4474	-37.4778	1.62645	1.62645
LOC100847467	80.1528	3.27143	92.298	16.2215	-12.1452	-2.30991	-2.30991
OR5O1	46.375	3.78308	94.0214	7.91317	-47.6464	-1.0647	-1.0647
LOC107131991	52.9503	5.15555	86.2556	18.7223	-33.3053	-1.86056	-1.86056
LOC112445273	44.1296	5.01633	84.2262	1	-40.0966	2.32663	2.32663
LOC112445301	66.1667	13.9415	54.875	1	11.2917	3.80132	3.80132
LOC132344289	62.1349	10.9904	75.6308	1.09566	-13.4958	3.32638	3.32638
LOC528342	61.3889	4.60282	78.9722	1	-17.5833	2.20252	2.20252
BTK	51.7	20.3059	92.6651	6.65049	-40.9651	1.61036	1.61036
LOC112445280	68.5645	2.49325	87.3277	12.6595	-18.7632	-2.34413	-2.34413
CAPN6	61.8026	1.72165	78.326	13.4777	-16.5235	-2.96871	-2.96871
LOC132344315	0	8.07916	90	18.8264	-90	-1.22048	-1.22048
LOC132344285	50.924	6.9075	88.0416	2.62908	-37.1176	1.39361	1.39361
LOC112445232	71.6197	7.85139	92.1338	1	-20.5142	2.97295	2.97295
SMIM30	75.8981	2.63455	95.3184	12.5731	-19.4203	-2.25471	-2.25471
LOC112445239	63.0611	5.31384	78.4286	1	-15.3675	2.40975	2.40975
LOC112445250	71.9337	40.4408	89.269	5.83996	-17.3353	2.79178	2.79178
LOC112445259	59.5833	8.05901	86.636	1	-27.0526	3.0106	3.0106
LOC132344361	71.5932	374.616	90.5334	13.016	-18.9402	4.84705	4.84705
RS1	46.2667	2.83095	85.4444	1.11094	-39.1778	1.34951	1.34951
S100G	42.7991	2.53095	91.9142	6.32608	-49.115	-1.32163	-1.32163
ASB11	75.375	4.57326	87.4784	60.3987	-12.1034	-3.72322	-3.72322
ASB9	39.9667	1.97006	81.5573	4.09373	-41.5906	-1.05517	-1.05517
LOC100299144	75.6586	5.1208	92.0185	121.812	-16.3599	-4.57214	-4.57214
LOC132344747	30.6806	7.25864	71.8636	16.0255	-41.1831	-1.14259	-1.14259
LOC112445445	50	2.84912	100	6.89022	-50	-1.27403	-1.27403
LOC132344749	58.0232	19.3663	94.4369	5.52059	-36.4137	1.81066	1.81066
LOC132342123	75.9444	15.5246	94.0108	2.98195	-18.0664	2.38023	2.38023
LOC132342115	60.7284	12.6721	91.3348	2.32346	-30.6064	2.44731	2.44731
LOC112445523	10	5.12136	80.0392	16.7418	-70.0392	-1.70885	-1.70885
LOC104972629	65.8533	34.9207	84.6184	5.56745	-18.7652	2.64899	2.64899
LOC112445525	70.12	5.2644	92.1024	30.0615	-21.9824	-2.51358	-2.51358
LOC112445528	61.5353	9.27214	83.7	1.34795	-22.1647	2.78213	2.78213
LOC112445533	59.3571	8.2382	86.8261	1.73541	-27.4689	2.24705	2.24705
LOC100851999	66.4688	1.72684	98.75	13.3115	-32.2812	-2.94647	-2.94647
LOC132344758	83.8293	3.87611	67	11.4312	16.8293	-1.56029	-1.56029
LOC112445594	66.2375	1.56747	90.9946	8.56757	-24.7572	-2.45045	-2.45045
LOC112445597	12.5	12.8966	68.125	2.38437	-55.625	2.43531	2.43531
LOC112445614	55.3366	2.31209	95.1583	1.14818	-39.8217	1.00986	1.00986
LOC522845	58.6176	22.6945	78.9	6.20115	-20.2824	1.87173	1.87173
LOC132344765	74.9286	9.44181	92.7692	143.243	-17.8407	-3.92326	-3.92326
LOC781152	63.0618	3.76142	74.8714	21.2273	-11.8096	-2.49657	-2.49657
LOC112445626	42.0385	22.2059	87.9333	1	-45.8949	4.47287	4.47287
LOC132344766	58	2.25707	80.8034	39.1017	-22.8034	-4.11471	-4.11471
LOC505306	48.5702	1.81965	85.8322	7.84326	-37.262	-2.10779	-2.10779
LOC112445646	50.2187	4.29682	65.2857	19.9789	-15.067	-2.21714	-2.21714
LOC112445648	64.4011	3.18417	95.25	45.2712	-30.8489	-3.82961	-3.82961
LOC132344768	57.1667	13.2236	71.5198	375.625	-14.3532	-4.8281	-4.8281
LOC768323	71	1.87851	84.1426	46.3315	-13.1426	-4.62434	-4.62434
LOC112445657	52.0565	31.7139	90.3293	2.41673	-38.2728	3.71399	3.71399
LOC112445658	100	2.25124	89.28	1.06977	10.72	1.07342	1.07342
LOC132344773	56.175	3.98353	85.9004	16.8919	-29.7254	-2.08422	-2.08422
LOC112445669	61	8.19085	79.1847	1	-18.1847	3.03401	3.03401
LOC112445670	70.4871	50.4446	85.1264	1.02456	-14.6393	5.62163	5.62163
LOC112445690	57.3667	3.53413	93.8816	14.1452	-36.5149	-2.00089	-2.00089
LOC107131271	79.0587	14.3196	58.9545	2.8892	20.1042	2.30925	2.30925
LOC112445694	86.8077	18.9477	100	3.35528	-13.1923	2.49752	2.49752
LOC112445695	42.9135	1.72975	92.0417	24.0197	-49.1282	-3.79558	-3.79558
LOC112445697	49.2815	14.4335	91.4676	58.5835	-42.1861	-2.02108	-2.02108
LOC132344779	100	8.14967	64.3922	112.104	35.6078	-3.78195	-3.78195
LOC132344781	13.7143	2.10517	88.6089	8.52774	-74.8946	-2.01823	-2.01823
LOC104968742	62.3929	1.32884	79.9	45.5013	-17.5071	-5.09767	-5.09767
LOC785244	66.9038	4.71895	77.201	1.31642	-10.2972	1.84185	1.84185
LOC132344782	71.6739	1	97.1	4.32281	-25.4261	-2.11197	-2.11197
LOC112445731	57.5893	1.8995	94	19.638	-36.4107	-3.36996	-3.36996
LOC112445739	91.5161	12.1724	73.7864	1.11985	17.7298	3.44224	3.44224
LOC132344785	71.8733	5.22785	92.1618	1	-20.2885	2.38622	2.38622
LOC132344789	77.027	10.5579	95.0413	2.77634	-18.0143	1.92707	1.92707
LOC107131803	59.2849	1.68278	86.7183	14.9248	-27.4334	-3.14879	-3.14879
LOC132344790	50.2727	13.275	88.4556	38.2852	-38.1828	-1.52807	-1.52807
LOC132344791	92.5	181.754	56.4432	26.0869	36.0568	2.8006	2.8006
LOC104968444	73.629	14.3673	85.973	215.427	-12.3439	-3.90634	-3.90634
LOC112445756	67.4524	5.71827	91.085	58.205	-23.6326	-3.34749	-3.34749
LOC132344793	20.25	235.473	85.1562	100.198	-64.9062	1.23272	1.23272
LOC112445759	49.9674	65.8237	96.6667	189.997	-46.6992	-1.5293	-1.5293
LOC132344794	49.8571	47.9289	90.9359	382.007	-41.0788	-2.99463	-2.99463
LOC112445768	89.9263	7.21011	71.5	2.83828	18.4263	1.34501	1.34501
LOC112445771	96.5181	3.10776	78.15	1	18.3681	1.63587	1.63587
LOC132344796	51.8593	2.72825	97.5078	26.8933	-45.6485	-3.3012	-3.3012
LOC112445775	77.4348	26.5481	91.8867	1	-14.4519	4.73054	4.73054
LOC112445777	79.116	2.14552	91.5376	33.0943	-12.4216	-3.94718	-3.94718
LOC132344798	52.3056	29.1661	97.033	12.7943	-44.7275	1.18879	1.18879
LOC115945178	70.8409	4.10733	82.9063	1.10234	-12.0654	1.89763	1.89763
LOC112445791	47.0741	1	83.4137	6.00042	-36.3397	-2.58506	-2.58506
LOC132344799	63.2	6.51003	76.8334	1.15	-13.6334	2.50103	2.50103
LOC112441488	28.475	4.69549	87.0083	1.91289	-58.5333	1.29552	1.29552
MIR6526-3	65.4399	4.1543	77.4738	1	-12.0339	2.05461	2.05461
LOC101909825	67.8182	4.01687	82.1842	19.7328	-14.366	-2.29645	-2.29645
LOC112445797	61.7125	10.4824	86.2631	1.0394	-24.5506	3.33415	3.33415
LOC100847267	52.8127	2.60457	68.9647	11.7757	-16.152	-2.1767	-2.1767
LOC100851913	53.1394	4.57721	84.5397	81.3988	-31.4003	-4.15247	-4.15247
LOC112445801	49.4786	57.1467	86.5336	1.89474	-37.0549	4.9146	4.9146
LOC786578	57.0764	1.64175	82.1321	41.3515	-25.0557	-4.65463	-4.65463
LOC112445806	61.6978	48.7089	93.8288	5.4101	-32.131	3.17046	3.17046
LOC132344802	35.5	3.33447	76.9841	16.0716	-41.4841	-2.26898	-2.26898
LOC618686	33.2353	1.95946	83	6.3204	-49.7647	-1.68956	-1.68956
LOC522364	93.7519	1	76.6667	4.04068	17.0853	-2.0146	-2.0146
LOC112445812	44.803	1	99.1786	2.55889	-54.3755	-1.35552	-1.35552
LOC112445822	69.2774	8.86514	85.8807	1.19207	-16.6033	2.89467	2.89467
LOC781679	81.6925	2.06157	64.8437	5.1628	16.8487	-1.32441	-1.32441
LOC112441535	39.28	3.61242	83.1212	1.58161	-43.8412	1.19157	1.19157
LOC112445838	74.8571	11.167	43.8947	2.25395	30.9624	2.30871	2.30871
GPR101	72.7	21.5141	85.4923	4.02219	-12.7923	2.41923	2.41923
LOC112445837	59.2738	15.2126	76.1794	1	-16.9056	3.92719	3.92719
LOC112445825	51.7412	8.60109	27.7167	3.9412	24.0245	1.12588	1.12588
KEH36_t06	35.711	2255.3	23.5601	880.819	12.1509	1.3564	1.3564
KEH36_t07	40.4916	905.054	26.9326	1	13.559	9.82186	9.82186
KEH36_t10	27.4016	5123.76	38.4478	1	-11.0462	12.323	12.323
KRTAP8-1	57.375	3.1762	91.8668	1	-34.4918	1.6673	1.6673
LOC112446982	36.875	2.67532	94.875	6.96869	-58	-1.38117	-1.38117
LOC526789	43.3379	4.79114	81.7587	2.05375	-38.4208	1.22211	1.22211
LOC132345459	58.4787	3.53882	83.6522	1	-25.1735	1.82327	1.82327
OR5AC26	36.2955	2.65777	72.0682	8.6892	-35.7727	-1.70901	-1.70901
OR5H28	91.5556	1.78215	76.0556	3.67688	15.5	-1.04487	-1.04487
BDH1	76.6656	2.63045	91.6372	21.5397	-14.9716	-3.03362	-3.03362
LOC104970904	64.625	2.29868	86.8941	19.9334	-22.2691	-3.11631	-3.11631
ATP13A4	68.2384	2.31742	86.6601	12.452	-18.4216	-2.42579	-2.42579
LOC782776	67.5762	292.912	91.7669	36.2688	-24.1907	3.01367	3.01367
COBLL1	69.3778	4.29469	86.6333	68.2753	-17.2554	-3.99074	-3.99074
LOC132343010	44.9475	1.8827	86.5877	5.07951	-41.6403	-1.43189	-1.43189
STAT1	68.9523	254.917	86.0956	74.7375	-17.1433	1.77013	1.77013
LOC112443691	53.125	2.44828	94.5	1	-41.375	1.29177	1.29177
IDH1	73.8056	23.99	87.0799	355.341	-13.2743	-3.8887	-3.8887
LOC132343586	40.5926	1.84458	86.5556	5.37611	-45.963	-1.54327	-1.54327
FABP3	74.8633	27.2026	86.7797	1285.54	-11.9164	-5.56249	-5.56249
THEMIS2	78.8741	62.116	91.201	18.5057	-12.3269	1.747	1.747
LOC112443692	61.1667	5.42831	87.4444	1	-26.2778	2.4405	2.4405
LOC781726	58.7202	7.58532	90.1648	2.46783	-31.4446	1.61997	1.61997
ARHGEF11	75.0472	23.1112	91.0644	6.6147	-16.0172	1.80485	1.80485
LOC112446113	58	1564.8	100	692.361	-42	1.17638	1.17638
S100A12	57.7915	2774.84	89.8842	292.919	-32.0927	3.24383	3.24383
TGFBR3	71.6212	4.63948	91.2375	36.5697	-19.6163	-2.97862	-2.97862
DDAH1	69.1082	4.75866	88.46	28.0489	-19.3518	-2.55932	-2.55932
GIPC2	68.9389	2.32105	88.3728	32.0649	-19.4339	-3.78815	-3.78815
WLS	68.0147	229.702	88.7921	36.3251	-20.7775	2.66073	2.66073
PRKAA2	73.8479	3.99105	87.7552	20.8926	-13.9073	-2.38816	-2.38816
LOC112446114	46.6667	381.652	100	168.945	-53.3333	1.17571	1.17571
LOC618220	55.7778	7.37558	97.699	3.60621	-41.9213	1.03227	1.03227
EFHD1	80.0199	4.79577	90.6861	101.627	-10.6662	-4.40537	-4.40537
LOC112446117	71.0921	6.20786	94.4015	1.70653	-23.3095	1.86303	1.86303
SH3BP4	80.5376	6.79171	92.9637	72.1372	-12.4261	-3.4089	-3.4089
LOC112446163	60.2639	32.7457	91.2857	1	-31.0218	5.03323	5.03323
UPP1	79.1834	106.033	89.354	23.0587	-10.1706	2.20113	2.20113
AGR2	73.0399	1.95582	88.3875	11.8103	-15.3475	-2.5942	-2.5942
LOC132345074	28.4916	5.68268	54.0705	1	-25.5789	2.50657	2.50657
LOC107132395	54	2.88958	98.6667	8.78728	-44.6667	-1.60455	-1.60455
GPR22	45.4942	4.48738	93.2066	9.38171	-47.7124	-1.06398	-1.06398
LOC112446330	57.346	3.08971	92.8385	1	-35.4925	1.62747	1.62747
LOC101902290	47.6667	5.92373	91.6667	13.3723	-44	-1.17467	-1.17467
HIBADH	68.5043	12.8873	90.7764	90.5646	-22.2722	-2.81299	-2.81299
LOC112446500	17.7556	130.903	67.8	45.1027	-50.0444	1.53721	1.53721
GCK	74.5408	3.2589	91.2881	44.339	-16.7473	-3.76612	-3.76612
LOC132345186	57.9065	1.86381	78.7535	8.53052	-20.847	-2.19438	-2.19438
LOC100337457	66.5561	33.5598	88.3285	9.40237	-21.7724	1.83564	1.83564
MIR490	65.1667	5.85307	94	1	-28.8333	2.54919	2.54919
SMARCD3	80.4641	1.24094	93.8344	9.78169	-13.3703	-2.97865	-2.97865
LOC101907549	77.7643	5.72757	98.2222	1.46175	-20.4579	1.97023	1.97023
LOC107131351	48.9167	3.60415	90.2045	1.65926	-41.2879	1.11912	1.11912
PRR13	33.4173	123.724	69.6163	44.0962	-36.199	1.4884	1.4884
LOC112446900	63.1296	2.43436	97.5	1	-34.3704	1.28354	1.28354
OR6C2	48.3	2.4742	87.6667	5.64819	-39.3667	-1.19083	-1.19083
OR6C69G	63.75	2.51637	100	7.43076	-36.25	-1.56217	-1.56217
PAH	72.1967	2.81213	87.8565	185.919	-15.6598	-6.04687	-6.04687
TIMP3	72.1215	11.3408	87.2277	53.1436	-15.1062	-2.22837	-2.22837
FAM234B	75.8805	7.60266	91.3592	41.7387	-15.4787	-2.45681	-2.45681
HEBP1	66.8584	155.588	85.5453	31.2241	-18.6869	2.317	2.317
LOC782957	38.5	2.5619	80.1111	5.9354	-41.6111	-1.21213	-1.21213
TAS2R10	25	1.73703	100	6.39571	-75	-1.88048	-1.88048
LOC513869	53.5801	1.97551	92.1218	6.25907	-38.5417	-1.66372	-1.66372
LOC112446743	59.9643	1.9895	86.7367	7.89942	-26.7724	-1.98934	-1.98934
GCAT	82.4583	2.30176	94.4569	16.2994	-11.9985	-2.82401	-2.82401
LOC101908206	81.6139	2.78158	92.0707	13.7352	-10.4568	-2.30391	-2.30391
LOC112447200	36.6667	3.84082	0	1	36.6667	1.94141	1.94141
LOC112447221	52.3333	2.34472	97.8	1	-45.4667	1.22941	1.22941
ABCG2	71.0303	6.04803	86.9121	183.533	-15.8818	-4.92343	-4.92343
LOC132345577	63.4394	5.70976	96.0032	2.20735	-32.5638	1.37112	1.37112
SLC34A2	68.6178	4.04962	85.465	228.678	-16.8472	-5.81939	-5.81939
LOC112447062	49.4149	4.66007	90	2.01737	-40.5851	1.20787	1.20787
LOC112447158	72.9449	4.3888	89.8701	1	-16.9252	2.13383	2.13383
LOC112447208	71.1071	8.94686	90.1875	1	-19.0804	3.16138	3.16138
KIT	72.4505	5.14721	86.6326	53.25	-14.1821	-3.37092	-3.37092
LOC112447086	41.9475	1.43612	81.7869	3.50358	-39.8395	-1.28665	-1.28665
CSN2	54.2474	1319.16	76.9011	51580	-22.6537	-5.28913	-5.28913
CXCL5	77.2104	146.107	87.8015	31.4643	-10.591	2.21524	2.21524
PARM1	67.3905	61.6094	89.9403	18.0834	-22.5498	1.76849	1.76849
CXCL9	69.1371	15.806	93.1905	4.65622	-24.0534	1.76324	1.76324
LOC112447623	66.75	2.61648	100	1	-33.25	1.38763	1.38763
OR7A126	74.5904	3.17087	63.7	9.41979	10.8904	-1.57082	-1.57082
ADGRE3	65.286	208.446	84.8258	31.9831	-19.5398	2.70429	2.70429
CD320	72.8697	2.9841	90.1051	13.685	-17.2354	-2.19723	-2.19723
STAP2	74.3069	1.75495	90.7387	13.0242	-16.4318	-2.89169	-2.89169
IL5	53.7646	2.61769	90.3476	1	-36.583	1.38829	1.38829
IRF1	81.4988	498.133	92.7175	143.864	-11.2187	1.79182	1.79182
REEP6	78.1132	3.9556	93.4857	24.9612	-15.3725	-2.65772	-2.65772
LOC112447663	100	2.4761	62	1	38	1.30807	1.30807
C7H5orf24	65.1533	1	79.1854	5.86968	-14.0321	-2.55328	-2.55328
LOC112447551	45.9643	1.88022	91.4732	4.31429	-45.5089	-1.19822	-1.19822
IFNAG	66.7857	2.08214	97.6458	8.25618	-30.8601	-1.98741	-1.98741
LOC132345931	42.9167	1.11634	90.6887	2.50382	-47.7721	-1.16535	-1.16535
IFNB1	27.15	5.32609	90.8327	12.1057	-63.6827	-1.18453	-1.18453
LOC112447916	3.4	325.474	100	145.018	-96.6	1.16631	1.16631
NFIB	68.2833	4.59278	83.5955	68.6434	-15.3122	-3.90168	-3.90168
LOC132345962	57.0398	1.13559	90.6956	4.73877	-33.6557	-2.06107	-2.06107
LPL	64.7804	37.2284	81.6727	193.72	-16.8923	-2.3795	-2.3795
RASEF	73.4857	3.35376	88.1062	29.6736	-14.6205	-3.14533	-3.14533
FBP1	69.4648	5.03005	87.6258	25.0273	-18.161	-2.31486	-2.31486
OR13C2	32.35	5.61004	85.5	2.52837	-53.15	1.14981	1.14981
ABCA1	68.0476	41.6539	90.919	11.8568	-22.8713	1.81273	1.81273
LOC112447910	45.7143	2.87479	83.1333	1	-37.419	1.52346	1.52346
BSPRY	76.9183	4.93587	90.8798	23.7612	-13.9615	-2.26723	-2.26723
SH3BGRL2	68.2254	5.14445	86.1355	110.012	-17.9101	-4.4185	-4.4185
TSPYL4	60.5706	7.53124	86.4929	30.557	-25.9222	-2.02054	-2.02054
LOC112448164	54	51.5124	42.5	3.75041	11.5	3.7798	3.7798
PTPRK	61.8981	2.42687	86.0018	10.0708	-24.1037	-2.05301	-2.05301
LOC132346181	44.5	2.05473	86.3	4.99199	-41.8	-1.28067	-1.28067
LOC112448640	48.25	2.29883	0	1	48.25	1.2009	1.2009
LOC112448639	79.5	133.132	27.5833	45.5413	51.9167	1.54761	1.54761
ERO1A	69.7848	139.3	88.235	36.8881	-18.4502	1.91696	1.91696
LOC112448618	80	616.155	100	182.092	-20	1.75862	1.75862
LOC132346291	54.4759	4.26958	69.1005	1.25445	-14.6246	1.76704	1.76704
LOC132346292	25.5	2.35865	100	1	-74.5	1.23796	1.23796
OR4Q2	44.1437	2.18842	85.9091	5.23333	-41.7654	-1.25784	-1.25784
OR4N5	44.0696	2.9979	81.753	9.4033	-37.6834	-1.64922	-1.64922
OR4G8	22.2222	3.51709	76.6667	9.34054	-54.4444	-1.40912	-1.40912
TLN2	71.2306	1.74863	90.0026	8.10691	-18.772	-2.21293	-2.21293
C10H15orf48	65.3669	219.934	75.4958	47.6463	-10.1289	2.20663	2.20663
LOC132346310	57.4131	1.1444	90.4725	3.97531	-33.0594	-1.79648	-1.79648
LGALS3	75.9288	1769.62	90.7803	514.365	-14.8515	1.78257	1.78257
FOS	78.4537	668.753	88.8436	166.253	-10.3898	2.00809	2.00809
STON2	72.7362	5.9267	90.0312	36.1932	-17.2951	-2.61042	-2.61042
LOC132346315	55.1871	1.53314	88.1978	5.85951	-33.0107	-1.93429	-1.93429
DUSP2	72.9575	391.34	89.4022	91.7248	-16.4447	2.09304	2.09304
HK2	74.408	74.7187	90.8049	20.9262	-16.3969	1.83616	1.83616
GALM	69.3102	12.3506	87.3884	76.7801	-18.0782	-2.63615	-2.63615
LOC132346591	79.1124	2.66946	90.7575	24.4334	-11.6452	-3.19423	-3.19423
MXD1	77.9968	298.958	92.4143	85.8654	-14.4175	1.79979	1.79979
KRTCAP3	80.7142	2.19423	95.6345	12.8655	-14.9203	-2.55172	-2.55172
OR1J6	22.3214	3.36246	74.8611	8.12602	-52.5397	-1.27303	-1.27303
OR1AK3	42.0074	3.43376	89.0667	8.39646	-47.0593	-1.28999	-1.28999
PAEP	84.3636	797.896	95.9914	32569.4	-11.6278	-5.35117	-5.35117
LOC112448908	100	1	72.5	30.1489	27.5	-4.91403	-4.91403
LOC112448904	68.5	64.6679	100	8.21982	-31.5	2.97587	2.97587
LRRC26	70.5407	2.64728	85.9434	19.8543	-15.4027	-2.90687	-2.90687
RGCC	76.4753	53.3627	88.7167	12.168	-12.2414	2.13274	2.13274
LOC112449172	54	2654.4	95	871.166	-41	1.60737	1.60737
CAB39L	67.2181	5.54575	91.7047	23.8319	-24.4865	-2.10344	-2.10344
LOC112449048	64.546	1	84.2318	5.04812	-19.6858	-2.33575	-2.33575
LOC132346717	51.1504	7.09222	86.7292	2.69729	-35.5787	1.39473	1.39473
LOC112449154	50	2.4761	91.1429	1	-41.1429	1.30807	1.30807
BTBD3	74.3828	4.61517	89.7348	34.9834	-15.3519	-2.92222	-2.92222
NRP1	68.7556	30.4706	90.2934	7.99941	-21.5378	1.92945	1.92945
NEBL	66.5111	4.13911	87.635	38.0914	-21.1239	-3.20207	-3.20207
SCP2D1	52.7674	2.08085	93.2745	4.1964	-40.5071	-1.01198	-1.01198
LOC112449327	45.3254	1	87.5774	2.13995	-42.252	-1.09758	-1.09758
ACSS2	70.5205	9.29769	88.3119	166.257	-17.7913	-4.1604	-4.1604
LOC112449405	38.3333	29.6052	8.875	11.0743	29.4583	1.41863	1.41863
KHDRBS3	72.226	2.51097	89.3386	11.5856	-17.1126	-2.20602	-2.20602
LOC132342156	49.3846	2.86592	86.906	1.40319	-37.5214	1.03029	1.03029
CA8	69.4382	4.76413	85.8133	27.9835	-16.3752	-2.55429	-2.55429
LOC132342201	51.3143	1	91.596	4.09194	-40.2817	-2.03278	-2.03278
SDC2	72.5785	3.49087	87.9155	43.4951	-15.337	-3.63919	-3.63919
LOC112441676	26.5	7.13984	84.5	1	-58	2.83589	2.83589
CRYAB	81.603	9.70784	93.2723	48.7053	-11.6693	-2.32686	-2.32686
CRTAM	58.8597	4.24117	83.4238	17.4699	-24.5641	-2.04234	-2.04234
LOC112441683	68.25	16.5703	56	47.725	12.25	-1.52614	-1.52614
OR51T5	83.5	2.2479	64.2917	7.50608	19.2083	-1.73948	-1.73948
LOC112441581	54.8846	1.34035	90.2175	4.06986	-35.3328	-1.60237	-1.60237
DGAT2	72.8076	121.865	90.4911	25.2353	-17.6836	2.27177	2.27177
MUC15	62.9262	5.62253	78.356	138.104	-15.4298	-4.6184	-4.6184
OR4A2M	43.1727	5.91618	87.2582	13.3808	-44.0854	-1.17742	-1.17742
OR8K5B	60.0444	4.6946	100	1.98433	-39.9556	1.24235	1.24235
OR8K1	84.6515	5.39298	66.6667	2.56231	17.9848	1.07364	1.07364
OR8J16	37.7647	7.09045	72.1	2.1217	-34.3353	1.74066	1.74066
OR8K63	84.25	7.81776	45.6667	1.77843	38.5833	2.13615	2.13615
OR8K5	50	7.85522	81.1667	2.75838	-31.1667	1.50983	1.50983
OR5M10	38.5556	4.55769	75	12.6785	-36.4444	-1.47601	-1.47601
MIR130A	67.2917	1	95.6667	26.4098	-28.375	-4.723	-4.723
OR5B142	46.7108	2.16609	93.4123	5.66598	-46.7015	-1.38724	-1.38724
OR5AN1M	32.7778	3.12896	87.5238	6.81584	-54.746	-1.12321	-1.12321
OR4C188	73.5	4.10381	23.5	8.63033	50	-1.07245	-1.07245
LOC112441892	50	38.2383	76.1667	1	-26.1667	5.25694	5.25694
LOC112441902	14.25	101.713	69	44.2647	-54.75	1.20028	1.20028
PTGS2	76.2572	53.2886	88.8304	14.5976	-12.5732	1.8681	1.8681
LOC112441926	41.4167	7.47076	90.4222	1	-49.0056	2.90125	2.90125
LOC112441928	55.5	2.4761	100	1	-44.5	1.30807	1.30807
IRF6	79.1923	3.2683	92.8305	19.1428	-13.6382	-2.55019	-2.55019
G0S2	67.4896	555.206	81.662	65.6121	-14.1724	3.08099	3.08099
LOC112442122	61.1667	7.47076	100	2.3752	-38.8333	1.6532	1.6532
NR3C2	68.4866	3.73847	87.7491	50.8724	-19.2625	-3.76636	-3.76636
LOC132342588	41.9338	3.14485	82.4568	1	-40.523	1.65299	1.65299
PXMP2	77.8554	4.39843	90.771	19.9756	-12.9156	-2.18318	-2.18318
RASAL1	79.2929	1.51031	93.1433	17.6075	-13.8504	-3.54327	-3.54327
LOC112442111	25.9562	62722.7	3.63929	25549.9	22.3169	1.29567	1.29567
LOC112441499	80.3222	4.37446	98.4449	1.16275	-18.1227	1.91157	1.91157
VAT1L	74.1022	25.2122	89.3036	6.00732	-15.2014	2.06933	2.06933
ATP2C2	79.3457	1.97318	92.2424	38.0245	-12.8966	-4.26833	-4.26833
MT2A	65.6006	55.3858	75.8996	13.7231	-10.299	2.01291	2.01291
LOC112442430	50	25.2311	94.5	11.5016	-44.5	1.13338	1.13338
RHPN2	75.9974	1.17842	92.4967	10.039	-16.4993	-3.0907	-3.0907
GPI	77.3073	316.26	95.3292	82.6867	-18.0218	1.93538	1.93538
SPINT2	73.7801	4.42764	85.1121	23.5862	-11.332	-2.41333	-2.41333
LOC100336941	62.0415	29.0184	82.7196	6.62647	-20.678	2.13065	2.13065
LOC100299268	60.4656	4.25249	85.914	1.32358	-25.4484	1.68387	1.68387
TRNASTOP-UCA	6.5	3398.69	49.7778	1670.63	-43.2778	1.02459	1.02459
LOC112442461	83	2.4761	44.875	1	38.125	1.30807	1.30807
LOC112442485	71.125	3.95221	100	1	-28.875	1.98266	1.98266
LOC107131456	40.3182	2.38542	91.1667	1.18692	-50.8485	1.00702	1.00702
LOC100852077	56.3876	47.7482	83.175	15.2626	-26.7874	1.64545	1.64545
OR4D1B	42.849	2.80265	92.8653	5.8569	-50.0163	-1.06334	-1.06334
LOC112442865	46.5833	563.628	0	139.179	46.5833	2.0178	2.0178
LOC112442603	54.7865	2.92332	95.1918	7.85838	-40.4053	-1.42662	-1.42662
NOS2	77.4337	177.41	92.3921	22.7611	-14.9583	2.96244	2.96244
NXN	75.6915	4.15217	92.3444	18.7173	-16.6529	-2.17243	-2.17243
OR1A1D	49.1111	5.93066	83.0602	2.2808	-33.9491	1.37865	1.37865
SLC13A5	75.2343	47.4955	93.9505	14.0298	-18.7162	1.7593	1.7593
LOC112442823	100	673.035	65	1	35	9.39454	9.39454
LOC112442806	8.75	33.0706	57	9.25122	-48.25	1.83783	1.83783
PEMT	83.0363	1.92079	95.0602	10.3951	-12.0239	-2.43614	-2.43614
LOC112442859	78.5556	4.81881	93.3333	1	-14.7778	2.26868	2.26868
LOC112442844	56.4722	286.85	73.7056	1	-17.2333	8.16415	8.16415
LOC112442851	29.1429	6003.41	73.8125	16368.7	-44.6696	-1.44708	-1.44708
BASP1	70.1292	724.086	87.1573	142.745	-17.0281	2.34272	2.34272
LOC112443277	50.8	2.65503	92.3333	1	-41.5333	1.40873	1.40873
LOC505326	57.45	3.21665	93.1602	1	-35.7102	1.68556	1.68556
LOC112443355	32.0962	7.47076	48.938	1	-16.8418	2.90125	2.90125
LOC112443344	52.95	9.12607	80.0639	1	-27.1139	3.18999	3.18999
LOC112443347	67	2.30869	23.6	7.52736	43.4	-1.70507	-1.70507
MIR433	82.1852	17.6566	99.5556	1	-17.3704	4.14213	4.14213
SLC38A3	83.4635	1.77331	93.7685	8.87235	-10.305	-2.32287	-2.32287
CCR1	64.2138	567.857	92.504	161.013	-28.2902	1.81835	1.81835
LOC112443561	24.5	1102.18	70.125	205.042	-45.625	2.42637	2.42637
SLC6A6	85.443	64.6415	95.4572	17.9808	-10.0141	1.846	1.846
BOLA-DMA	70.5813	77.6875	86.5962	19.9029	-16.0149	1.9647	1.9647
TREML2	71.2439	172.711	85.2555	40.9591	-14.0116	2.0761	2.0761
BOLA-DRA	49.9572	1465.09	85.5788	328.761	-35.6216	2.15588	2.15588
LST1	55.6377	143.093	74.3411	18.874	-18.7034	2.92248	2.92248
LOC132343583	38.5111	1.64248	81.5987	4.25079	-43.0876	-1.37185	-1.37185
H2BC14	60.005	1.3765	92.505	7.05951	-32.4999	-2.35857	-2.35857
H4C19	53.4801	7.30852	72.8019	2.13894	-19.3219	1.77269	1.77269
OR9M1	72.375	3.55618	59.6	8.27252	12.775	-1.218	-1.218
LOC112444208	56.1967	2.62636	90.3985	1	-34.2018	1.39307	1.39307
LIPG	76.937	3.57413	91.8251	16.053	-14.8881	-2.16718	-2.16718
LOC112444239	55.5	3.86873	96.6333	1	-41.1333	1.95186	1.95186
HBA1	90.1015	16.427	53.2109	1.84878	36.8906	3.15142	3.15142
LOC112444382	41.175	79.5165	75.0167	31.578	-33.8417	1.33233	1.33233
TBC1D24	82.3468	5.41366	93.6212	26.3865	-11.2744	-2.28512	-2.28512
LOC132343844	54.8232	2.2351	89.9498	6.90992	-35.1266	-1.62833	-1.62833
CCL26	61.1102	2.50692	91.0136	9.64329	-29.9034	-1.94361	-1.94361
LOC100295832	47.1	1.20298	85.7222	5.12206	-38.6222	-2.09012	-2.09012
LOC100139670	53.319	118.277	88.0629	46.8104	-34.744	1.33727	1.33727
SCD	70.3531	37.5307	85.851	765.953	-15.4978	-4.35111	-4.35111
GPAM	74.4579	7.16222	88.5606	169.977	-14.1028	-4.56879	-4.56879
NPS	42.94	2.69411	85.6361	8.22274	-42.6961	-1.60981	-1.60981
DEFB10	51.7481	1.7532	78.6516	6.9749	-26.9035	-1.99218	-1.99218
LOC132344035	30.0556	1.51926	90.9001	5.19809	-60.8445	-1.77462	-1.77462
ANKRD37	68.3709	42.4681	84.5642	2.97083	-16.1933	3.83744	3.83744
LOC112444679	85.5	1	75	3.30998	10.5	-1.72682	-1.72682
LOC104976061	68.8084	3.47816	86.0744	1	-17.266	1.79833	1.79833
LOC104976076	62.0898	70.9513	94.3265	23.8552	-32.2367	1.57253	1.57253
RHOU	74.7899	5.2494	84.8744	41.1953	-10.0845	-2.97226	-2.97226
LOC132344114	53.078	5.68954	86.2198	1.93692	-33.1418	1.55455	1.55455
LOC112444781	57.7143	3.8896	100	1.6876	-42.2857	1.20465	1.20465
PLAU	79.9594	119.489	90.3613	35.2891	-10.4019	1.75958	1.75958
LOC112444744	84.7938	5.17481	71.3106	2.21862	13.4832	1.22184	1.22184
LOC100847182	64.7627	3.60717	78.1639	1	-13.4013	1.85087	1.85087
ASRGL1	78.7659	104.984	94.0095	20.6825	-15.2436	2.34369	2.34369
LOC132344224	65.438	7.64857	87.1162	1.8762	-21.6782	2.02738	2.02738
LOC112444883	50.6622	4.19372	97.2363	9.11676	-46.5741	-1.12029	-1.12029
LOC783491	56.1333	5.69049	84.2541	1.84744	-28.1208	1.62302	1.62302
LOC101906863	100	4.20562	65	1	35	2.07232	2.07232
LOC101902960	50.787	1.30103	96.6547	3.59677	-45.8676	-1.46705	-1.46705
LOC112445067	97.1429	5.69393	76.8571	14.112	20.2857	-1.30942	-1.30942
LOC101908200	36.6286	5.27664	73.6667	2.41166	-37.0381	1.12959	1.12959
TCEAL8	34.4762	34.4819	77.7937	78.0221	-43.3175	-1.17804	-1.17804
CLDN2	54.6273	2.62778	93.0757	6.38525	-38.4484	-1.2809	-1.2809
LOC132344281	60.9167	1.29273	97.875	3.36649	-36.9583	-1.38083	-1.38083
LOC132344326	40.0186	109.624	68.8111	17.0822	-28.7925	2.682	2.682
CYBB	56.543	189.882	82.1864	36.2222	-25.6434	2.39016	2.39016
MID1	64.8574	3.30064	84.7259	36.904	-19.8685	-3.48296	-3.48296
LOC112445288	95.5833	17.6365	71.1667	2.3752	24.4167	2.89244	2.89244
LOC132344368	40.2308	2.93277	89.1859	1.19717	-48.9551	1.29264	1.29264
CRLF2	77.0518	30.8253	92.265	6.53353	-15.2131	2.23818	2.23818
LOC112445470	70.451	4.02581	89.2407	105.03	-18.7897	-4.70538	-4.70538
LOC112441504	73.8103	1.52666	88.6714	11.2187	-14.8612	-2.87746	-2.87746
LOC132344750	62.2627	11.3556	94.5212	3.92878	-32.2585	1.53125	1.53125
LOC132344752	56.8063	5.79622	87.4	1.12141	-30.5937	2.36979	2.36979
LOC780876	63.7786	1	80.0184	43.51	-16.2397	-5.44327	-5.44327
LOC101907804	56.5119	3.5596	92.9272	15.9032	-36.4153	-2.15953	-2.15953
LOC132344759	83.3778	4.97645	56.4052	1.89895	26.9726	1.38991	1.38991
LOC104976215	61.6014	1.62397	97	4.69453	-35.3986	-1.53146	-1.53146
LOC112445577	39.4797	1.43797	89.6555	4.92667	-50.1758	-1.77658	-1.77658
LOC112445600	56.8108	1.4857	89.0308	6.12563	-32.2199	-2.04372	-2.04372
LOC132344764	66.0644	5.20308	92.0071	1	-25.9427	2.37937	2.37937
LOC112445605	27.3742	1.92822	92.0675	5.07729	-64.6933	-1.39679	-1.39679
LOC112445621	42.1122	1.16387	77.0566	3.85668	-34.9444	-1.72843	-1.72843
LOC101907471	61.1264	15.195	79.3764	1.395	-18.25	3.44526	3.44526
LOC101907085	50.3865	33.1801	79.2396	170.746	-28.8532	-2.36346	-2.36346
LOC112445652	45.5909	53.9729	98.5714	1.0579	-52.9805	5.67296	5.67296
LOC790500	44.9505	1.1738	93.1642	12.2592	-48.2138	-3.38461	-3.38461
LOC112445661	65.3625	1.59983	89.4444	7.01278	-24.082	-2.13207	-2.13207
LOC132344772	69.8494	4.25264	91.709	1	-21.8595	2.08836	2.08836
LOC100140130	59.1647	7.93098	79.0061	106.017	-19.8414	-3.74065	-3.74065
LOC112441486	42.9744	1.80276	86.8541	4.58712	-43.8798	-1.34738	-1.34738
LOC112445686	43.2733	6.13098	86.5126	22.3808	-43.2393	-1.86807	-1.86807
LOC100848282	90.1748	35.8943	77.2271	3.23559	12.9477	3.47165	3.47165
LOC112445719	69.1793	28.1372	93.7737	1	-24.5944	4.81441	4.81441
LOC112445741	78.1745	25.9272	98.8919	3.80562	-20.7174	2.76827	2.76827
LOC101903778	58.3025	2.12506	90.1078	7.01653	-31.8053	-1.72325	-1.72325
LOC132344792	65.551	3.33091	87.8386	72.8137	-22.2876	-4.45022	-4.45022
LOC112445761	70.141	240.871	90.0303	13.0739	-19.8893	4.2035	4.2035
LOC112445776	47.2604	1.54054	89.4348	12.1882	-42.1744	-2.98397	-2.98397
LOC101901895	48.4561	13.801	76.2767	4.30801	-27.8206	1.67968	1.67968
LOC100337093	67.3819	5.7146	80.6725	34.6345	-13.2906	-2.59948	-2.59948
LOC786718	62.139	2.8936	84.3738	55.8229	-22.2348	-4.26992	-4.26992
ZIC3	51.2174	2.7052	87.3461	23.7734	-36.1288	-3.13554	-3.13554
RBMX	81.1645	3.37566	54.1627	27.9976	27.0018	-3.05206	-3.05206
LOC112445843	67.8256	4.72686	91.6944	1	-23.8689	2.24088	2.24088
LOC112445847	58.7222	2670.84	88.4982	1.33269	-29.776	10.9687	10.9687
LOC112445850	69	15.3436	81.8934	1.19888	-12.8934	3.67787	3.67787
LOC112445846	39.163	410.973	84.6102	42.5873	-45.4472	3.27055	3.27055
KEH36_t01	49.828	16.5764	26.8333	2051.6	22.9946	-6.95147	-6.95147
KEH36_r01	52.2609	658.106	25.8083	2226.97	26.4525	-1.75869	-1.75869
KEH36_p13	23.75	27.4693	2.94525	1389.71	20.8048	-5.66082	-5.66082
KEH36_t04	24.5845	1222.75	61.5	1	-36.9155	10.2559	10.2559
KEH36_p12	17	364.417	4.13462	805.546	12.8654	-1.14438	-1.14438
KEH36_t12	25.1389	4433.97	10.4444	2037.61	14.6944	1.12172	1.12172
KEH36_t16	32.8333	3163.75	21.3611	449.201	11.4722	2.8162	2.8162
KEH36_t18	27.6625	466.998	16.5833	1	11.0792	8.86727	8.86727
LOC132345450	52.7444	4.23442	39.75	1.95439	12.9944	1.11545	1.11545
LOC100851369	78.7368	2.76828	68.3257	6.70668	10.4111	-1.27661	-1.27661
LOC132346258	33.5778	5.69745	83.7727	2.217	-50.1949	1.36171	1.36171
LOC132345453	0	3.51576	47.875	1.65372	-47.875	1.08812	1.08812
LOC132346260	78.7727	1.57947	65.9907	3.33021	12.782	-1.07617	-1.07617
OSTN	42.7222	2.19979	88.0595	4.61572	-45.3373	-1.06919	-1.06919
LOC112447548	50	1.45357	10	3.65893	40	-1.33183	-1.33183
LOC132343558	91.3093	5.56694	79.6194	2.17218	11.6898	1.35774	1.35774
LOC112442196	81.8333	2.70089	69.4375	1	12.3958	1.43343	1.43343
LOC112443122	22.7944	2.45551	73.0429	1.12172	-50.2485	1.13032	1.13032
LOC104969778	14.5	2.76475	45.25	1	-30.75	1.46715	1.46715
LOC132343300	75.2939	14.4939	65.1964	6.58029	10.0975	1.13922	1.13922
SLAMF8	70.3046	10.7226	97.3199	3.6632	-27.0153	1.54948	1.54948
FCER1A	64.5093	5.83335	79.8145	1.54788	-15.3053	1.91403	1.91403
LOC100848648	40	2.55645	97	6.54727	-57	-1.35675	-1.35675
CTSS	49.632	610.031	82.3917	229.579	-32.7597	1.40989	1.40989
GBP1	53.6831	53.5798	87.5638	20.1332	-33.8807	1.41212	1.41212
ECHDC2	68.1007	3.65875	96.0571	15.2548	-27.9565	-2.05984	-2.05984
TTC39A	81.8545	3.3984	92.2597	14.7566	-10.4052	-2.11843	-2.11843
SLC6A9	83.8025	62.1591	97.3134	19.6222	-13.5109	1.66348	1.66348
CSF3R	75.3355	766.618	98.0766	246.142	-22.7411	1.63902	1.63902
TMEM35B	76.6192	5.25502	89.8867	29.6924	-13.2674	-2.49833	-2.49833
LOC100336476	70.6997	17.4335	89.6486	5.44416	-18.9489	1.67908	1.67908
AGR3	49.3333	1.05497	92.5417	2.33464	-43.2083	-1.146	-1.146
LOC104969864	56.8333	6.49618	33	2.7061	23.8333	1.26338	1.26338
SKAP2	41.0212	114.657	76.166	42.0603	-35.1449	1.4468	1.4468
SRI	45.4908	81.553	79.9111	29.5333	-34.4203	1.4654	1.4654
LOC112446345	47.2705	2.48444	90.8746	5.17614	-43.6041	-1.05896	-1.05896
LOC132345241	41.4286	2.73441	81.5208	6.81678	-40.0923	-1.31786	-1.31786
LOC112446692	34.3611	2.36217	84.9333	1	-50.5722	1.24011	1.24011
LOC112446700	51.2917	1.09555	97.8889	2.80088	-46.5972	-1.35423	-1.35423
SHMT2	74.5311	107.822	88.4095	27.4242	-13.8784	1.97513	1.97513
OR6C372	78.0833	4.50525	51.9167	1.73231	26.1667	1.37891	1.37891
LOC100848575	0	4.0324	80	10.0669	-80	-1.31991	-1.31991
LGALS1	72.7228	448.353	91.9996	139.374	-19.2768	1.68568	1.68568
FAM241A	54.3304	8.10658	96.3958	29.3936	-42.0654	-1.85834	-1.85834
LOC112447150	82.8	1	68.375	2.0077	14.425	-1.00555	-1.00555
LOC112447054	87.1809	3.78037	73.2888	11.0332	13.8921	-1.54526	-1.54526
LOC112447060	93.9467	4.08339	82.701	1.66272	11.2456	1.29622	1.29622
AREG	74.3646	23.4799	86.622	3.52843	-12.2574	2.73433	2.73433
LOC132345591	32.2485	2.49944	76.6612	8.19142	-44.4128	-1.71251	-1.71251
IFI30	83.0364	158.047	95.2536	25.4019	-12.2172	2.63735	2.63735
LOC132345719	43.2111	3.4529	92.1774	1.52873	-48.9662	1.17548	1.17548
TEX43	38.7778	1.68647	89.7407	3.90916	-50.963	-1.21285	-1.21285
HBEGF	77.1326	68.8023	87.2757	19.3321	-10.1431	1.83146	1.83146
LOC100847114	68.3843	3.09465	95.5272	1.06675	-27.1429	1.53656	1.53656
LOC101904350	33.7857	2.36027	85.0641	1	-51.2784	1.23895	1.23895
LOC112447870	57.3333	3.06052	95.1	1	-37.7667	1.61378	1.61378
LOC132345949	58.4375	4.10702	99	1.82339	-40.5625	1.17147	1.17147
ANXA1	59.3704	751.516	92.0599	259.111	-32.6895	1.53624	1.53624
LOC104969379	47.119	2.33594	90.8333	6.33926	-43.7143	-1.44031	-1.44031
ADAMDEC1	48.4702	10.6545	82.2153	3.51743	-33.7451	1.59888	1.59888
LOC112448050	55.6667	1.91198	94.5	5.43642	-38.8333	-1.50759	-1.50759
LOC132346303	33	2.94454	0	6.80063	33	-1.20763	-1.20763
FERMT2	56.7604	2.89216	86.9773	11.5131	-30.2169	-1.99305	-1.99305
LOC101904397	51.4472	3.44243	93.2492	13.1605	-41.802	-1.93472	-1.93472
RAB15	85.0729	3.84498	95.564	16.9308	-10.4911	-2.1386	-2.1386
B2M	85.25	3609.61	62.5	1340.92	22.75	1.42862	1.42862
LOC783680	48.8333	4345.46	87.3056	1633.52	-38.4722	1.41153	1.41153
LOC132346582	55.5556	2.67281	99.0667	6.55428	-43.5111	-1.29408	-1.29408
CYRIA	49.9502	83.9891	90.2817	30.7471	-40.3315	1.44975	1.44975
LOC527409	47.7884	2.19727	95.8571	6.26372	-48.0688	-1.51131	-1.51131
LOC101905699	24.0208	1	75.5801	3.02543	-51.5593	-1.59714	-1.59714
MRC1	62.6551	14.929	87.1998	4.92692	-24.5446	1.59936	1.59936
LOC112449232	53.8896	2.92548	83.1077	1.03186	-29.2181	1.50343	1.50343
LOC132346856	78.3333	4.06446	33.5	1.29376	44.8333	1.6515	1.6515
SLA	60.3401	151.978	87.7446	48.0354	-27.4044	1.66169	1.66169
LOC132342277	71.5	3.795	60.5	1.71887	11	1.14264	1.14264
JAML	55.3244	102.25	93.6812	46.0432	-38.3568	1.15105	1.15105
LOC506989	47.8048	8.72286	82.5882	27.5724	-34.7834	-1.66035	-1.66035
LOC107131172	38.5	1.64871	96.875	3.80834	-58.375	-1.20783	-1.20783
LOC132342291	50.9167	2.2436	92.6667	1	-41.75	1.16581	1.16581
LOC107133214	100	5.8648	88.8095	2.20025	11.1905	1.41442	1.41442
RGS13	77.6032	3.83875	47.05	1.85195	30.5532	1.05159	1.05159
LOC112442041	39.1604	2.20982	81.0051	5.00918	-41.8447	-1.18065	-1.18065
SLC5A1	72.2517	1.54323	90.8004	6.54105	-18.5487	-2.08357	-2.08357
LOC132342809	80.0684	2.96656	69.1206	6.68258	10.9478	-1.17161	-1.17161
BSP3	52.3333	1	95.4643	2.76222	-43.131	-1.46583	-1.46583
LOC112442414	64.2867	43.5573	85.4349	13.7051	-21.1482	1.6682	1.6682
VMP1	29.39	107.23	75.3803	37.999	-45.9903	1.49668	1.49668
LOC100848100	44.5278	2.1187	83.3333	1	-38.8056	1.08318	1.08318
LOC132343096	45.1056	1.62439	91.4868	6.45573	-46.3812	-1.99068	-1.99068
LOC132343199	42.4048	2.56455	78.7172	1	-36.3124	1.35871	1.35871
LOC112442985	60.6556	2.98769	94.8485	1	-34.1929	1.57903	1.57903
LOC132343185	61.1667	3.8337	45.9375	8.197	15.2292	-1.09636	-1.09636
IRX1	76.6887	3.66751	90.1294	46.3438	-13.4408	-3.6595	-3.6595
LOC132343473	39.0159	1.23094	91.3939	2.72485	-52.3781	-1.14642	-1.14642
PPARG	51.2066	15.6144	93.3205	7.22349	-42.1139	1.11211	1.11211
LOC112443860	28.8571	1.03752	93.3333	2.19826	-64.4762	-1.08322	-1.08322
LOC104975670	90.3533	2.24346	67.1566	1	23.1967	1.16572	1.16572
LOC132343633	49.0971	4.23119	89.9167	10.0473	-40.8195	-1.24767	-1.24767
LOC112443834	56.4167	1.40488	88.1944	5.08944	-31.7778	-1.85706	-1.85706
LOC132343808	43.8583	2.31539	82.4444	1	-38.5861	1.21126	1.21126
LOC132343738	52	8.22024	38.5833	3.97087	13.4167	1.04973	1.04973
CIDEA	76.1882	7.0031	88.3167	55.8917	-12.1285	-2.99657	-2.99657
LOC786348	55.7595	20.396	87.036	7.17089	-31.2765	1.50806	1.50806
ROGDI	81.2805	5.83325	96.6793	34.7526	-15.3989	-2.57475	-2.57475
LOC132343838	46.5079	4.24694	93.3242	1.77795	-46.8162	1.2562	1.2562
FAS	76.6614	120.992	90.8916	37.1099	-14.2302	1.70503	1.70503
LOC132343963	45.3571	2.11455	87.1333	4.44647	-41.7762	-1.07231	-1.07231
LOC104975998	76.7381	2.54479	61.6966	5.40809	15.0415	-1.08757	-1.08757
LOC112444617	47.9333	2.37301	96.2708	1.16567	-48.3375	1.02557	1.02557
SRGN	49.6889	2946.78	84.8056	1103.86	-35.1167	1.41659	1.41659
LOC132344227	0	1	45.875	2.82806	-45.875	-1.49981	-1.49981
LOC104976236	69.1361	5.45084	82.6006	1.54698	-13.4645	1.81702	1.81702
LOC132344215	60.3333	2.96863	95.3241	1	-34.9907	1.5698	1.5698
HPRT1	53.3722	85.4669	89.0992	31.4202	-35.727	1.44367	1.44367
MAMLD1	82.503	3.67556	94.3613	21.6811	-11.8582	-2.5604	-2.5604
ASB12	50.9966	2.75449	92.9763	7.15276	-41.9797	-1.37671	-1.37671
LOC788962	6.66667	3.10805	57.7222	6.34354	-51.0556	-1.02928	-1.02928
LOC132344741	82.8889	3.604	66.7917	7.86496	16.0972	-1.12584	-1.12584
LOC790255	85.8068	19.59	95.8894	5.43713	-10.0826	1.8492	1.8492
LOC112445511	78.6242	1.62095	67.7899	4.09333	10.8343	-1.33644	-1.33644
LOC132344762	94.7518	4.77405	78.2893	2.1526	16.4625	1.14913	1.14913
LOC104976366	68.6849	29.5658	92.971	9.36457	-24.2861	1.65864	1.65864
LOC112445660	78.4821	1.15783	95	5.17459	-16.5179	-2.16002	-2.16002
LOC101902253	46.8816	3.49193	66.6667	1	-19.7851	1.80402	1.80402
LOC112445717	39.3953	2.56501	98.1472	1.27591	-58.752	1.00744	1.00744
LOC132344788	17.7	1.96651	90.4473	4.74674	-72.7473	-1.2713	-1.2713
CD40LG	57.3333	5.60379	96.0616	2.2015	-38.7283	1.34792	1.34792
LOC132346184	52.3333	15.6056	100	6.9071	-47.6667	1.17591	1.17591
LOC132346278	100	4.01841	88	1.46977	12	1.45104	1.45104
LOC132345656	45.141	2.54932	88.4647	5.28539	-43.3237	-1.0519	-1.0519
HOXD11	78.976	2.10684	67.8147	6.23621	11.1613	-1.56559	-1.56559
LOC132342957	90.0853	1.9385	79.3974	4.27823	10.6879	-1.14207	-1.14207
FZD5	70.2475	5.19217	92.0804	24.0315	-21.8329	-2.21052	-2.21052
CRYGB	79.0342	4.24725	89.9911	1.20169	-10.9569	1.82146	1.82146
CXCR1	80.7339	1404.46	93.3627	410.143	-12.6288	1.77581	1.77581
IRS1	71.1354	3.46592	84.2143	29.0286	-13.0789	-3.06616	-3.06616
IQCC	55.2778	3.42524	99.5556	6.9147	-44.2778	-1.01346	-1.01346
FAM110D	54.5317	2.23964	93.9746	6.31425	-39.4428	-1.49535	-1.49535
MPC2	67.9269	26.3342	89.622	111.738	-21.6951	-2.08511	-2.08511
LOC112445860	42.9778	3.79493	80.1019	1.89594	-37.1241	1.00116	1.00116
LOC101904529	14.5	12.4309	85	5.85994	-70.5	1.08497	1.08497
LOC615948	45.6667	4.30207	87.5	9.1337	-41.8333	-1.08617	-1.08617
LOC101909736	52.7885	3.25101	67.1374	1	-14.349	1.70089	1.70089
LOC132345257	89.8492	2.59292	75.8619	5.36788	13.9873	-1.04977	-1.04977
LOC132345273	71.2921	2.81214	97.5288	1	-26.2367	1.49167	1.49167
INHBE	38.1333	1.61525	87.3741	4.5564	-49.2407	-1.49614	-1.49614
SUOX	33.9834	9.79519	74.7205	21.1924	-40.7371	-1.1134	-1.1134
LOC132345301	61.5	5.53668	88.3333	2.01073	-26.8333	1.4613	1.4613
SPIC	49.6455	4.43552	87.8286	8.89929	-38.1831	-1.00459	-1.00459
MANSC4	49.0859	3.96415	91.86	11.3975	-42.7741	-1.52363	-1.52363
OLR1	56.7932	66.3023	84.4789	22.9091	-27.6857	1.53313	1.53313
TPI1	73.1722	364.899	83.8323	117.961	-10.66	1.62919	1.62919
LOC104968905	33.5714	3.71611	72.1111	13.9669	-38.5397	-1.91015	-1.91015
PSAPL1	50	2.26843	100	4.99161	-50	-1.13781	-1.13781
SHFL	76.3185	41.2454	87.358	11.9014	-11.0395	1.7931	1.7931
CAMSAP3	82.8837	2.25015	94.1066	17.8511	-11.2229	-2.98792	-2.98792
CD274	66.6343	94.0912	86.4529	30.0627	-19.8186	1.64608	1.64608
UNC13B	72.7451	3.6058	90.5421	15.9791	-17.797	-2.14779	-2.14779
CCDC107	68.5208	11.9946	86.3611	3.76248	-17.8403	1.67262	1.67262
CCL19	47.4167	2.86383	85.0374	1.26109	-37.6207	1.18327	1.18327
LOC132346166	63.6925	2.99893	88.3528	1	-24.6603	1.58445	1.58445
LOC100298434	97.8	2.03515	78	5.79572	19.8	-1.50985	-1.50985
LOC104968753	12.8889	5.5073	59.1667	11.4513	-46.2778	-1.05609	-1.05609
RNASE4	61.138	14.5077	85.7173	58.566	-24.5793	-2.01325	-2.01325
LOC112448546	63.1667	16.5122	100	6.99191	-36.8333	1.23977	1.23977
TPM1	77.2371	16.6376	87.5882	88.5033	-10.3511	-2.41128	-2.41128
LOC107132877	62.9891	48.6009	92.6895	15.3094	-29.7003	1.66656	1.66656
LOC112448869	56.9852	2.56093	86.4818	1	-29.4966	1.35667	1.35667
LRATD1	60.1326	4.4115	87.0271	22.9926	-26.8946	-2.38183	-2.38183
LOC100847606	48.6937	2.2979	82.3573	6.67281	-33.6636	-1.53798	-1.53798
FCN1	85.4986	223.495	95.7563	75.2248	-10.2577	1.57096	1.57096
KBTBD6	53.8121	2.89159	100	6.18711	-46.1879	-1.0974	-1.0974
VIM	65.0043	1159.46	87.5569	375.092	-22.5526	1.62814	1.62814
RAB18	75.1497	36.9828	85.3332	183.404	-10.1835	-2.3101	-2.3101
LOC104973870	70.1357	3.9275	95.1203	1.28881	-24.9846	1.60758	1.60758
LOC112449601	48.809	3.22839	93.9561	6.75571	-45.1472	-1.06529	-1.06529
H3-5	50	3.38389	100	8.2417	-50	-1.28426	-1.28426
LOC104974223	93.9405	1.8867	83.1956	3.95181	10.7448	-1.06665	-1.06665
HBB	44.9444	1.13779	89.5167	2.7962	-44.5722	-1.29723	-1.29723
LOC132342286	51.2833	2.81565	80.8704	1	-29.5871	1.49347	1.49347
LOC132342365	62	3.66031	99	1.69707	-37	1.10892	1.10892
SPI1	83.3045	258.172	93.3594	87.0527	-10.0549	1.56837	1.56837
CD55	71.7202	227.434	86.1253	73.9424	-14.4051	1.62097	1.62097
RGS2	67.9832	268.087	85.3596	81.6236	-17.3764	1.71564	1.71564
MTARC1	73.8356	5.51295	84.6676	142.615	-10.832	-4.69316	-4.69316
F5	64.2641	27.7707	88.2206	9.39797	-23.9565	1.56314	1.56314
LOC525101	54.9333	1.25763	93.8333	3.11358	-38.9	-1.30787	-1.30787
TLR2	69.8979	158.435	84.7285	51.3705	-14.8305	1.62488	1.62488
MND1	72.1219	6.51993	91.7315	2.07381	-19.6096	1.65257	1.65257
TMEM154	68.7904	145.587	88.5915	46.3584	-19.8011	1.65098	1.65098
LOC112441989	61.4406	3.20845	93.7822	9.71708	-32.3416	-1.59865	-1.59865
LOC132342651	66	3.84696	100	1.83351	-34	1.06911	1.06911
LOC504730	55	1.99502	90.75	4.84608	-35.75	-1.28041	-1.28041
LOC132342667	61.6875	2.59495	98	6.13904	-36.3125	-1.2423	-1.2423
NDRG4	79.3055	3.45051	91.1746	14.4146	-11.8692	-2.06265	-2.06265
HPN	81.4994	1.58609	92.3986	9.97488	-10.8992	-2.65283	-2.65283
APOE	53.498	742.618	76.3083	244.246	-22.8102	1.60428	1.60428
SLC1A5	75.9201	138.868	87.9126	42.8201	-11.9925	1.69736	1.69736
GYS1	78.5959	62.2756	89.1368	20.4921	-10.5409	1.6036	1.6036
LOC132342756	75.2306	2.06212	59.1118	5.46427	16.1188	-1.4059	-1.4059
MBOAT7	82.4296	104.736	92.9756	33.86	-10.546	1.62911	1.62911
CCL3	45.5735	628.971	85.0628	228	-39.4893	1.46396	1.46396
XAF1	71.2046	69.2723	92.6309	22.2935	-21.4263	1.63566	1.63566
LOC132343065	59.2444	4.33279	99.1515	2.0671	-39.9071	1.06769	1.06769
SAO	43.8571	1.90597	84.5462	4.6688	-40.689	-1.29253	-1.29253
LOC132343086	46.4524	3.45606	92.5222	7.74911	-46.0698	-1.1649	-1.1649
DCXR	95.9025	5.03925	73.6027	15.9624	22.2998	-1.6634	-1.6634
LOC112442708	28.3333	2.47069	65.2222	5.79025	-36.8889	-1.22871	-1.22871
PRLR	62.1284	3.50898	85.5791	14.515	-23.4507	-2.04842	-2.04842
LOC100139061	76.6364	1.85129	87.7241	8.32417	-11.0876	-2.16878	-2.16878
LOC520626	50.5644	4.06513	91.688	11.3309	-41.1236	-1.47889	-1.47889
LOC617313	35.9143	3.91344	78.21	8.8454	-42.2957	-1.17649	-1.17649
EGLN3	73.4938	35.678	86.4254	9.35594	-12.9316	1.93108	1.93108
SMIM40	50.2197	3.3153	89.1535	6.95916	-38.9338	-1.06978	-1.06978
LOC132343683	66.75	3.1713	37	7.26494	29.75	-1.19588	-1.19588
CARMIL1	65.1345	4.46272	88.893	18.2627	-23.7585	-2.0329	-2.0329
LY86	73.846	40.4878	91.8271	13.0572	-17.9811	1.63265	1.63265
GPRC5B	63.739	3.71033	88.0264	14.7384	-24.2873	-1.98996	-1.98996
NUPR2	90.4048	6.50241	79.4399	17.114	10.9648	-1.39613	-1.39613
PGAM1	73.6134	496.889	84.4651	135.695	-10.8517	1.87256	1.87256
C26H10orf95	50.2857	3.38374	89.3667	7.07174	-39.081	-1.06345	-1.06345
CHST15	78.5914	92.5051	92.6073	29.8396	-14.0159	1.6323	1.6323
PPP1R3B	78.1052	51.4161	88.9341	16.6343	-10.8289	1.62806	1.62806
MAP3K21	67.6081	2.68803	91.834	11.3279	-24.2259	-2.07526	-2.07526
LYST	70.843	87.0485	93.3465	28.8972	-22.5035	1.59089	1.59089
P4HA1	71.8567	47.8044	91.7266	15.3288	-19.8699	1.6409	1.6409
LOC132344291	53	3.59499	100	9.19466	-47	-1.35481	-1.35481
LOC101902201	55.5	11.843	100	24.0074	-44.5	-1.01944	-1.01944
PGK1	65.1529	259.948	81.7873	61.0103	-16.6344	2.0911	2.0911
LOC521092	55.6111	3.88415	33.6444	8.11656	21.9667	-1.06327	-1.06327
LOC132344754	45.8611	4.054	84.4581	8.48153	-38.597	-1.06498	-1.06498
LOC100297248	69	9.08823	7	4.33525	62	1.06788	1.06788
LOC100848051	97.25	3.02956	71.35	6.32324	25.9	-1.06155	-1.06155
LOC784541	67.4105	35.321	91.0435	11.6752	-23.633	1.59709	1.59709
LOC101902810	73.5316	1.27899	84.0017	25.5215	-10.4701	-4.31864	-4.31864
LOC132344804	39.375	1.32464	81.418	4.04619	-42.043	-1.61097	-1.61097
OR52AB4B	67.8252	6.07821	100	2.06276	-32.1748	1.55907	1.55907

## Sheet: Promoter_DMEGs
Supplementary Table S7B. Promoter-associated DMEGs
gene_ID	SCMmethmean	SCMexpmean	Healthymethmean	Healthyexpmean	Δmethylation	Δgene expression	log2FC
LOC112446936	52.5	7.71796	88.5714	2.39688	-36.0714	1.68706	1.68706
LOC101907866	50.6667	2.93122	88.315	10.5019	-37.6483	-1.84108	-1.84108
LOC112446984	34.8958	2.96641	91.1187	9.07798	-56.2229	-1.61365	-1.61365
LOC132346256	51.6869	4.67812	83.2376	1.46958	-31.5508	1.67052	1.67052
CLDN8	64.2805	3.93571	78.6397	19.4837	-14.3592	-2.30757	-2.30757
LOC112446992	37.7407	1	80.2045	3.00041	-42.4638	-1.58516	-1.58516
LOC112448372	63.4286	3.86873	86.7436	1	-23.315	1.95186	1.95186
LOC112448312	70.7489	5.47976	91.1225	1	-20.3736	2.45411	2.45411
LOC132342118	52.627	8.14086	83.1561	2.98907	-30.5291	1.44548	1.44548
CSTA	64.1389	4.12632	86.2009	1	-22.062	2.04485	2.04485
LOC112448371	73.9719	13.9415	95.6337	1	-21.6617	3.80132	3.80132
LOC112447425	47.9185	2.40262	92.8088	4.87206	-44.8904	-1.01992	-1.01992
LOC132346268	45.7222	2.92584	91.9722	1	-46.25	1.54885	1.54885
LOC112448336	68.4431	4.07364	81.085	1	-12.6419	2.02632	2.02632
CRYGS	36.6476	2.5486	77.706	5.62759	-41.0584	-1.14281	-1.14281
EHHADH	68.9794	4.17602	88.0322	20.7375	-19.0528	-2.31204	-2.31204
LOC112448306	56.1429	55.8934	76.7424	13.3211	-20.5996	2.06896	2.06896
LOC112448316	57.4512	5.65895	99.3494	1	-41.8982	2.50053	2.50053
LOC616200	61.3333	272.947	87.7253	66.025	-26.3919	2.04754	2.04754
LOC112448318	63.1128	27.0379	91.9961	4.85057	-28.8833	2.47876	2.47876
WWTR1	60.9579	5.78945	85.932	23.9182	-24.9742	-2.04661	-2.04661
LOC112448342	88.8333	1	76.6917	4.45834	12.1417	-2.15651	-2.15651
LOC112447002	62.2381	5.13027	94.207	1	-31.9689	2.35904	2.35904
LOC132346275	87.125	2.80041	66.5625	5.88759	20.5625	-1.07204	-1.07204
LOC112448379	83.2	7.47076	51.6	1	31.6	2.90125	2.90125
TFF3	62.7881	6.05948	85.611	146.257	-22.8229	-4.59317	-4.59317
LOC783535	67.9511	1.58066	83.461	7.25186	-15.5099	-2.19783	-2.19783
S100B	82.8419	10.6246	94.2379	258.868	-11.396	-4.60673	-4.60673
LOC132342889	69.4214	2.69178	97.9758	9.96174	-28.5543	-1.88784	-1.88784
LOC112443699	60.9964	6.77919	85.3778	1	-24.3813	2.76111	2.76111
LOC112443625	52.1833	29.1524	69.0333	5.27841	-16.85	2.46544	2.46544
NCKAP1	51.0443	4.48134	86.1972	13.7878	-35.1529	-1.62139	-1.62139
LOC132342947	54.3571	1.47541	96.3333	5.928	-41.9762	-2.00644	-2.00644
LOC112443700	54.7698	6.82093	92.8016	1	-38.0317	2.76997	2.76997
DHRS9	56.8175	72.8805	85.7667	13.5031	-28.9492	2.43224	2.43224
NOSTRIN	69.7441	1.34816	91.1429	9.86685	-21.3988	-2.87159	-2.87159
LOC780963	44.5574	2.8315	88.8056	6.10336	-44.2481	-1.10804	-1.10804
LOC132342965	64.75	9.68121	96.1339	1.80047	-31.3839	2.42681	2.42681
LOC112442334	49.2508	1.83502	91.9048	5.98408	-42.654	-1.70534	-1.70534
TMEM177	39.3864	3.40008	81.7475	7.60486	-42.3611	-1.16135	-1.16135
HIST2H3D	73.3374	5.19258	83.3778	1	-10.0404	2.37645	2.37645
LOC112443666	56.3936	9.8231	87.7043	1	-31.3107	3.29618	3.29618
LOC112442375	62.7966	3.42659	81.2722	1	-18.4756	1.77678	1.77678
C2H2orf80	61.7736	3.11164	80.9223	16.9902	-19.1487	-2.44895	-2.44895
KANSL1L	88.1405	7.88156	76.1635	25.7666	11.977	-1.70895	-1.70895
FN1	86.5265	72.9712	74.0783	9.86989	12.4483	2.88622	2.88622
LOC112443118	62.2	6.29939	85.0625	1.73356	-22.8625	1.86147	1.86147
CXCR2	57.8476	1156.47	82.0738	270.778	-24.2262	2.09455	2.09455
DNAJB2	81.5359	5.92882	71.2414	21.7889	10.2945	-1.87778	-1.87778
SPATA3	56.7121	1.72916	93.8092	5.61138	-37.097	-1.69828	-1.69828
LOC112443707	61.0417	7.47076	97.1429	1	-36.1012	2.90125	2.90125
FAM167B	51.4648	14.0701	84.6232	5.29869	-33.1584	1.40892	1.40892
LOC112443643	64.23	8.51471	84.2091	1	-19.9791	3.08996	3.08996
LOC112443664	55.2208	6.82368	73.8995	1	-18.6787	2.77055	2.77055
PTAFR	52.9823	722.474	86.4247	198.981	-33.4423	1.86032	1.86032
AHDC1	52.4945	3.38494	91.3035	9.67245	-38.8089	-1.51475	-1.51475
LOC132343448	10	6.3242	67.7778	2.66555	-57.7778	1.24645	1.24645
SLC30A2	81.8235	2.13707	93.0707	11.1893	-11.2471	-2.38841	-2.38841
LOC112443709	59.6837	5.34483	98.8638	1	-39.18	2.41814	2.41814
LOC112443723	52.4	13.9415	90.9591	1	-38.5591	3.80132	3.80132
PLA2G5	58.6377	9.30849	92.3055	3.63042	-33.6677	1.35841	1.35841
LOC112443636	61.9439	5.30356	91.558	1	-29.6141	2.40696	2.40696
FCGR3A	72.3951	399.671	86.7053	54.9978	-14.3102	2.86137	2.86137
FCER1G	64.9475	1592.34	93.7045	494.002	-28.7571	1.68856	1.68856
CD1E	53.7361	32.9249	76.1359	4.99549	-22.3998	2.72048	2.72048
LOC132344983	82.9127	1	93.5	8.14465	-10.5873	-3.02585	-3.02585
LOC132344984	70.4333	5.15927	94.8735	1	-24.4401	2.36717	2.36717
RAB25	70.3874	2.53657	86.3437	17.1933	-15.9563	-2.7609	-2.7609
LOC112446112	64.4242	4.58995	98.1839	1	-33.7597	2.19848	2.19848
MIR2411	58.4444	12.953	95.6042	1	-37.1597	3.69522	3.69522
S100A4	65.4624	254.407	91.4046	77.3933	-25.9422	1.71686	1.71686
S100A8	32.7061	516.522	72.2557	110.23	-39.5496	2.22832	2.22832
S100A9	54.2261	414.23	77.3822	72.6865	-23.1561	2.51067	2.51067
LOC100848825	91.8	2.99861	77.5859	8.6921	14.2141	-1.53541	-1.53541
LOC112446124	64.8905	10.3179	77.173	1	-12.2825	3.36708	3.36708
TMOD4	79.0349	2.49845	96.5832	29.0551	-17.5483	-3.53969	-3.53969
CTSK	55.4242	278.747	94.796	53.0049	-39.3717	2.39476	2.39476
GOLPH3L	37.7292	8.83825	78.0833	27.4137	-40.3542	-1.63307	-1.63307
C3H1orf54	44.4433	4.24301	55.696	1.16742	-11.2526	1.86177	1.86177
APH1A	77.7515	38.41	66.0698	17.7617	11.6817	1.11271	1.11271
TENT5C	65.0639	11.6496	81.4444	67.862	-16.3804	-2.54233	-2.54233
LOC132344805	82.2341	3.58175	94.6397	1	-12.4056	1.84066	1.84066
CD101	58.2444	74.6529	68.9667	18.9908	-10.7222	1.9749	1.9749
LOC112445869	64.7706	1	84.489	4.39195	-19.7183	-2.13486	-2.13486
C3H1orf162	63.9592	677.434	92.153	162.242	-28.1939	2.06193	2.06193
GSTM3	76.2057	1.69965	90.7577	65.9717	-14.552	-5.27854	-5.27854
LOC327709	62.7789	5.29362	92.0069	20.8515	-29.228	-1.97782	-1.97782
SARS1	56.8963	261.327	83.6047	77.1254	-26.7084	1.76058	1.76058
LOC132344991	69.7	6.1408	89	1.80566	-19.3	1.7659	1.7659
LOC112446076	43.5373	3.06316	85.2046	1	-41.6673	1.61502	1.61502
LOC112446096	65.2083	22.1282	85.963	1	-20.7546	4.46781	4.46781
LOC132344972	40.5777	6.00367	86.0032	2.61125	-45.4255	1.2011	1.2011
LOC510382	69.6333	17.1993	32.3611	7.48933	37.2722	1.19944	1.19944
LOC511531	58.6667	69.9174	95.9016	18.9673	-37.2349	1.88214	1.88214
SELENOF	85.9991	55.0806	71.1426	140.299	14.8565	-1.34889	-1.34889
UOX	35	1.46776	88.4167	2.97682	-53.4167	-1.02016	-1.02016
LOC112446159	46.4888	11.8156	95.3167	1	-48.8279	3.56262	3.56262
LOC112446107	33.8722	57.6998	57.3871	3.40661	-23.5149	4.08216	4.08216
LOC112446105	42.5996	39.2186	66.4509	9.55682	-23.8513	2.03694	2.03694
LOC132344894	56.8256	2.85891	88.4622	1	-31.6366	1.51546	1.51546
GADD45A	80.6418	53.3786	61.397	25.031	19.2448	1.09255	1.09255
HOOK1	61.4802	3.45437	86.8497	17.5271	-25.3695	-2.34309	-2.34309
LOC112446109	70.9902	7.65564	97.8952	1	-26.905	2.93652	2.93652
LOC112446110	66.2645	1	86.4423	10.2746	-20.1777	-3.36102	-3.36102
LOC112446108	68.5068	10.7061	96.4048	1	-27.898	3.42037	3.42037
PLK3	48.1614	31.6527	83.8553	10.1661	-35.6939	1.63857	1.63857
ATP6V0B	66.9064	143.441	89.6666	42.2841	-22.7602	1.76227	1.76227
LOC510369	52.1319	2.71675	90.2813	9.92015	-38.1494	-1.86848	-1.86848
C3H1orf210	74.9386	4.20647	86.0795	29.1817	-11.1409	-2.79438	-2.79438
TMEM125	65.6728	2.80544	92.0556	13.3906	-26.3828	-2.25492	-2.25492
LOC112446162	61.9048	2.43436	91.0833	14.6028	-29.1786	-2.58463	-2.58463
LOC112446146	77.5716	1.31863	88.0512	6.33659	-10.4796	-2.26467	-2.26467
PRLH	76.2142	1	96.9853	6.95743	-20.7712	-2.79856	-2.79856
LOC112445916	36.4401	6.33693	77.7665	2.75202	-41.3264	1.20329	1.20329
LOC132342083	83.9667	9.86176	73.8345	3.07744	10.1322	1.68012	1.68012
LOC112446522	49.4805	7.47076	81.3206	1	-31.8401	2.90125	2.90125
LOC112446353	53.1892	3.08421	82.9004	1	-29.7112	1.6249	1.6249
LOC132345176	47.7831	5.09089	89.3149	2.02805	-41.5319	1.32783	1.32783
LOC132345177	30.8333	2.21671	72.746	1	-41.9127	1.14842	1.14842
LOC112446526	44	2.43436	78.4675	1	-34.4675	1.28354	1.28354
LOC112446506	81.9167	6.29426	92.8762	1	-10.9595	2.65404	2.65404
LOC132345173	68.7169	10.056	86.2851	2.45619	-17.5683	2.03356	2.03356
LOC782609	74.7937	5.06267	85.5333	1.09323	-10.7397	2.2113	2.2113
LOC132345080	74.7937	1	85.5333	6.96483	-10.7397	-2.80009	-2.80009
LOC112446509	54.8214	46.3887	92.2045	21.6249	-37.3831	1.10108	1.10108
FGL2	60	132.145	74.4704	36.3938	-14.4704	1.86035	1.86035
LOC132345084	76.8444	3.94489	91.9982	1.0479	-15.1537	1.91249	1.91249
PRKAR2B	91.2992	3.76298	75.8161	21.7448	15.4831	-2.53073	-2.53073
LOC112446507	67.7778	1	100	10.6799	-32.2222	-3.41683	-3.41683
LOC132345185	61.8611	3.44363	86.4835	1	-24.6224	1.78393	1.78393
LOC112446383	35	5.16558	75.7	2.03676	-40.7	1.34265	1.34265
LOC101908154	48.6333	4.89646	83.1616	1.4993	-34.5283	1.70745	1.70745
LOC132345097	41.3333	6.32701	84	2.56958	-42.6667	1.29999	1.29999
LOC112446502	69.2577	8.29465	90.0845	1	-20.8268	3.05218	3.05218
LOC112446495	69.2323	567.85	98.6777	1	-29.4454	9.14937	9.14937
LOC112446527	63.1528	6.73745	89.1832	1	-26.0305	2.7522	2.7522
TMEM140	52.304	74.6572	87.6693	29.2492	-35.3653	1.35188	1.35188
TBXAS1	49.5069	24.6243	85.8492	8.1473	-36.3423	1.59569	1.59569
LOC112446511	24.7985	5.60181	65.3989	1	-40.6004	2.48589	2.48589
CLEC5A	87.8444	85.0018	73.0061	22.0525	14.8384	1.94655	1.94655
LOC100299076	53.0291	2.65025	89.3934	7.68396	-36.3643	-1.53572	-1.53572
LOC101903933	49.2876	4.02325	89.5135	1.58868	-40.2259	1.34053	1.34053
GALNTL5	51.3764	2.46872	88.8206	1	-37.4442	1.30376	1.30376
GLIPR1	44.4375	157.825	65.5115	35.9058	-21.074	2.13604	2.13604
GLYCAM1	69.6238	479.344	93.1512	21111	-23.5274	-5.46079	-5.46079
LOC112446664	33.8534	3.38366	75.1866	7.11159	-41.3332	-1.07159	-1.07159
LOC112446860	54.373	42.3294	90.186	13.3218	-35.813	1.66787	1.66787
TNS2	45.2606	3.54661	68.1267	22.7316	-22.8661	-2.68019	-2.68019
LOC619094	59.5814	22.0489	97.4215	9.36307	-37.84	1.23565	1.23565
GPD1	70.454	5.37174	92.9495	50.0752	-22.4955	-3.22064	-3.22064
LOC112446865	59.8648	29.0252	96.4248	1	-36.56	4.85923	4.85923
LOC112446866	72.525	15.3747	91.9204	1	-19.3954	3.94249	3.94249
OR8S10	72.9524	4.20094	61.2528	10.1345	11.6996	-1.27049	-1.27049
H1-7	58.6256	6.67192	83.9522	51.7207	-25.3265	-2.95457	-2.95457
LOC112446902	27.381	15.4176	81.9778	1	-54.5968	3.94651	3.94651
LYZ	37.8333	409.239	88.2	181.005	-50.3667	1.17691	1.17691
LOC112446870	59.0101	8.83098	95.1212	1	-36.1111	3.14257	3.14257
MIR763	69.2206	1	92.2266	22.4781	-23.006	-4.49045	-4.49045
LOC112446861	62.7547	1	77.9911	46.173	-15.2364	-5.52898	-5.52898
OR9K2K	50	6.41869	89.8182	3.12132	-39.8182	1.04012	1.04012
OR9K15	30.8333	3.22327	93.917	8.45	-63.0837	-1.39043	-1.39043
CHST11	52.1342	48.1629	96.6222	23.1838	-44.488	1.0548	1.0548
LOC112446901	36.7424	3.8896	72.9408	1.6876	-36.1984	1.20465	1.20465
PTHLH	46.4497	2.46379	77.1685	37.7654	-30.7187	-3.93811	-3.93811
LOC101905232	80.2426	1.75261	66.8704	5.22863	13.3723	-1.57693	-1.57693
LOC112446909	76.1	14.7028	91.5492	1	-15.4492	3.87802	3.87802
LOC100336869	58.2222	1.66021	76.1424	14.6816	-17.9202	-3.14457	-3.14457
LOC618565	43.6667	3.20192	86.6667	9.08258	-43	-1.50416	-1.50416
CLEC12A	43.5278	163.074	85.8461	26.9861	-42.3183	2.59524	2.59524
A2M	57.5777	50.5362	88.1751	15.0495	-30.5974	1.74761	1.74761
SLC2A3	77.034	1669.86	87.9363	417.788	-10.9023	1.99889	1.99889
CLEC4A	63.8939	41.1134	77.0341	12.6504	-13.1402	1.70042	1.70042
CLEC6A	87.146	48.5344	97.7109	13.4529	-10.565	1.85109	1.85109
LOC132345385	46.2051	2.6858	88.0074	6.68233	-41.8023	-1.315	-1.315
LOC132345382	60	2.42895	28.5	5.34526	31.5	-1.13793	-1.13793
LOC112446875	81.4155	36.8664	98.6869	7.57681	-17.2714	2.28264	2.28264
B4GALNT3	75.604	2.31193	89.5596	11.0538	-13.9557	-2.25737	-2.25737
LOC112446903	55.7742	2.4761	96.0191	1	-40.2449	1.30807	1.30807
APOBEC3Z1	60.5616	76.6561	95.0409	16.2263	-34.4792	2.24006	2.24006
LOC112446629	41.7679	2.65211	95.5463	1	-53.7785	1.40714	1.40714
FAM83F	81.9644	2.82872	95.3005	19.3523	-13.336	-2.77428	-2.77428
LOC112446896	77.3999	1	90.1603	14.6028	-12.7604	-3.86817	-3.86817
NFAM1	76.8698	76.6155	89.3719	22.2014	-12.5021	1.78698	1.78698
LOC100297709	77.3773	4.0033	90.4474	34.1132	-13.0701	-3.09107	-3.09107
LOC112447193	69.4875	14.4393	89.4623	1	-19.9748	3.85193	3.85193
LOC104972669	58.0375	4.14599	79.9028	1.22868	-21.8653	1.75461	1.75461
LOC112447185	59.2222	5.31384	89.0667	1	-29.8444	2.40975	2.40975
PYURF	71.1867	13.8987	87.8532	1.95042	-16.6665	2.8331	2.8331
LOC132345571	70.3849	4.14297	87.2569	1.10521	-16.8719	1.90634	1.90634
LOC132345488	48.596	3.65998	90.4404	7.84783	-41.8444	-1.10046	-1.10046
LOC112447057	73.3472	3.22377	87.8763	20.3988	-14.5291	-2.66166	-2.66166
LOC132345579	60.0264	3.2372	94.768	1	-34.7416	1.69475	1.69475
FAM114A1	73.0991	6.29858	87.2704	35.0313	-14.1713	-2.47554	-2.47554
LOC112447160	32.1667	2.11071	84.8889	1	-52.7222	1.07773	1.07773
CSN1S1	28.5556	1109.68	64.25	48263.4	-35.6944	-5.44271	-5.44271
HSTN	63.8611	186.126	36.7	9931.35	27.1611	-5.73764	-5.73764
STATH	30.3333	1.63384	81.7778	3.80723	-51.4444	-1.22047	-1.22047
CSN1S2	37	375.26	61.2986	16553.1	-24.2986	-5.46307	-5.46307
CSN3	88	181.032	63.8571	6306.12	24.1429	-5.12244	-5.12244
CXCL8	38.3333	2921.2	61.9333	277.923	-23.6	3.3938	3.3938
LOC112447165	58.0816	3.02792	84.0774	1	-25.9958	1.59833	1.59833
LOC112447196	61.5288	30.7825	77.9397	4.74361	-16.4108	2.69805	2.69805
CXCL10	48.6667	43.0282	70.4706	8.44703	-21.8039	2.34877	2.34877
ANXA3	55.9503	23.9109	84.4713	6.40858	-28.521	1.89959	1.89959
PLAC8B	67.0648	305.561	85.5241	63.6501	-18.4593	2.26323	2.26323
PLAC8A	61.4441	117.48	88.5804	10.8521	-27.1363	3.43636	3.43636
GPAT3	71.2528	43.1399	85.5608	12.5779	-14.308	1.77813	1.77813
LOC107132585	61.1	6.4494	82.2325	1	-21.1325	2.68917	2.68917
BST1	51.1155	14.6506	91.1288	5.38601	-40.0133	1.44367	1.44367
FGFBP1	53.977	5.03479	85.1907	66.373	-31.2137	-3.72059	-3.72059
LOC112447642	51.8767	1	90.993	2.66622	-39.1163	-1.41479	-1.41479
LOC112447571	57.5831	2.4761	95.0243	1	-37.4413	1.30807	1.30807
ADGRE5	64.4344	355.528	83.3063	103.414	-18.8719	1.78153	1.78153
LOC132345691	66.3858	57.0561	88.6962	14.6549	-22.3104	1.961	1.961
LOC112447504	64.0056	2.01633	81.7621	12.4754	-17.7565	-2.62928	-2.62928
MUC16	66.4161	3.8379	85.0235	18.7775	-18.6075	-2.29061	-2.29061
LOC132345817	45.7889	4.73789	85.6192	2.25636	-39.8303	1.07025	1.07025
AP1M2	68.2825	2.55657	86.6217	19.192	-18.3392	-2.90822	-2.90822
LOC132345713	59.3751	4.54519	98.3458	1	-38.9708	2.18434	2.18434
LOC112447386	50.1119	5.21238	96.5355	1.5427	-46.4236	1.75648	1.75648
ZNF475	57.1217	2.56569	91.2778	1	-34.1561	1.35935	1.35935
PRR16	80.5917	3.629	54.0995	14.758	26.4923	-2.02385	-2.02385
HK3	61.8667	51.3071	92.5774	11.1695	-30.7107	2.19959	2.19959
LOC112447574	67.9596	10.8036	82.075	1	-14.1154	3.43344	3.43344
PROP1	29.6471	3.33107	90.2632	6.72062	-60.6161	-1.01261	-1.01261
OR2T1	40	2.73696	94.5	6.41921	-54.5	-1.22982	-1.22982
CFD	60.5662	130.213	79.3941	39.6643	-18.8279	1.71496	1.71496
LOC112447603	72.4677	18.2486	97.1843	1	-24.7166	4.18972	4.18972
MIR1949	68.3896	6.90441	79.6393	1	-11.2496	2.78752	2.78752
LOC132345753	57.9727	2.83884	88.1348	1	-30.1621	1.5053	1.5053
SLC35A4	67.6609	4.22726	98.0625	1	-30.4016	2.07972	2.07972
LOC104968501	29.7333	3.75607	75	7.6347	-45.2667	-1.02335	-1.02335
LOC112447633	71.46	6.68164	89.6832	1	-18.2231	2.7402	2.7402
CD74	44.5556	2212.68	63.7538	520.291	-19.1983	2.08841	2.08841
LOC112447618	57.7372	5.01633	78.8008	1	-21.0635	2.32663	2.32663
LOC132345848	59.5556	4.42431	95.875	1	-36.3194	2.14545	2.14545
LOC112447602	58.5333	1	86.4388	34.1577	-27.9055	-5.09414	-5.09414
RHOBTB3	61.9002	5.67503	72.1802	25.174	-10.28	-2.14923	-2.14923
ERAP2	56.06	45.8914	75.2275	12.262	-19.1674	1.90404	1.90404
LOC112447568	70.9333	6.22263	91.0722	1.93817	-20.1389	1.68283	1.68283
NUDT12	63.4164	2.81294	74.1051	14.3916	-10.6888	-2.35507	-2.35507
LOC132345805	49.7804	2.30763	86.1717	7.62591	-36.3913	-1.7245	-1.7245
LOC132345918	58.7465	5.52704	92.1044	1	-33.3579	2.46651	2.46651
LOC101907769	63.3148	1.62601	91.9804	9.11531	-28.6656	-2.48695	-2.48695
LOC132345922	47.7857	2.52425	87.2094	1	-39.4237	1.33586	1.33586
LOC112447915	36.5595	8.10098	88	1	-51.4405	3.0181	3.0181
LOC515953	38	3.54286	61.6296	1	-23.6296	1.82491	1.82491
LOC112447881	44.6538	2.67881	83.7889	6.93641	-39.135	-1.3726	-1.3726
LOC132346042	57.9468	4.21688	93.9315	1	-35.9848	2.07618	2.07618
LOC112447918	49.503	1	95.297	389.499	-45.794	-8.60547	-8.60547
INSL6	68.4198	3.99909	90.9323	1	-22.5126	1.99967	1.99967
ALDH1A1	41.876	5.71849	65.9488	30.6609	-24.0728	-2.42269	-2.42269
LOC516849	73.4581	1.99042	93.4629	12.8133	-20.0047	-2.68649	-2.68649
OR13E10	49.3528	2.63266	91.3162	5.64271	-41.9634	-1.09987	-1.09987
MIR7-2	81.0823	5.03415	95.5476	1	-14.4653	2.33175	2.33175
LOC112447927	65.25	1	52.7024	19.5493	12.5476	-4.28904	-4.28904
LOC101905894	54.8333	2.77489	99.4615	6.43682	-44.6282	-1.21392	-1.21392
TNFSF15	65.5342	52.3953	79.104	10.1108	-13.5697	2.37355	2.37355
TLR4	65.4498	337.988	83.9351	99.4948	-18.4854	1.76428	1.76428
LOC523702	45.0175	2.46756	90.7037	1	-45.6862	1.30309	1.30309
SDHAF4	74.4739	2.867	85.9139	13.8267	-11.44	-2.26984	-2.26984
LOC112448191	70.4921	13.9415	89.6883	1	-19.1962	3.80132	3.80132
LOC132346205	55.3356	3.97153	95.1829	1.52824	-39.8472	1.37783	1.37783
ECHDC1	59.1276	13.2533	84.8006	127.562	-25.673	-3.26677	-3.26677
LOC132346187	48.3926	8.47898	83.7091	2.28584	-35.3165	1.89117	1.89117
LOC112448188	62.25	28.8373	94	10.5264	-31.75	1.45393	1.45393
LOC112448172	65.0208	3.15155	87.9274	1	-22.9066	1.65606	1.65606
LOC112448182	66.5455	5.2697	96.1483	1	-29.6029	2.39772	2.39772
LOC104969545	45.9145	9.41046	76.2818	3.3341	-30.3673	1.49697	1.49697
LOC112448046	55.3333	4.28459	98.2963	1	-42.963	2.09916	2.09916
LOC132346157	46.0476	3.16141	74.5	1	-28.4524	1.66057	1.66057
ENPP3	73.1235	1.43916	89.9328	6.52791	-16.8092	-2.18139	-2.18139
LOC112448193	51.95	14.7028	87.95	1	-36	3.87802	3.87802
LOC511136	40.6111	3.30491	79.9333	8.3919	-39.3222	-1.34439	-1.34439
LOC783649	49.8154	2.71877	88.8234	7.16186	-39.008	-1.39738	-1.39738
VNN2	51.4924	391.972	68.7828	80.2486	-17.2904	2.2882	2.2882
LOC112448170	54.8841	3.39061	71.8577	1	-16.9736	1.76154	1.76154
SGK1	43.8704	443.239	89.1151	197.79	-45.2447	1.16412	1.16412
ABRACL	53.9615	22.4167	84.3416	7.51911	-30.3801	1.57594	1.57594
LOC101904510	75.4835	4.96022	94.1404	1.3951	-18.6568	1.83004	1.83004
LOC112448166	60.5874	2.64253	95.3571	1	-34.7697	1.40192	1.40192
LOC112448168	52.0855	70.1536	79.9056	8.00103	-27.8201	3.13226	3.13226
LOC132346151	74.6395	3.89772	98.4956	1	-23.8561	1.96263	1.96263
CDO1	56.3756	2.82624	80.5318	16.8902	-24.1562	-2.57923	-2.57923
HRH2	56.2847	80.7308	93.0764	35.0857	-36.7917	1.20224	1.20224
LOC112448602	48.439	69.9336	63.2173	9.25122	-14.7784	2.91827	2.91827
LOC132346336	37.9371	2.25514	86.1401	1.11462	-48.203	1.01666	1.01666
GRAMD2A	56.0741	3.96296	93.21	26.2758	-37.1359	-2.72908	-2.72908
LOC132346344	45.3186	3.97816	79.4815	14.5331	-34.1629	-1.86917	-1.86917
LOC112448665	79.4265	1	90.2147	28.2056	-10.7882	-4.81791	-4.81791
OR6E1E	93.6393	2.90937	58.8333	5.91621	34.806	-1.02397	-1.02397
LOC101908015	75.25	9.81203	58	31.4217	17.25	-1.67914	-1.67914
LOC107132836	44.7867	3.32706	85.9556	7.15437	-41.1689	-1.10458	-1.10458
BRB	60.1042	125.673	83.099	27.7341	-22.9949	2.17994	2.17994
LOC282340	51.3264	8.79098	84.7859	177.417	-33.4596	-4.33498	-4.33498
RNASE6	68.8187	429.672	90.7321	56.6234	-21.9135	2.92377	2.92377
LOC132346354	66.7381	7.12112	83.597	1.34985	-16.8589	2.3993	2.3993
OR4H12	93.1429	4.52561	73.3247	10.1842	19.8181	-1.17015	-1.17015
OR4K6	70.25	5.12186	50	10.2717	20.25	-1.00393	-1.00393
OR4G10	44.2963	4.1192	88.273	1.92599	-43.9767	1.09676	1.09676
OR4K54	26.6667	2.90583	66.625	8.26919	-39.9583	-1.50879	-1.50879
LOC781677	35.75	4.14391	86.3333	9.23043	-50.5833	-1.1554	-1.1554
LOC112448628	66.2778	2.69859	90.2786	20.291	-24.0008	-2.91056	-2.91056
LOC112448615	68.7333	5.85307	97.8158	1	-29.0825	2.54919	2.54919
LOC112448614	67.4524	9.95951	83.6023	1	-16.1499	3.31608	3.31608
RORA	70.5171	10.1301	89.5073	53.1557	-18.9902	-2.39157	-2.39157
LOC112448651	71.6157	8.94686	85.1057	1	-13.49	3.16138	3.16138
LOC132346305	43.2111	2.50097	91.4306	6.57249	-48.2194	-1.39396	-1.39396
LOC112448647	49.7593	13.9415	98.4384	1	-48.6791	3.80132	3.80132
LOC112448487	48.4233	5.88701	93.5084	1.24217	-45.0851	2.24467	2.24467
LOC132346309	36.581	1.51732	76.5556	4.03952	-39.9746	-1.41265	-1.41265
LOC101902937	71.5537	1	91.1382	4.48436	-19.5845	-2.1649	-2.1649
LOC112448633	55.5096	56.508	95.9781	28.044	-40.4685	1.01076	1.01076
DIO2	46.6667	4.15169	68.2921	23.1956	-21.6254	-2.48208	-2.48208
LOC112448619	81.7593	47.9536	96.4211	8.28722	-14.6618	2.53268	2.53268
LOC112448954	68.1494	3.95221	94.263	1	-26.1136	1.98266	1.98266
NMS	49.1799	2.29541	87.6667	1	-38.4868	1.19875	1.19875
IL1R2	45.3817	57.3474	71.2642	9.16424	-25.8825	2.64564	2.64564
XDH	54.8734	89.2956	90.1137	778.415	-35.2403	-3.12388	-3.12388
LOC132346508	64.8889	4.10097	95.2261	1	-30.3373	2.03596	2.03596
LOC112448940	49.1037	639.907	66.5568	167.935	-17.4531	1.92996	1.92996
LOC132346512	50.5238	1.52002	91.9333	4.66968	-41.4095	-1.61924	-1.61924
LOC132346506	50.6155	1.68317	98.6923	7.77269	-48.0768	-2.20723	-2.20723
SOWAHC	87.8549	3.8148	72.9026	8.54948	14.9523	-1.16423	-1.16423
LOC112448970	61.3353	7.85139	89.1689	1	-27.8336	2.97295	2.97295
IL1A	57.7157	64.1971	71.7083	9.34504	-13.9926	2.78024	2.78024
IL1B	57.1	444.35	70.8303	76.7206	-13.7303	2.53401	2.53401
LOC132346583	46.3125	5.06932	72.2244	1	-25.9119	2.34179	2.34179
CAPG	69.476	176.904	92.3842	53.7606	-22.9082	1.71834	1.71834
LOC112448955	66.3439	8.91904	92.2286	1	-25.8847	3.15689	3.15689
LOC112448937	66.0051	7.42665	94.5098	1	-28.5047	2.89271	2.89271
PLEK	44.6889	529.702	85.6667	259.598	-40.9778	1.0289	1.0289
GFPT1	47.0909	18.6711	94.9924	43.9665	-47.9015	-1.23559	-1.23559
PCARE	89.5	2.58217	52.5	5.29149	37	-1.03509	-1.03509
LOC112448919	62.0301	5.30309	94.5025	1	-32.4724	2.40683	2.40683
LOC112448921	50.0185	2.79295	90.0019	1	-39.9834	1.48179	1.48179
GCKR	48.6738	2.06548	94.9556	4.46615	-46.2817	-1.11256	-1.11256
PRR30	49.3202	2.73055	97.3145	5.7451	-47.9943	-1.07314	-1.07314
IFITM2	85.3992	4.84789	95.4222	1	-10.023	2.27736	2.27736
LPIN1	67.1811	5.41076	90.2014	31.1889	-23.0203	-2.52713	-2.52713
LOC132346632	51.2127	2.97576	93.3982	6.01746	-42.1855	-1.0159	-1.0159
MIR181A-2	67.3139	7.13019	95.4649	1	-28.1511	2.83394	2.83394
LOC112448913	85.4762	9.95951	96.2385	1	-10.7622	3.31608	3.31608
LOC132346646	81.7565	1	93.2961	6.01743	-11.5396	-2.58915	-2.58915
LOC112448905	72.8109	9.60618	83.1068	1	-10.2959	3.26396	3.26396
LOC132346733	75.9167	3.32531	98.3704	1	-22.4537	1.73349	1.73349
LOC112449179	70.1212	14.4538	80.3519	1	-10.2306	3.85338	3.85338
LOC112449173	61.5753	152.891	88.2358	30.0398	-26.6605	2.34756	2.34756
LOC132346713	48.2357	1.67077	86.3667	5.03271	-38.131	-1.59082	-1.59082
EXOSC8	80.5215	6.1622	68.4542	2.98411	12.0673	1.04615	1.04615
ALOX5AP	74.0857	47.2403	90.3877	13.1827	-16.302	1.84137	1.84137
LOC112449058	75.3318	3.34249	95.2001	1	-19.8683	1.74093	1.74093
LOC112449152	63.4897	6.73745	95.0889	1	-31.5992	2.7522	2.7522
KLF12	54.15	8.14997	95.1583	19.9982	-41.0083	-1.29501	-1.29501
ACOD1	73.3702	138.172	84.4959	41.1169	-11.1257	1.74867	1.74867
LOC112449158	61.3376	13.9415	88.4259	1	-27.0883	3.80132	3.80132
LOC112449133	56.2937	4.95086	93.6667	1.69667	-37.373	1.54497	1.54497
LOC112449136	80	1.91524	56.5	5.28599	23.5	-1.46465	-1.46465
LOC112449072	89.75	31.4436	50	1.7721	39.75	4.14923	4.14923
LOC112449424	82.7737	8.84845	97.905	1	-15.1313	3.14543	3.14543
LOC132346851	52.9924	2.96098	84.5357	1	-31.5433	1.56607	1.56607
SPTLC3	55.1762	1.98188	77.2874	14.4779	-22.1112	-2.86892	-2.86892
LOC112449412	63.7778	1	41.8571	4.03992	21.9206	-2.01433	-2.01433
LOC132346886	49.3	2.96541	78.0897	1	-28.7897	1.56823	1.56823
HACD1	75.7	8.58912	87.7204	2.54127	-12.0204	1.75696	1.75696
LOC132346857	48.491	2.35722	88.3125	6.31529	-39.8215	-1.42176	-1.42176
LOC132346945	56.7001	4.258	91.0121	1	-34.312	2.09018	2.09018
LOC112441508	60.8319	4.17079	94.1833	1.58109	-33.3514	1.3994	1.3994
LOC112449394	58.0152	7.91621	88.2935	1	-30.2783	2.98481	2.98481
LOC112449414	38.625	9.97689	86.1533	1	-47.5283	3.31859	3.31859
LOC112449431	77.2113	11.8991	96.3759	55.4112	-19.1646	-2.21933	-2.21933
LOC112449432	63.7389	7.85139	94.1667	1	-30.4278	2.97295	2.97295
LOC112449397	77.3378	12.2716	94.0947	1	-16.7569	3.61726	3.61726
UBE2C	51.4087	15.3253	72.1178	2.47257	-20.7091	2.63183	2.63183
PLTP	66.9667	15.9982	77.4218	4.92393	-10.4551	1.70003	1.70003
MMP9	72.2502	28.4355	85.3051	7.11588	-13.0549	1.99858	1.99858
OCSTAMP	67.1808	45.5666	88.3222	12.3675	-21.1414	1.88142	1.88142
EYA2	56.2854	1.48956	86.649	6.11604	-30.3637	-2.03772	-2.03772
LOC112449452	75.0712	1	95.6028	10.2746	-20.5316	-3.36102	-3.36102
CEBPB	74.3347	1111.2	91.2567	286.813	-16.922	1.95394	1.95394
LOC112449570	42.2889	2.50502	75.7	1	-33.4111	1.32482	1.32482
LOC112449572	64.0926	4.42808	86.2622	1.30263	-22.1696	1.76526	1.76526
LOC132342183	66.8276	6.63768	77.4702	1.85936	-10.6426	1.83587	1.83587
LOC112449628	71.9314	4.44424	82.9709	1	-11.0395	2.15194	2.15194
LOC104974036	63.3703	3.04117	92.1116	1	-28.7414	1.60463	1.60463
CRH	81.847	2.25271	67.7672	4.94256	14.0798	-1.1336	-1.1336
LOC112449656	55.7785	2.3777	95.8935	1	-40.115	1.24956	1.24956
LY96	36.9767	61.9242	65.0348	16.0115	-28.058	1.95139	1.95139
LOC511937	48.4815	113.106	83.625	40.8375	-35.1435	1.46971	1.46971
LOC112449625	55.4889	1343.47	87.3889	1	-31.9	10.3918	10.3918
LOC112449671	41.0833	1	75.8385	5.4191	-34.7551	-2.43805	-2.43805
LOC132342163	72.0455	3.63117	85.9145	1	-13.8691	1.86043	1.86043
LOC112449632	67.675	4.5838	92.4921	1	-24.8171	2.19655	2.19655
NIPAL2	75.8392	5.36534	91.517	59.423	-15.6778	-3.46928	-3.46928
LOC112449583	47.6667	2.36501	90.45	1	-42.7833	1.24184	1.24184
SLC10A5	63.1389	1	86.4023	5.16765	-23.2634	-2.36951	-2.36951
OR4C146	27.4444	4.46043	70.5	9.06572	-43.0556	-1.02324	-1.02324
CASP1	51	25.9781	86.0667	5.44407	-35.0667	2.25454	2.25454
MMP12	49.7185	15.9084	89.7453	3.90368	-40.0268	2.02688	2.02688
MMP20	49.9762	1.54257	91.4306	4.03129	-41.4544	-1.3859	-1.3859
AMOTL1	57.9833	2.40819	89.1694	8.51363	-31.1861	-1.82183	-1.82183
LOC112441692	75.4121	21.3137	92.2857	1	-16.8737	4.41371	4.41371
LOC112441703	52.6841	20.4123	85.5833	1	-32.8993	4.35137	4.35137
LOC112441671	61.381	4.44424	93.25	1	-31.869	2.15194	2.15194
LOC132342320	42.0271	3.66504	82.9265	1	-40.8994	1.87383	1.87383
LOC112441720	67.1444	1	93.7813	5.83996	-26.6368	-2.54596	-2.54596
ADM	71.7534	35.7241	89.5267	6.39815	-17.7732	2.48117	2.48117
LOC784200	34.4444	6.07015	91.5833	1.53986	-57.1389	1.97893	1.97893
ASCL3	47.9074	2.45774	89.3525	5.0863	-41.4451	-1.04929	-1.04929
LOC112441719	40.3319	72.6322	57.6168	12.1464	-17.2849	2.58008	2.58008
LOC112441572	82.1667	2.56149	56.4899	5.30732	25.6768	-1.051	-1.051
OR10A5	35.2222	4.53681	85.7857	9.25475	-50.5635	-1.02852	-1.02852
ARFIP2	59.682	5.73978	81.5584	26.4343	-21.8764	-2.20334	-2.20334
LOC112441691	85.75	3.91047	20	1	65.75	1.96734	1.96734
LOC525863	62.3333	4.98758	100	1	-37.6667	2.31834	2.31834
LOC614922	45.3305	2.97625	86.6807	8.75628	-41.3502	-1.55682	-1.55682
LOC528470	23.9167	3.21354	66.125	1.41012	-42.2083	1.18834	1.18834
OR52Z17	18.9167	8.291	88.2381	4.08774	-69.3214	1.02024	1.02024
OR51F5	40.4646	4.27761	88.6597	9.75687	-48.1951	-1.18961	-1.18961
OR51S1	27.6389	3.96402	77.55	1.92119	-49.9111	1.04496	1.04496
OR52S22	0	1.52978	94	4.83196	-94	-1.65928	-1.65928
OR52E1	58.8889	5.01936	44.9	10.6624	13.9889	-1.08696	-1.08696
FOLR3	66.3144	2.07089	94.9407	17.0967	-28.6262	-3.0454	-3.0454
FOLR1	55.8267	2.37556	95.3639	14.3058	-39.5372	-2.59026	-2.59026
MAP6	39.6889	1.91527	89.4583	5.21629	-49.7694	-1.44547	-1.44547
LOC112441670	68.2004	23.4624	83.2778	5.23497	-15.0773	2.1641	2.1641
ELF5	51.5997	17.2962	77.9002	840.477	-26.3005	-5.60268	-5.60268
EHF	43.3998	7.56901	83.6551	135.694	-40.2553	-4.1641	-4.1641
LOC112441672	61.4841	5.54526	82.2665	1	-20.7825	2.47125	2.47125
LOC112441655	55.9556	4.76963	87.6446	1.72376	-31.689	1.46832	1.46832
LRP4	16.2406	4.45811	58.934	2.03715	-42.6933	1.12988	1.12988
OR4A47U	57.3375	3.23671	91.5833	1.1469	-34.2458	1.49678	1.49678
OR5D77	53.7202	2.98681	88.6522	9.10527	-34.932	-1.60809	-1.60809
OR5I1	77.25	2.68411	56.5	6.07047	20.75	-1.17736	-1.17736
OR8J3F	57.7523	5.34354	88.6667	1.61848	-30.9144	1.72316	1.72316
OR5AL8	49.4722	7.86437	100	3.29668	-50.5278	1.25431	1.25431
OR5T2	40.963	5.75926	80	2.82939	-39.037	1.02539	1.02539
OR8H14	55.0942	8.24189	98.5714	2.43772	-43.4773	1.75744	1.75744
OR8J3	55.3497	2.22165	69.2493	9.81747	-13.8995	-2.14372	-2.14372
OR5M13D	45.85	5.36596	82.0455	1.8539	-36.1955	1.53327	1.53327
TCN1	57.7493	74.618	85.9174	24.4164	-28.1681	1.61167	1.61167
SOX13	82.9545	3.25288	95.5002	13.9935	-12.5457	-2.10497	-2.10497
LOC112441896	85.4521	8.61115	96.2995	1	-10.8474	3.10621	3.10621
MFSD4A	63.6022	4.03664	88.2663	28.8397	-24.6641	-2.83683	-2.83683
SLC41A1	40.4882	6.80263	62.6038	37.4617	-22.1156	-2.46125	-2.46125
PIGR	76.6425	4.52474	97.1177	76.1733	-20.4752	-4.07338	-4.07338
LOC112441501	43.75	2.42386	90.3333	1	-46.5833	1.27731	1.27731
HHIPL2	61.3956	2.41266	87.4051	32.8282	-26.0094	-3.76624	-3.76624
LOC112441897	88.2037	1	99.75	349.997	-11.5463	-8.4512	-8.4512
LOC112441929	72.6389	7.47076	93.5625	1	-20.9236	2.90125	2.90125
KMO	43.1784	28.8845	83.6266	10.1795	-40.4482	1.50463	1.50463
LOC112441946	41.7333	13.713	88.042	2.92528	-46.3087	2.22889	2.22889
SELL	67.859	586.513	85.1289	145.225	-17.2699	2.01388	2.01388
DHRS3	62.2029	79.8274	84.7976	22.5623	-22.5946	1.82297	1.82297
ENO1	84.3072	750.912	96.994	226.776	-12.6868	1.72737	1.72737
ISG15	48.3762	521.366	76.7126	166.951	-28.3364	1.64287	1.64287
SEC16B	51.9722	1.73829	86.4944	6.60684	-34.5222	-1.92629	-1.92629
LOC100299281	57.9917	33.6771	93.2827	102.252	-35.291	-1.60229	-1.60229
LOC112441922	62.6667	7.47076	91.3111	1	-28.6444	2.90125	2.90125
MR1	68.4294	41.6311	92.6042	11.4018	-24.1748	1.86841	1.86841
LOC112441917	41.2573	15.4249	91.5724	1	-50.3151	3.94719	3.94719
LOC112441901	55.3053	9.62768	84.6402	1	-29.335	3.26719	3.26719
MIR29C	83.3227	9.95951	93.3399	1	-10.0172	3.31608	3.31608
LOC112441940	67.9895	8.94686	94.236	2.3752	-26.2466	1.91333	1.91333
FGG	56.8294	2.34567	91.6489	7.93432	-34.8195	-1.75811	-1.75811
TRIM2	35.319	3.53363	78.7429	29.3511	-43.4238	-3.05419	-3.05419
LOC132342576	54.3088	1.53907	94.5758	3.84221	-40.267	-1.31988	-1.31988
LOC112442135	47.7105	1	92.2036	3.75041	-44.4931	-1.90705	-1.90705
LOC112442100	71.5315	12.0507	87.2178	1	-15.6863	3.59104	3.59104
LOC112442101	52.3036	4.7229	70.25	1	-17.9464	2.23967	2.23967
LOC112441996	57.4015	1.93426	89.1881	7.3867	-31.7866	-1.93315	-1.93315
LOC101903064	83.2121	2.82228	96.9738	20.1812	-13.7616	-2.83808	-2.83808
LOC112442120	69.2764	7.47076	91.684	1	-22.4075	2.90125	2.90125
LOC112442118	81.2857	1	97.1438	5.12561	-15.8581	-2.35772	-2.35772
TMEM120B	69.466	5.07585	80.2878	88.9479	-10.8218	-4.13124	-4.13124
LOC132342627	45.1439	1.87312	84.9862	4.76854	-39.8423	-1.34811	-1.34811
SDS	59.5734	4288.59	75.8407	1236.63	-16.2673	1.79409	1.79409
LOC112442096	71.8506	18.6475	90.925	1	-19.0744	4.22091	4.22091
BICDL1	79.4073	2.93158	90.5816	20.918	-11.1744	-2.835	-2.835
LOC132342636	45.9899	1	60.6795	5.90264	-14.6896	-2.56136	-2.56136
MIR6521	80.1345	9.95951	93.4065	1	-13.2721	3.31608	3.31608
GGT1	81.3399	2.3704	91.5833	14.7576	-10.2434	-2.63826	-2.63826
LOC100295712	81.9236	1.70361	92.139	7.37136	-10.2154	-2.11333	-2.11333
LOC112442095	87.4762	3.26478	97.9784	1	-10.5022	1.70699	1.70699
LOC112442251	43.7222	1.6361	90.3747	3.96763	-46.6525	-1.27802	-1.27802
LOC132342779	76.8514	4.10314	92.7272	1	-15.8758	2.03673	2.03673
LOC112442446	45.9583	7.47076	77.6746	1	-31.7163	2.90125	2.90125
IRX3	75.721	3.65076	86.0152	21.2468	-10.2942	-2.54098	-2.54098
LPCAT2	64.7287	86.4226	75.412	22.3148	-10.6833	1.95341	1.95341
CCL22	54.8276	62.5773	87.006	17.6212	-32.1784	1.82833	1.82833
CCL17	71.5076	21.9177	82.3935	3.39096	-10.886	2.69233	2.69233
ADGRG1	64.3898	3.46857	95.7374	12.1963	-31.3476	-1.81403	-1.81403
MIR2285N-4	50.7619	9.89802	77.0015	1	-26.2396	3.30714	3.30714
LOC112442432	73.1615	1	83.6292	5.83996	-10.4676	-2.54596	-2.54596
LOC112442454	60.9274	9.08077	80.4825	2.3752	-19.5551	1.93476	1.93476
RRAD	57.8571	2.41072	90.5468	34.1378	-32.6896	-3.82383	-3.82383
LOC112442469	48.3333	2.34472	86.2222	1	-37.8889	1.22941	1.22941
LOC101907436	58.1203	7.0201	92.0013	1	-33.881	2.81149	2.81149
LOC112442435	47.5714	71.4185	93.441	25.9923	-45.8696	1.45822	1.45822
LOC112442451	86.2423	3.89249	98.0436	1	-11.8013	1.96069	1.96069
LRP3	76.0182	2.71311	92.6242	13.8893	-16.606	-2.35595	-2.35595
TYROBP	49.9344	587.551	79.6139	126.838	-29.6795	2.21173	2.21173
GMFG	49.7296	139.412	89.3529	63.6378	-39.6233	1.13139	1.13139
AXL	54.2737	19.124	86.3115	6.47384	-32.0379	1.56269	1.56269
LOC526915	48.6993	1	81.4306	3.37258	-32.7312	-1.75385	-1.75385
CEACAM19	54.9765	2.186	85.1553	7.83863	-30.1787	-1.84231	-1.84231
SIX5	76.9245	2.25146	87.3302	10.996	-10.4057	-2.28804	-2.28804
C5AR1	46.7348	253.516	79.0772	53.3328	-32.3423	2.24898	2.24898
LOC101902766	66.3811	1.03192	94.1077	4.11305	-27.7266	-1.99488	-1.99488
EMP3	61.8148	157.562	78.2902	26.1565	-16.4754	2.59068	2.59068
LOC112442425	78.648	1	95.0065	4.50052	-16.3586	-2.17009	-2.17009
MIR150	58.8362	1	85.0333	8.25995	-26.1972	-3.04613	-3.04613
LOC506364	58.7732	18.674	83.7704	4.48338	-24.9972	2.05838	2.05838
LOC112442215	68.0821	31.416	82.2299	3.29253	-14.1478	3.25423	3.25423
LOC789748	75.6069	14.9911	89.0894	2.47523	-13.4825	2.59847	2.59847
LOC132342727	50.3106	2.78487	85.2577	1	-34.9471	1.47761	1.47761
LOC101907041	59.8095	4.13401	93.4961	1	-33.6866	2.04754	2.04754
MGC157082	43.7778	31.4575	86.5538	12.2011	-42.7761	1.36639	1.36639
LOC112442412	38.8125	1.43137	85.8325	3.83712	-47.02	-1.42263	-1.42263
LOC100848752	71.6779	22.9298	94.5641	4.95766	-22.8862	2.20949	2.20949
LOC100336589	45.5429	66.8128	88.2727	17.8902	-42.7299	1.90096	1.90096
FCAR	75.1889	54.0387	90.4347	10.1267	-15.2458	2.41583	2.41583
LOC132342885	53.7889	3.5395	77.8081	15.8822	-24.0192	-2.16579	-2.16579
LOC619159	56.265	32.8662	79.59	3.87249	-23.325	3.08527	3.08527
LOC407171	63.6443	214.885	80.5569	63.4976	-16.9126	1.75879	1.75879
LOC112442477	54.338	2.4761	96.3882	1	-42.0502	1.30807	1.30807
TOM1L1	75.5314	2.68252	86.2313	29.0671	-10.7	-3.43772	-3.43772
MSI2	76.2856	9.68681	89.1308	44.9229	-12.8452	-2.21336	-2.21336
CUEDC1	76.3979	4.6314	89.519	22.5663	-13.1211	-2.28465	-2.28465
DYNLL2	52.7917	23.5313	79.3422	95.3314	-26.5505	-2.01837	-2.01837
LPO	57.955	3.96573	79.3317	82.1527	-21.3767	-4.37265	-4.37265
SEPTIN4	76.388	5.18748	87.4738	22.3599	-11.0858	-2.10781	-2.10781
LOC100297075	59.5878	4.59002	91.7502	1	-32.1624	2.1985	2.1985
LOC112442866	51.0159	660.468	72.0903	200.984	-21.0744	1.71641	1.71641
ACACA	59.3073	7.65649	82.5944	58.6198	-23.2871	-2.93663	-2.93663
LOC100847724	58.0398	2.93289	90.8006	1	-32.7609	1.55232	1.55232
CCL4	46.8768	280.018	90.1477	125.962	-43.2709	1.15253	1.15253
LOC508666	34.9841	1204.99	65.0581	271.517	-30.074	2.14991	2.14991
CCL16	57.7292	73.5809	88.9307	9.82618	-31.2016	2.90463	2.90463
LOC112442809	53.8881	1	42.8435	2.6044	11.0446	-1.38095	-1.38095
CCL8	51.8631	61.3956	70.823	4.5264	-18.9599	3.7617	3.7617
CCL2	61.6944	1263.77	81.0905	74.6058	-19.396	4.0823	4.0823
LOC112442773	67.817	1	90.9823	7.77595	-23.1653	-2.95902	-2.95902
MIR365-2	80.7954	1	94.5736	6.59972	-13.7783	-2.7224	-2.7224
EVI2B	32.9071	300.111	68.5333	114.053	-35.6262	1.39579	1.39579
LOC112442799	62.2698	6.97301	83.6033	1	-21.3335	2.80178	2.80178
OR1D3B	35.0833	4.10949	84.1667	8.81048	-49.0833	-1.10026	-1.10026
SPNS2	59.3194	4.57029	79.7362	21.966	-20.4168	-2.26492	-2.26492
CD68	42.9365	926.885	81.7048	352.496	-38.7683	1.39478	1.39478
LOC112442833	79.2677	5.84295	97.1651	1	-17.8974	2.5467	2.5467
LOC132343045	40.3259	4.03831	91.7	1	-51.3741	2.01375	2.01375
FAM117A	57.1758	4.16023	97.3766	9.688	-40.2009	-1.21954	-1.21954
LOC788196	79.2222	2.62581	56.4167	6.40864	22.8056	-1.28725	-1.28725
LOC107131522	28.375	1.14328	97	3.53506	-68.625	-1.62855	-1.62855
LOC112442671	41.7955	1.9141	81.5429	5.13794	-39.7474	-1.42453	-1.42453
KRTAP16-1	49.5208	2.85093	93.7773	7.13686	-44.2565	-1.32386	-1.32386
KRT13	45.5248	1.93209	87.4815	5.01386	-41.9567	-1.37576	-1.37576
KRT19	82.3573	12.4747	93.4197	80.0827	-11.0623	-2.68248	-2.68248
GAST	73.9032	3.33999	89.9833	1	-16.0801	1.73985	1.73985
HCRT	54.0264	3.97333	96.5869	1.47833	-42.5605	1.42638	1.42638
CAVIN1	66.1191	5.04671	83.8916	28.0794	-17.7725	-2.4761	-2.4761
LOC112442811	59.9519	5.31384	92.7831	1	-32.8312	2.40975	2.40975
LOC112442858	40.3446	17.7748	84.5482	5.68923	-44.2036	1.64353	1.64353
LOC132343079	20.9167	12.7112	63.2153	70.0295	-42.2986	-2.46187	-2.46187
LOC112442854	69.4915	1	84.9854	638.729	-15.4938	-9.31906	-9.31906
HIGD1B	46.3489	2.07615	84.6968	1	-38.3479	1.05391	1.05391
LOC112442878	77.6099	8.38051	92.7688	1	-15.1589	3.06704	3.06704
METRNL	71.6687	39.8682	87.1919	9.53405	-15.5232	2.06408	2.06408
LOC112442689	59.2667	3.88307	86.4836	1.29538	-27.2169	1.58382	1.58382
LOC112442835	76.0772	4.43595	92.0222	1	-15.945	2.14924	2.14924
LOC112442801	56.3765	17.308	66.4619	1	-10.0854	4.11337	4.11337
SLC25A19	83.9535	62.909	73.2249	27.2636	10.7286	1.20629	1.20629
HID1	66.9614	1.99454	84.6634	20.7587	-17.7021	-3.37959	-3.37959
FDXR	50.8225	19.0556	67.9179	5.62341	-17.0954	1.7607	1.7607
CD300A	67.3624	33.5904	84.8957	6.53071	-17.5333	2.36274	2.36274
LOC132343123	77.672	17.0685	89.2799	3.86864	-11.6079	2.14144	2.14144
ABCA10	46.8019	5.16245	81.6768	2.09343	-34.8749	1.30219	1.30219
ABCA6	46.137	13.4683	75.8139	4.65859	-29.6769	1.53161	1.53161
C20H5orf58	51.7731	7.02068	81.5835	2.22716	-29.8104	1.6564	1.6564
CD180	56.3599	26.9321	88.5774	9.99182	-32.2175	1.43051	1.43051
MAST4	85.7543	3.6439	73.6911	9.53491	12.0632	-1.38774	-1.38774
GAPT	61.1171	45.4523	89.4913	15.1968	-28.3741	1.58058	1.58058
LOC112443081	77.0314	5.31384	99.2881	1	-22.2566	2.40975	2.40975
ARL15	64.6195	5.5963	82.6874	27.3802	-18.0679	-2.29059	-2.29059
EMB	70.4907	98.1627	93.9741	25.4093	-23.4833	1.94982	1.94982
LOC112443080	65.9556	469.956	91.4963	145.886	-25.5407	1.68768	1.68768
CCDC152	58.0422	2.42654	95.7308	1.11094	-37.6885	1.12712	1.12712
OXCT1	93.4186	13.8885	80.5224	35.6657	12.8962	-1.36064	-1.36064
LOC112443056	58.4729	1	90.6799	41.8084	-32.207	-5.38572	-5.38572
LOC132343187	57.9597	5.26703	85.3476	1.52921	-27.3879	1.78421	1.78421
LOC132343239	28.873	5.10074	70.6061	1	-41.733	2.35071	2.35071
TARS1	27.8345	300.257	66.7419	131.457	-38.9074	1.19161	1.19161
RETREG1	45.0773	8.39567	80.3823	56.1889	-35.305	-2.74257	-2.74257
LOC112443051	57.8935	6.77919	90.5713	1	-32.6778	2.76111	2.76111
LOC112443052	48.3618	1	84.7039	7.77595	-36.3421	-2.95902	-2.95902
LOC112443079	69.9624	52.4522	96.3593	14.4554	-26.3969	1.8594	1.8594
LOC112443259	66.1765	50.9415	92.5229	1	-26.3464	5.67077	5.67077
LOC112443261	75.3638	1	88.7479	29.7823	-13.3841	-4.89638	-4.89638
LOC112443262	75.9524	1	88.949	26.1295	-12.9966	-4.70761	-4.70761
LOC112443263	56.6429	111.592	86.7714	1	-30.1286	6.80209	6.80209
LOC112443265	50	1	98.3333	47.9602	-48.3333	-5.58377	-5.58377
LOC112443268	62.1194	62.8277	98.4561	1	-36.3367	5.97333	5.97333
LOC112443221	74.7642	3.49427	94.328	1	-19.5638	1.80499	1.80499
MFGE8	69.2197	19.9341	80.5582	552.54	-11.3385	-4.79277	-4.79277
LOC107131598	53.5979	4.2312	84.3767	1	-30.7787	2.08107	2.08107
LOC112443356	59.744	7.47076	97	1	-37.256	2.90125	2.90125
LOC112443332	65.1802	7.8881	83.7468	1	-18.5665	2.97968	2.97968
HOMER2	71.6782	3.72282	86.7444	20.0588	-15.0662	-2.42977	-2.42977
LOC132343315	49.1759	2.91193	87.0627	1	-37.8867	1.54198	1.54198
ABHD17C	61.6106	3.89577	78.2091	16.6974	-16.5985	-2.09965	-2.09965
LOC112443328	69.3598	16.1922	98.339	1	-28.9791	4.01723	4.01723
NRG4	47.098	2.53221	73.8996	13.0239	-26.8017	-2.36269	-2.36269
LOC112443250	57.3112	8.29368	86.9159	278.406	-29.6047	-5.06903	-5.06903
LOC112443154	38.2863	1.61748	78.9482	5.52369	-40.6619	-1.77189	-1.77189
NFKBIA	66.1372	1505.09	83.3741	403.523	-17.2369	1.89913	1.89913
LOC112443358	72.4702	152.721	96.1548	28.3548	-23.6845	2.42923	2.42923
LOC112443335	56.6171	1	95.0451	4.50052	-38.428	-2.17009	-2.17009
LOC112443359	70.3114	1	90.3597	7.77595	-20.0483	-2.95902	-2.95902
GPR68	66.5474	3.59411	78.3727	16.4287	-11.8253	-2.19251	-2.19251
CLMN	71.7345	4.50827	85.6278	83.1192	-13.8933	-4.20454	-4.20454
LOC112443333	55.2685	3.21415	86.3832	1	-31.1146	1.68444	1.68444
MIR410	79.7081	1	98.6476	21.4042	-18.9395	-4.41982	-4.41982
TNFAIP2	65.9163	30.3812	84.5801	9.19193	-18.6639	1.72474	1.72474
LOC112443329	70.3782	123.289	84.5606	35.5369	-14.1824	1.79466	1.79466
LOC789829	45.0778	2.35558	95.8745	14.1431	-50.7967	-2.58595	-2.58595
LOC112443565	57.4136	1	92.8438	3.57304	-35.4301	-1.83715	-1.83715
LOC112443543	74.638	1	90.6103	14.6028	-15.9722	-3.86817	-3.86817
LOC112443547	59.3167	13.9415	37.6833	1	21.6333	3.80132	3.80132
LOC112443535	78.5595	3.91047	91.3876	1	-12.828	1.96734	1.96734
LOC101907965	66.0085	2.84785	82.0238	16.7228	-16.0153	-2.55387	-2.55387
LOC132343465	37.4167	4.32348	78.2273	1.94129	-40.8106	1.15518	1.15518
LOC112443532	61.5336	6.5942	90.4481	28.2056	-28.9145	-2.09671	-2.09671
LOC132343503	58.1898	1.30072	85.791	5.57989	-27.6012	-2.10092	-2.10092
MIR2369	68.5993	15.5592	87.0066	1	-18.4074	3.9597	3.9597
FAM107A	73.1517	4.76571	88.4375	40.756	-15.2858	-3.09625	-3.09625
LOC112443530	84.4556	389.326	95.2844	1	-10.8288	8.60484	8.60484
LOC112443564	79.3903	10.5624	96.305	1	-16.9147	3.40087	3.40087
LOC112443540	81.8333	3.95025	96.7544	1	-14.9211	1.98194	1.98194
CCRL2	44.4864	205.49	79.378	84.3516	-34.8916	1.28458	1.28458
LOC112443536	53.7905	2.47806	94.419	1	-40.6286	1.30921	1.30921
LOC132343591	96.6531	3.4619	84.7892	1	11.864	1.79157	1.79157
LOC112443905	49.127	5.85307	85.9917	1	-36.8647	2.54919	2.54919
LRRC1	68.2602	3.60773	89.7297	25.868	-21.4695	-2.842	-2.842
BOLA-DMB	54.8063	58.7066	74.3887	16.3803	-19.5824	1.84156	1.84156
BOLA-DOA	60.3652	24.5247	93.9253	6.74423	-33.5601	1.86251	1.86251
MAPK13	63.2297	3.89837	76.1537	21.3164	-12.9241	-2.45102	-2.45102
LOC132343606	54.0027	1.28506	93.0858	5.89133	-39.0831	-2.19676	-2.19676
TREM1	27.2197	222.193	73.963	33.4608	-46.7433	2.73127	2.73127
LOC112443770	53.9173	1.43123	93.2475	3.50567	-39.3302	-1.29243	-1.29243
LOC112443917	57.6471	7.47076	93.8778	1	-36.2307	2.90125	2.90125
VEGFA	72.9084	133.967	83.6993	34.0729	-10.7909	1.97518	1.97518
CRISP3	74.013	3.34986	94.2178	26.8773	-20.2049	-3.00421	-3.00421
BOLA-DQB	61.7143	80.8489	94.25	11.5504	-32.5357	2.80728	2.80728
BOLA-DQA5	78.25	49.9274	98.1818	6.32278	-19.9318	2.9812	2.9812
BOLA-DQB1	26.2	116.235	85	49.2546	-58.8	1.23871	1.23871
LOC100848815	92.5	205.258	45.8571	58.8616	46.6429	1.80204	1.80204
BOLA-DRB3	23.8651	447.613	53.3333	64.5152	-29.4683	2.79454	2.79454
AIF1	65.911	36.9623	97.9305	13.2381	-32.0195	1.48136	1.48136
MIR10167	72.3613	12.6474	86.8741	1	-14.5128	3.66077	3.66077
OR2H19	53.3926	2.83128	35.6	5.95229	17.7926	-1.07199	-1.07199
BTN1A1	63.6635	8.24284	92.2476	389.784	-28.5842	-5.56339	-5.56339
LOC112443921	71.8432	3.95221	96.8578	1	-25.0146	1.98266	1.98266
LOC112443916	47.3138	5.42831	94.9865	1	-47.6727	2.4405	2.4405
LOC132343668	49.2233	1	96.6741	2.16994	-47.4507	-1.11766	-1.11766
CYB5A	70.1926	10.9256	86.9248	83.9903	-16.7321	-2.9425	-2.9425
LOC112444222	48.4761	7.00485	90.0101	1	-41.534	2.80835	2.80835
LOC281376	67.8317	61.8884	86.3462	16.294	-18.5145	1.92533	1.92533
LOC100848171	45.4127	2.49385	95.9222	5.85825	-50.5095	-1.2321	-1.2321
LOC112444218	59.2628	4.44424	83.9608	1	-24.698	2.15194	2.15194
TTR	61.9514	38.226	87.7279	2.88866	-25.7766	3.72608	3.72608
LOC112444220	47.2735	3.70869	81.1185	1	-33.845	1.89091	1.89091
LOC112444241	65.7389	7.47076	96.7206	1	-30.9817	2.90125	2.90125
LOC112444227	64.4359	3.95221	83.5714	1	-19.1355	1.98266	1.98266
MYO5B	65.2475	1.77415	80.1377	8.8324	-14.8901	-2.31568	-2.31568
LOC132343797	59.4444	6.20565	95.5174	1.92896	-36.073	1.68576	1.68576
SERPINB2	53.7235	39.8722	86.801	8.39434	-33.0775	2.2479	2.2479
MSLNL	76.0178	1.26615	93.0057	5.99661	-16.9879	-2.2437	-2.2437
RAB26	79.4264	2.13056	93.225	11.1411	-13.7986	-2.38659	-2.38659
LOC112444364	56.0694	51.2017	83	13.2768	-26.9306	1.94729	1.94729
MIR562	78.0204	10.7061	95.6897	1	-17.6693	3.42037	3.42037
GP2	59.5829	2.48333	85.4799	23.7096	-25.8969	-3.25513	-3.25513
LOC112444366	50.946	10.3395	92.2222	1	-41.2762	3.37009	3.37009
PRSS8	84.7838	3.42666	95.6016	15.181	-10.8178	-2.14739	-2.14739
LOC101904063	37.881	38.274	81.9196	10.564	-44.0387	1.85721	1.85721
NCF1	64.5405	577.36	83.1025	87.4918	-18.562	2.72225	2.72225
LOC112444389	74.026	39.3062	95.927	3.26504	-21.9011	3.58958	3.58958
LOC132343870	73.8568	1.79956	91.624	8.49942	-17.7672	-2.23972	-2.23972
SERPINE1	69.8877	135.958	79.9776	25.6197	-10.09	2.40784	2.40784
AZGP1	76.658	2.98826	94.6349	32.0145	-17.9769	-3.42135	-3.42135
CYP3A74	60.1516	91.9117	81.5611	12.1691	-21.4095	2.91703	2.91703
BHLHA15	77.4393	2.56839	90.8815	31.0629	-13.4422	-3.59626	-3.59626
DAGLB	69.6176	167.079	79.9304	27.6199	-10.3128	2.59675	2.59675
LOC785617	37.463	1.92183	90.733	3.98389	-53.27	-1.0517	-1.0517
LOC112444539	42.8333	6.54636	54.375	1	-11.5417	2.71069	2.71069
LOC112444473	53.3031	14.1183	86.1418	3.58737	-32.8387	1.97657	1.97657
ANKRD22	70.5955	65.152	91.4952	19.9115	-20.8997	1.71021	1.71021
IFIT2	58.7807	135.714	78.2419	40.6192	-19.4613	1.74034	1.74034
IFIT3	60.4028	126.434	71.1473	27.2495	-10.7445	2.21409	2.21409
LOC112444564	49.6818	4.75722	94.6346	1	-44.9528	2.25012	2.25012
RBP4	71.9887	16.1831	83.9098	2.23808	-11.9211	2.85416	2.85416
BLNK	41.4803	21.2938	87.106	8.0104	-45.6257	1.41049	1.41049
LOC112444563	55.3357	177.483	99.6078	66.7191	-44.2721	1.41151	1.41151
LOC112444472	61.9401	5.17705	88.7791	1.602	-26.839	1.69226	1.69226
MIR6524	65.1111	15.5004	82.15	1	-17.0389	3.95423	3.95423
ACSL5	40.473	59.1702	83.5595	25.0236	-43.0864	1.24158	1.24158
LOC112444559	78.7593	8.60506	97.2225	1	-18.4632	3.10519	3.10519
LOC112444560	65.5495	33.3703	90.4833	5.05323	-24.9338	2.72329	2.72329
SPADH1	59.296	2.25019	78.4363	10.3557	-19.1403	-2.20231	-2.20231
LOC132343976	73.1084	6.61371	97.1265	28.451	-24.0181	-2.10495	-2.10495
LOC132344028	78.0386	1.21656	91.5881	5.63511	-13.5495	-2.21164	-2.21164
LOC788501	0	3.60181	48	1.43876	-48	1.3239	1.3239
LAP	60.7071	6.77566	94.8235	2.23762	-34.1164	1.5984	1.5984
DEFB13	58.6196	373.509	79.3952	27.9801	-20.7756	3.73867	3.73867
DEFB7	59.4639	118.05	78.626	31.9203	-19.1622	1.88686	1.88686
LOC132344043	38.6667	2.8059	82.0924	1.39588	-43.4257	1.00729	1.00729
LOC112444634	67.1212	4.6543	87.0867	1	-19.9655	2.21856	2.21856
LOC112444655	89.0833	45.2098	55.5667	433.012	33.5167	-3.2597	-3.2597
LOC112444672	71.6906	29.0636	89.754	1	-18.0634	4.86114	4.86114
LOC132344094	55.1535	3.97797	85.2667	1.41553	-30.1131	1.49069	1.49069
DNAJC12	71.7778	6.57347	91.4924	224.997	-19.7146	-5.0971	-5.0971
PCBD1	83.0687	9.25188	67.1741	40.1726	15.8946	-2.11839	-2.11839
VSIR	80.7503	208.835	91.4076	57.1552	-10.6573	1.8694	1.8694
DDIT4	74.0816	277.447	84.8567	82.4511	-10.7751	1.7506	1.7506
LOC112444784	76.0167	8.94686	97.1515	1	-21.1348	3.16138	3.16138
LOC112444780	60.4333	7.47076	91.0671	1	-30.6338	2.90125	2.90125
RASSF4	61.8008	16.8422	74.6046	108.257	-12.8039	-2.6843	-2.6843
LOC112444968	63.8175	114.993	94.7974	27.5943	-30.98	2.0591	2.0591
LOC112444965	61.7336	17.4189	95.4777	1	-33.7441	4.12258	4.12258
LOC112444871	62.5167	3.42066	38.2179	1	24.2987	1.77428	1.77428
LOC107131959	60.4007	3.29107	87.55	1	-27.1493	1.71856	1.71856
LDHA	47.6389	922.681	91.25	180.44	-43.6111	2.35431	2.35431
LOC112444939	38.7115	3.95221	26.45	1	12.2615	1.98266	1.98266
OR8G4	17.4444	2.9631	78.0357	1.32999	-60.5913	1.15569	1.15569
OR8G3F	66.6667	2.72693	22.5	5.75152	44.1667	-1.07667	-1.07667
LOC112444866	61.9926	3.87105	95.859	1	-33.8664	1.95272	1.95272
LOC100847905	55.746	3.97728	85.6271	1	-29.8811	1.99178	1.99178
LOC132344199	55.5941	6.34965	91.9355	1	-36.3414	2.66668	2.66668
MS4A8	47.3672	79.4388	80.3409	21.9909	-32.9736	1.85294	1.85294
LOC613739	59.5263	2.6776	90.8289	1	-31.3027	1.42094	1.42094
SCGB1D	63.6173	5.71599	91.5529	151.571	-27.9356	-4.72885	-4.72885
SCGB2A2	63.5539	1.85456	82.4444	8.30588	-18.8905	-2.16306	-2.16306
LOC112444974	69.3475	21.2563	93.9931	1	-24.6457	4.40982	4.40982
LOC112444950	41.1579	8.17182	58.007	1	-16.8491	3.03066	3.03066
LOC508879	36.9319	2.64496	82.2396	17.03	-45.3077	-2.68676	-2.68676
CPT1A	63.7776	70.1844	75.774	20.9564	-11.9964	1.74376	1.74376
LOC112444938	85.7326	1	95.8877	7.77595	-10.1551	-2.95902	-2.95902
CTSD	80.254	986.327	95.1095	303.073	-14.8555	1.7024	1.7024
LOC777594	72.3774	77.7292	86.7489	8.61667	-14.3716	3.17325	3.17325
LOC112445050	34.3917	1.88052	89.2237	3.99229	-54.8321	-1.08609	-1.08609
IL13RA1	58.9667	205.157	96.4444	66.4474	-37.4778	1.62645	1.62645
LOC100847467	80.1528	3.27143	92.298	16.2215	-12.1452	-2.30991	-2.30991
OR5O1	46.375	3.78308	94.0214	7.91317	-47.6464	-1.0647	-1.0647
LOC107131991	52.9503	5.15555	86.2556	18.7223	-33.3053	-1.86056	-1.86056
LOC112445273	44.1296	5.01633	84.2262	1	-40.0966	2.32663	2.32663
LOC112445301	66.1667	13.9415	54.875	1	11.2917	3.80132	3.80132
LOC132344289	62.1349	10.9904	75.6308	1.09566	-13.4958	3.32638	3.32638
LOC528342	61.3889	4.60282	78.9722	1	-17.5833	2.20252	2.20252
BTK	51.7	20.3059	92.6651	6.65049	-40.9651	1.61036	1.61036
LOC112445280	68.5645	2.49325	87.3277	12.6595	-18.7632	-2.34413	-2.34413
CAPN6	61.8026	1.72165	78.326	13.4777	-16.5235	-2.96871	-2.96871
LOC132344315	0	8.07916	90	18.8264	-90	-1.22048	-1.22048
LOC132344285	50.924	6.9075	88.0416	2.62908	-37.1176	1.39361	1.39361
LOC112445232	71.6197	7.85139	92.1338	1	-20.5142	2.97295	2.97295
SMIM30	75.8981	2.63455	95.3184	12.5731	-19.4203	-2.25471	-2.25471
LOC112445239	63.0611	5.31384	78.4286	1	-15.3675	2.40975	2.40975
LOC112445250	71.9337	40.4408	89.269	5.83996	-17.3353	2.79178	2.79178
LOC112445259	59.5833	8.05901	86.636	1	-27.0526	3.0106	3.0106
LOC132344361	71.5932	374.616	90.5334	13.016	-18.9402	4.84705	4.84705
RS1	46.2667	2.83095	85.4444	1.11094	-39.1778	1.34951	1.34951
S100G	42.7991	2.53095	91.9142	6.32608	-49.115	-1.32163	-1.32163
ASB11	75.375	4.57326	87.4784	60.3987	-12.1034	-3.72322	-3.72322
ASB9	39.9667	1.97006	81.5573	4.09373	-41.5906	-1.05517	-1.05517
LOC100299144	75.6586	5.1208	92.0185	121.812	-16.3599	-4.57214	-4.57214
LOC132344747	30.6806	7.25864	71.8636	16.0255	-41.1831	-1.14259	-1.14259
LOC112445445	50	2.84912	100	6.89022	-50	-1.27403	-1.27403
LOC132344749	58.0232	19.3663	94.4369	5.52059	-36.4137	1.81066	1.81066
LOC132342123	75.9444	15.5246	94.0108	2.98195	-18.0664	2.38023	2.38023
LOC132342115	60.7284	12.6721	91.3348	2.32346	-30.6064	2.44731	2.44731
LOC112445523	10	5.12136	80.0392	16.7418	-70.0392	-1.70885	-1.70885
LOC104972629	65.8533	34.9207	84.6184	5.56745	-18.7652	2.64899	2.64899
LOC112445525	70.12	5.2644	92.1024	30.0615	-21.9824	-2.51358	-2.51358
LOC112445528	61.5353	9.27214	83.7	1.34795	-22.1647	2.78213	2.78213
LOC112445533	59.3571	8.2382	86.8261	1.73541	-27.4689	2.24705	2.24705
LOC100851999	66.4688	1.72684	98.75	13.3115	-32.2812	-2.94647	-2.94647
LOC132344758	83.8293	3.87611	67	11.4312	16.8293	-1.56029	-1.56029
LOC112445594	66.2375	1.56747	90.9946	8.56757	-24.7572	-2.45045	-2.45045
LOC112445597	12.5	12.8966	68.125	2.38437	-55.625	2.43531	2.43531
LOC112445614	55.3366	2.31209	95.1583	1.14818	-39.8217	1.00986	1.00986
LOC522845	58.6176	22.6945	78.9	6.20115	-20.2824	1.87173	1.87173
LOC132344765	74.9286	9.44181	92.7692	143.243	-17.8407	-3.92326	-3.92326
LOC781152	63.0618	3.76142	74.8714	21.2273	-11.8096	-2.49657	-2.49657
LOC112445626	42.0385	22.2059	87.9333	1	-45.8949	4.47287	4.47287
LOC132344766	58	2.25707	80.8034	39.1017	-22.8034	-4.11471	-4.11471
LOC505306	48.5702	1.81965	85.8322	7.84326	-37.262	-2.10779	-2.10779
LOC112445646	50.2187	4.29682	65.2857	19.9789	-15.067	-2.21714	-2.21714
LOC112445648	64.4011	3.18417	95.25	45.2712	-30.8489	-3.82961	-3.82961
LOC132344768	57.1667	13.2236	71.5198	375.625	-14.3532	-4.8281	-4.8281
LOC768323	71	1.87851	84.1426	46.3315	-13.1426	-4.62434	-4.62434
LOC112445657	52.0565	31.7139	90.3293	2.41673	-38.2728	3.71399	3.71399
LOC112445658	100	2.25124	89.28	1.06977	10.72	1.07342	1.07342
LOC132344773	56.175	3.98353	85.9004	16.8919	-29.7254	-2.08422	-2.08422
LOC112445669	61	8.19085	79.1847	1	-18.1847	3.03401	3.03401
LOC112445670	70.4871	50.4446	85.1264	1.02456	-14.6393	5.62163	5.62163
LOC112445690	57.3667	3.53413	93.8816	14.1452	-36.5149	-2.00089	-2.00089
LOC107131271	79.0587	14.3196	58.9545	2.8892	20.1042	2.30925	2.30925
LOC112445694	86.8077	18.9477	100	3.35528	-13.1923	2.49752	2.49752
LOC112445695	42.9135	1.72975	92.0417	24.0197	-49.1282	-3.79558	-3.79558
LOC112445697	49.2815	14.4335	91.4676	58.5835	-42.1861	-2.02108	-2.02108
LOC132344779	100	8.14967	64.3922	112.104	35.6078	-3.78195	-3.78195
LOC132344781	13.7143	2.10517	88.6089	8.52774	-74.8946	-2.01823	-2.01823
LOC104968742	62.3929	1.32884	79.9	45.5013	-17.5071	-5.09767	-5.09767
LOC785244	66.9038	4.71895	77.201	1.31642	-10.2972	1.84185	1.84185
LOC132344782	71.6739	1	97.1	4.32281	-25.4261	-2.11197	-2.11197
LOC112445731	57.5893	1.8995	94	19.638	-36.4107	-3.36996	-3.36996
LOC112445739	91.5161	12.1724	73.7864	1.11985	17.7298	3.44224	3.44224
LOC132344785	71.8733	5.22785	92.1618	1	-20.2885	2.38622	2.38622
LOC132344789	77.027	10.5579	95.0413	2.77634	-18.0143	1.92707	1.92707
LOC107131803	59.2849	1.68278	86.7183	14.9248	-27.4334	-3.14879	-3.14879
LOC132344790	50.2727	13.275	88.4556	38.2852	-38.1828	-1.52807	-1.52807
LOC132344791	92.5	181.754	56.4432	26.0869	36.0568	2.8006	2.8006
LOC104968444	73.629	14.3673	85.973	215.427	-12.3439	-3.90634	-3.90634
LOC112445756	67.4524	5.71827	91.085	58.205	-23.6326	-3.34749	-3.34749
LOC132344793	20.25	235.473	85.1562	100.198	-64.9062	1.23272	1.23272
LOC112445759	49.9674	65.8237	96.6667	189.997	-46.6992	-1.5293	-1.5293
LOC132344794	49.8571	47.9289	90.9359	382.007	-41.0788	-2.99463	-2.99463
LOC112445768	89.9263	7.21011	71.5	2.83828	18.4263	1.34501	1.34501
LOC112445771	96.5181	3.10776	78.15	1	18.3681	1.63587	1.63587
LOC132344796	51.8593	2.72825	97.5078	26.8933	-45.6485	-3.3012	-3.3012
LOC112445775	77.4348	26.5481	91.8867	1	-14.4519	4.73054	4.73054
LOC112445777	79.116	2.14552	91.5376	33.0943	-12.4216	-3.94718	-3.94718
LOC132344798	52.3056	29.1661	97.033	12.7943	-44.7275	1.18879	1.18879
LOC115945178	70.8409	4.10733	82.9063	1.10234	-12.0654	1.89763	1.89763
LOC112445791	47.0741	1	83.4137	6.00042	-36.3397	-2.58506	-2.58506
LOC132344799	63.2	6.51003	76.8334	1.15	-13.6334	2.50103	2.50103
LOC112441488	28.475	4.69549	87.0083	1.91289	-58.5333	1.29552	1.29552
MIR6526-3	65.4399	4.1543	77.4738	1	-12.0339	2.05461	2.05461
LOC101909825	67.8182	4.01687	82.1842	19.7328	-14.366	-2.29645	-2.29645
LOC112445797	61.7125	10.4824	86.2631	1.0394	-24.5506	3.33415	3.33415
LOC100847267	52.8127	2.60457	68.9647	11.7757	-16.152	-2.1767	-2.1767
LOC100851913	53.1394	4.57721	84.5397	81.3988	-31.4003	-4.15247	-4.15247
LOC112445801	49.4786	57.1467	86.5336	1.89474	-37.0549	4.9146	4.9146
LOC786578	57.0764	1.64175	82.1321	41.3515	-25.0557	-4.65463	-4.65463
LOC112445806	61.6978	48.7089	93.8288	5.4101	-32.131	3.17046	3.17046
LOC132344802	35.5	3.33447	76.9841	16.0716	-41.4841	-2.26898	-2.26898
LOC618686	33.2353	1.95946	83	6.3204	-49.7647	-1.68956	-1.68956
LOC522364	93.7519	1	76.6667	4.04068	17.0853	-2.0146	-2.0146
LOC112445812	44.803	1	99.1786	2.55889	-54.3755	-1.35552	-1.35552
LOC112445822	69.2774	8.86514	85.8807	1.19207	-16.6033	2.89467	2.89467
LOC781679	81.6925	2.06157	64.8437	5.1628	16.8487	-1.32441	-1.32441
LOC112441535	39.28	3.61242	83.1212	1.58161	-43.8412	1.19157	1.19157
LOC112445838	74.8571	11.167	43.8947	2.25395	30.9624	2.30871	2.30871
GPR101	72.7	21.5141	85.4923	4.02219	-12.7923	2.41923	2.41923
LOC112445837	59.2738	15.2126	76.1794	1	-16.9056	3.92719	3.92719
LOC112445825	51.7412	8.60109	27.7167	3.9412	24.0245	1.12588	1.12588
KEH36_t06	35.711	2255.3	23.5601	880.819	12.1509	1.3564	1.3564
KEH36_t07	40.4916	905.054	26.9326	1	13.559	9.82186	9.82186
KEH36_t10	27.4016	5123.76	38.4478	1	-11.0462	12.323	12.323

## Sheet: Exon_DMEGs
Supplementary Table S7C. Exon-associated DMEGs
gene_ID	SCMmethmean	SCMexpmean	Healthymethmean	Healthyexpmean	Δmethylation	Δgene expression	log2FC
KRTAP8-1	57.375	3.1762	91.8668	1	-34.4918	1.6673	1.6673
LOC112446936	37.6333	7.71796	83.1667	2.39688	-45.5333	1.68706	1.68706
LOC101907866	25.875	2.93122	100	10.5019	-74.125	-1.84108	-1.84108
LOC112446982	36.875	2.67532	94.875	6.96869	-58	-1.38117	-1.38117
LOC132346256	76.087	4.67812	97.3148	1.46958	-21.2278	1.67052	1.67052
CLDN8	75.2849	3.93571	89.3236	19.4837	-14.0387	-2.30757	-2.30757
LOC132345450	52.7444	4.23442	39.75	1.95439	12.9944	1.11545	1.11545
LOC100851369	78.7368	2.76828	68.3257	6.70668	10.4111	-1.27661	-1.27661
LOC132346258	33.5778	5.69745	83.7727	2.217	-50.1949	1.36171	1.36171
LOC132345453	0	3.51576	47.875	1.65372	-47.875	1.08812	1.08812
LOC132345459	79.3125	3.53882	91.1212	1	-11.8087	1.82327	1.82327
LOC132346260	78.7727	1.57947	65.9907	3.33021	12.782	-1.07617	-1.07617
OR5AC26	36.2955	2.65777	72.0682	8.6892	-35.7727	-1.70901	-1.70901
OR5H28	91.5556	1.78215	76.0556	3.67688	15.5	-1.04487	-1.04487
LOC112448372	13.25	3.86873	72	1	-58.75	1.95186	1.95186
CSTA	77.6667	4.12632	96.625	1	-18.9583	2.04485	2.04485
LOC112448371	67.8889	13.9415	98	1	-30.1111	3.80132	3.80132
BDH1	73.0693	2.63045	98.4785	21.5397	-25.4092	-3.03362	-3.03362
LOC104970904	65.1548	2.29868	85.7143	19.9334	-20.5595	-3.11631	-3.11631
ATP13A4	66.3996	2.31742	88.7614	12.452	-22.3618	-2.42579	-2.42579
OSTN	42.7222	2.19979	88.0595	4.61572	-45.3373	-1.06919	-1.06919
LOC782776	67.5762	292.912	91.7669	36.2688	-24.1907	3.01367	3.01367
LOC132346268	56.7222	2.92584	88.5	1	-31.7778	1.54885	1.54885
LOC112448336	0	4.07364	26.6667	1	-26.6667	2.02632	2.02632
EHHADH	66.0274	4.17602	83.1492	20.7375	-17.1218	-2.31204	-2.31204
LOC112448306	0	55.8934	83.5	13.3211	-83.5	2.06896	2.06896
LOC112447548	50	1.45357	10	3.65893	40	-1.33183	-1.33183
LOC112448316	57.3333	5.65895	73.5	1	-16.1667	2.50053	2.50053
LOC616200	55.8354	272.947	95.4762	66.025	-39.6408	2.04754	2.04754
LOC112448318	44.75	27.0379	92	4.85057	-47.25	2.47876	2.47876
LOC112448342	68.6667	1	87.5	4.45834	-18.8333	-2.15651	-2.15651
LOC112447002	42	5.13027	85	1	-43	2.35904	2.35904
LOC112448379	56.125	7.47076	89	1	-32.875	2.90125	2.90125
TFF3	75.6323	6.05948	92.6363	146.257	-17.004	-4.59317	-4.59317
LOC112443625	91.9167	29.1524	81.0625	5.27841	10.8542	2.46544	2.46544
LOC132342947	88.625	1.47541	72.85	5.928	15.775	-2.00644	-2.00644
LOC112443700	40	6.82093	87.5	1	-47.5	2.76997	2.76997
NOSTRIN	66.7151	1.34816	94.2097	9.86685	-27.4946	-2.87159	-2.87159
COBLL1	74.5346	4.29469	92.001	68.2753	-17.4663	-3.99074	-3.99074
LOC132342965	74.4833	9.68121	96	1.80047	-21.5167	2.42681	2.42681
LOC132343558	91.3093	5.56694	79.6194	2.17218	11.6898	1.35774	1.35774
LOC112442196	81.8333	2.70089	69.4375	1	12.3958	1.43343	1.43343
LOC112442334	41.6667	1.83502	79.8056	5.98408	-38.1389	-1.70534	-1.70534
STAT1	72.5869	254.917	93.2499	74.7375	-20.663	1.77013	1.77013
LOC112443691	53.125	2.44828	94.5	1	-41.375	1.29177	1.29177
LOC112443666	64.875	9.8231	82.6667	1	-17.7917	3.29618	3.29618
LOC112442375	64.3194	3.42659	89.1667	1	-24.8472	1.77678	1.77678
C2H2orf80	70.419	3.11164	55.8333	16.9902	14.5857	-2.44895	-2.44895
IDH1	74.2673	23.99	94.1545	355.341	-19.8872	-3.8887	-3.8887
FN1	71.7933	72.9712	92.899	9.86989	-21.1058	2.88622	2.88622
CXCR2	78.1099	1156.47	93.3529	270.778	-15.2429	2.09455	2.09455
LOC132343586	0	1.84458	75	5.37611	-75	-1.54327	-1.54327
LOC112443122	22.7944	2.45551	73.0429	1.12172	-50.2485	1.13032	1.13032
LOC104969778	14.5	2.76475	45.25	1	-30.75	1.46715	1.46715
LOC132343300	75.2939	14.4939	65.1964	6.58029	10.0975	1.13922	1.13922
LOC112443707	47.1667	7.47076	85.5	1	-38.3333	2.90125	2.90125
LOC112443643	74.8333	8.51471	100	1	-25.1667	3.08996	3.08996
PTAFR	80.4952	722.474	95.4986	198.981	-15.0033	1.86032	1.86032
LOC112443723	7	13.9415	50.7222	1	-43.7222	3.80132	3.80132
LOC112443636	25.3333	5.30356	100	1	-74.6667	2.40696	2.40696
LOC112443692	61.1667	5.42831	87.4444	1	-26.2778	2.4405	2.4405
FCGR3A	57.2455	399.671	90.0519	54.9978	-32.8064	2.86137	2.86137
FCER1G	59.5346	1592.34	91.7949	494.002	-32.2602	1.68856	1.68856
SLAMF8	70.3046	10.7226	97.3199	3.6632	-27.0153	1.54948	1.54948
FCER1A	64.5093	5.83335	79.8145	1.54788	-15.3053	1.91403	1.91403
CD1E	47.0587	32.9249	82.8463	4.99549	-35.7876	2.72048	2.72048
LOC781726	56.0952	7.58532	96.0417	2.46783	-39.9464	1.61997	1.61997
ARHGEF11	84.613	23.1112	96.4572	6.6147	-11.8442	1.80485	1.80485
RAB25	77.1695	2.53657	96.6557	17.1933	-19.4862	-2.7609	-2.7609
LOC112446113	58	1564.8	100	692.361	-42	1.17638	1.17638
S100A4	68.2381	254.407	80.8754	77.3933	-12.6373	1.71686	1.71686
S100A8	50.8194	516.522	86.2035	110.23	-35.384	2.22832	2.22832
S100A12	50.3333	2774.84	88.7857	292.919	-38.4524	3.24383	3.24383
LOC100848825	87.6714	2.99861	72.119	8.6921	15.5524	-1.53541	-1.53541
LOC100848648	40	2.55645	97	6.54727	-57	-1.35675	-1.35675
LOC112446124	66.5	10.3179	100	1	-33.5	3.36708	3.36708
TMOD4	75.8233	2.49845	95.6434	29.0551	-19.8202	-3.53969	-3.53969
CTSK	82.2268	278.747	97.2344	53.0049	-15.0076	2.39476	2.39476
CTSS	49.632	610.031	82.3917	229.579	-32.7597	1.40989	1.40989
GOLPH3L	50.8049	8.83825	89.1239	27.4137	-38.3189	-1.63307	-1.63307
TENT5C	83.5456	11.6496	96.3227	67.862	-12.7771	-2.54233	-2.54233
LOC132344805	60.3182	3.58175	97.0794	1	-36.7613	1.84066	1.84066
CD101	57.4874	74.6529	89.2633	18.9908	-31.776	1.9749	1.9749
LOC112445869	50	1	90	4.39195	-40	-2.13486	-2.13486
C3H1orf162	73.0462	677.434	61.8333	162.242	11.2128	2.06193	2.06193
LOC327709	64.8542	5.29362	91.6391	20.8515	-26.7849	-1.97782	-1.97782
SARS1	68.3808	261.327	93.0819	77.1254	-24.7012	1.76058	1.76058
LOC112446076	26.6667	3.06316	66.5	1	-39.8333	1.61502	1.61502
TGFBR3	84.0607	4.63948	95.3929	36.5697	-11.3322	-2.97862	-2.97862
GBP1	53.6831	53.5798	87.5638	20.1332	-33.8807	1.41212	1.41212
LOC132344972	49.8333	6.00367	92.2222	2.61125	-42.3889	1.2011	1.2011
LOC510382	54.6667	17.1993	94.5481	7.48933	-39.8814	1.19944	1.19944
LOC511531	55.0907	69.9174	89.7338	18.9673	-34.6431	1.88214	1.88214
LOC112446159	43.05	11.8156	97.5833	1	-54.5333	3.56262	3.56262
WLS	71.1451	229.702	91.4635	36.3251	-20.3184	2.66073	2.66073
HOOK1	53.823	3.45437	87.7643	17.5271	-33.9413	-2.34309	-2.34309
PRKAA2	79.0878	3.99105	90.4607	20.8926	-11.3729	-2.38816	-2.38816
ECHDC2	68.1007	3.65875	96.0571	15.2548	-27.9565	-2.05984	-2.05984
TTC39A	81.8545	3.3984	92.2597	14.7566	-10.4052	-2.11843	-2.11843
LOC112446108	61	10.7061	50	1	11	3.42037	3.42037
SLC6A9	83.8025	62.1591	97.3134	19.6222	-13.5109	1.66348	1.66348
ATP6V0B	75.5795	143.441	93.3861	42.2841	-17.8066	1.76227	1.76227
C3H1orf210	75.873	4.20647	96.2515	29.1817	-20.3785	-2.79438	-2.79438
LOC112446162	71.9167	2.43436	99.6111	14.6028	-27.6944	-2.58463	-2.58463
LOC112446114	46.6667	381.652	100	168.945	-53.3333	1.17571	1.17571
LOC112446146	66.5	1.31863	100	6.33659	-33.5	-2.26467	-2.26467
CSF3R	75.3355	766.618	98.0766	246.142	-22.7411	1.63902	1.63902
LOC618220	55.7778	7.37558	97.699	3.60621	-41.9213	1.03227	1.03227
TMEM35B	76.6192	5.25502	89.8867	29.6924	-13.2674	-2.49833	-2.49833
LOC112446117	71.0921	6.20786	94.4015	1.70653	-23.3095	1.86303	1.86303
LOC100336476	70.6997	17.4335	89.6486	5.44416	-18.9489	1.67908	1.67908
LOC112446163	60.2639	32.7457	91.2857	1	-31.0218	5.03323	5.03323
LOC112446522	60.3611	7.47076	90.5076	1	-30.1465	2.90125	2.90125
UPP1	80.1736	106.033	95.1671	23.0587	-14.9935	2.20113	2.20113
AGR3	49.3333	1.05497	92.5417	2.33464	-43.2083	-1.146	-1.146
LOC132345074	50	5.68268	62.1111	1	-12.1111	2.50657	2.50657
LOC132345173	40	10.056	77.0833	2.45619	-37.0833	2.03356	2.03356
LOC104969864	56.8333	6.49618	33	2.7061	23.8333	1.26338	1.26338
LOC107132395	54	2.88958	98.6667	8.78728	-44.6667	-1.60455	-1.60455
LOC112446509	59.2315	46.3887	97.7778	21.6249	-38.5463	1.10108	1.10108
FGL2	55.5983	132.145	83.6278	36.3938	-28.0294	1.86035	1.86035
LOC132345084	65.1905	3.94489	93.4111	1.0479	-28.2206	1.91249	1.91249
GPR22	44.0114	4.48738	92.312	9.38171	-48.3006	-1.06398	-1.06398
LOC132345185	69.6667	3.44363	86.5	1	-16.8333	1.78393	1.78393
LOC101908154	51.4762	4.89646	92.1111	1.4993	-40.6349	1.70745	1.70745
LOC101902290	47.6667	5.92373	91.6667	13.3723	-44	-1.17467	-1.17467
LOC132345097	42.25	6.32701	94.2848	2.56958	-52.0348	1.29999	1.29999
SKAP2	41.0212	114.657	76.166	42.0603	-35.1449	1.4468	1.4468
SRI	45.4908	81.553	79.9111	29.5333	-34.4203	1.4654	1.4654
LOC112446500	17.7556	130.903	67.8	45.1027	-50.0444	1.53721	1.53721
GCK	79.2038	3.2589	92.8086	44.339	-13.6048	-3.76612	-3.76612
LOC132345186	16.5	1.86381	90	8.53052	-73.5	-2.19438	-2.19438
MIR490	65.1667	5.85307	94	1	-28.8333	2.54919	2.54919
CLEC5A	55.7768	85.0018	87.7633	22.0525	-31.9864	1.94655	1.94655
LOC112446345	47.2705	2.48444	90.8746	5.17614	-43.6041	-1.05896	-1.05896
SMARCD3	83.6471	1.24094	97.4325	9.78169	-13.7854	-2.97865	-2.97865
GLIPR1	44.0333	157.825	70.6186	35.9058	-26.5852	2.13604	2.13604
LOC101907549	77.7643	5.72757	98.2222	1.46175	-20.4579	1.97023	1.97023
LOC132345241	41.4286	2.73441	81.5208	6.81678	-40.0923	-1.31786	-1.31786
LOC107131351	21.1667	3.60415	83.3	1.65926	-62.1333	1.11912	1.11912
GLYCAM1	50.6825	479.344	98.2331	21111	-47.5506	-5.46079	-5.46079
LOC112446900	63.1296	2.43436	97.5	1	-34.3704	1.28354	1.28354
GPD1	79.999	5.37174	96.5424	50.0752	-16.5433	-3.22064	-3.22064
LOC112446692	34.3611	2.36217	84.9333	1	-50.5722	1.24011	1.24011
LOC112446700	51.2917	1.09555	97.8889	2.80088	-46.5972	-1.35423	-1.35423
MIR763	53.8333	1	89.5	22.4781	-35.6667	-4.49045	-4.49045
SHMT2	74.5311	107.822	88.4095	27.4242	-13.8784	1.97513	1.97513
LOC112446861	62.8333	1	52.6667	46.173	10.1667	-5.52898	-5.52898
OR6C372	78.0833	4.50525	51.9167	1.73231	26.1667	1.37891	1.37891
OR6C69G	63.75	2.51637	100	7.43076	-36.25	-1.56217	-1.56217
PAH	66.0839	2.81213	88.4086	185.919	-22.3247	-6.04687	-6.04687
LOC112446901	55.5556	3.8896	100	1.6876	-44.4444	1.20465	1.20465
FAM234B	77.6019	7.60266	96.6179	41.7387	-19.016	-2.45681	-2.45681
HEBP1	61.7995	155.588	77.7041	31.2241	-15.9046	2.317	2.317
LOC782957	38.5	2.5619	80.1111	5.9354	-41.6111	-1.21213	-1.21213
TAS2R10	25	1.73703	100	6.39571	-75	-1.88048	-1.88048
LOC513869	59.581	1.97551	93.4143	6.25907	-33.8333	-1.66372	-1.66372
LOC112446743	46.0833	1.9895	85.4667	7.89942	-39.3833	-1.98934	-1.98934
LOC100336869	70.5556	1.66021	81.5093	14.6816	-10.9537	-3.14457	-3.14457
LOC100848575	0	4.0324	80	10.0669	-80	-1.31991	-1.31991
CLEC12A	51.5819	163.074	92.5802	26.9861	-40.9982	2.59524	2.59524
A2M	77.9301	50.5362	91.5008	15.0495	-13.5707	1.74761	1.74761
SLC2A3	64.7686	1669.86	95.2505	417.788	-30.4819	1.99889	1.99889
CLEC4A	42.673	41.1134	61.411	12.6504	-18.738	1.70042	1.70042
CLEC6A	56.6667	48.5344	79.7103	13.4529	-23.0437	1.85109	1.85109
LOC112446875	57.5	36.8664	100	7.57681	-42.5	2.28264	2.28264
B4GALNT3	85.1669	2.31193	96.3601	11.0538	-11.1932	-2.25737	-2.25737
LGALS1	72.7228	448.353	91.9996	139.374	-19.2768	1.68568	1.68568
GCAT	83.1288	2.30176	95.2869	16.2994	-12.1581	-2.82401	-2.82401
APOBEC3Z1	85.2422	76.6561	96.1929	16.2263	-10.9507	2.24006	2.24006
NFAM1	71.1054	76.6155	90.1818	22.2014	-19.0764	1.78698	1.78698
LOC101908206	77.9241	2.78158	93.4331	13.7352	-15.509	-2.30391	-2.30391
LOC112447200	36.6667	3.84082	0	1	36.6667	1.94141	1.94141
FAM241A	54.3304	8.10658	96.3958	29.3936	-42.0654	-1.85834	-1.85834
LOC112447193	66.5333	14.4393	99.35	1	-32.8167	3.85193	3.85193
LOC104972669	74.9619	4.14599	97.0165	1.22868	-22.0546	1.75461	1.75461
LOC112447185	48.625	5.31384	100	1	-51.375	2.40975	2.40975
LOC112447221	52.3333	2.34472	97.8	1	-45.4667	1.22941	1.22941
ABCG2	67.959	6.04803	81.4956	183.533	-13.5366	-4.92343	-4.92343
LOC112447150	82.8	1	68.375	2.0077	14.425	-1.00555	-1.00555
LOC112447054	87.1809	3.78037	73.2888	11.0332	13.8921	-1.54526	-1.54526
LOC132345577	63.4394	5.70976	96.0032	2.20735	-32.5638	1.37112	1.37112
LOC112447057	75.9167	3.22377	92.3313	20.3988	-16.4147	-2.66166	-2.66166
SLC34A2	67.0584	4.04962	83.5865	228.678	-16.5281	-5.81939	-5.81939
LOC132345579	61.8333	3.2372	90.8788	1	-29.0455	1.69475	1.69475
LOC112447060	93.9467	4.08339	82.701	1.66272	11.2456	1.29622	1.29622
LOC112447062	37.8175	4.66007	91.9	2.01737	-54.0825	1.20787	1.20787
FAM114A1	74.4517	6.29858	93.4778	35.0313	-19.0261	-2.47554	-2.47554
LOC112447158	21.8333	4.3888	82.125	1	-60.2917	2.13383	2.13383
LOC112447208	71.1071	8.94686	90.1875	1	-19.0804	3.16138	3.16138
KIT	76.9193	5.14721	91.8432	53.25	-14.9239	-3.37092	-3.37092
LOC112447086	23.0833	1.43612	73.1667	3.50358	-50.0833	-1.28665	-1.28665
CSN1S1	49.6111	1109.68	70.3667	48263.4	-20.7556	-5.44271	-5.44271
CSN2	76.3333	1319.16	62	51580	14.3333	-5.28913	-5.28913
CXCL8	59.7407	2921.2	83.6781	277.923	-23.9373	3.3938	3.3938
AREG	74.3646	23.4799	86.622	3.52843	-12.2574	2.73433	2.73433
PARM1	80.2535	61.6094	92.7473	18.0834	-12.4938	1.76849	1.76849
CXCL9	50	15.806	90	4.65622	-40	1.76324	1.76324
CXCL10	54.4083	43.0282	75.1171	8.44703	-20.7088	2.34877	2.34877
ANXA3	76.6086	23.9109	96.1943	6.40858	-19.5857	1.89959	1.89959
PLAC8B	66.3341	305.561	92.5255	63.6501	-26.1914	2.26323	2.26323
PLAC8A	47.8426	117.48	91.605	10.8521	-43.7624	3.43636	3.43636
GPAT3	76.2724	43.1399	92.6825	12.5779	-16.4101	1.77813	1.77813
LOC107132585	77.6667	6.4494	87.6667	1	-10	2.68917	2.68917
FGFBP1	69.3931	5.03479	84.1289	66.373	-14.7358	-3.72059	-3.72059
LOC132345591	32.2485	2.49944	76.6612	8.19142	-44.4128	-1.71251	-1.71251
LOC112447623	66.75	2.61648	100	1	-33.25	1.38763	1.38763
IFI30	83.0364	158.047	95.2536	25.4019	-12.2172	2.63735	2.63735
OR7A126	74.5904	3.17087	63.7	9.41979	10.8904	-1.57082	-1.57082
ADGRE3	67.0933	208.446	90.5515	31.9831	-23.4582	2.70429	2.70429
ADGRE5	82.4657	355.528	94.8259	103.414	-12.3602	1.78153	1.78153
LOC132345691	72.9291	57.0561	92.6336	14.6549	-19.7045	1.961	1.961
LOC112447504	81.1111	2.01633	96.5794	12.4754	-15.4683	-2.62928	-2.62928
MUC16	67.231	3.8379	87.4946	18.7775	-20.2636	-2.29061	-2.29061
AP1M2	67.3477	2.55657	89.4262	19.192	-22.0785	-2.90822	-2.90822
CD320	79.455	2.9841	93.7848	13.685	-14.3298	-2.19723	-2.19723
LOC132345713	48.8125	4.54519	98	1	-49.1875	2.18434	2.18434
STAP2	74.2287	1.75495	91.2894	13.0242	-17.0607	-2.89169	-2.89169
IRF1	80.0273	498.133	92.5226	143.864	-12.4953	1.79182	1.79182
LOC132345719	43.2111	3.4529	92.1774	1.52873	-48.9662	1.17548	1.17548
TEX43	38.7778	1.68647	89.7407	3.90916	-50.963	-1.21285	-1.21285
LOC112447386	74.8042	5.21238	90.4	1.5427	-15.5958	1.75648	1.75648
HK3	81.0955	51.3071	97.5528	11.1695	-16.4573	2.19959	2.19959
REEP6	82.8964	3.9556	94.8006	24.9612	-11.9041	-2.65772	-2.65772
LOC112447663	100	2.4761	62	1	38	1.30807	1.30807
C7H5orf24	73.5476	1	93.3476	5.86968	-19.7999	-2.55328	-2.55328
HBEGF	77.1326	68.8023	87.2757	19.3321	-10.1431	1.83146	1.83146
SLC35A4	87.0199	4.22726	98.7293	1	-11.7095	2.07972	2.07972
LOC100847114	68.3843	3.09465	95.5272	1.06675	-27.1429	1.53656	1.53656
CD74	77.9948	2212.68	91.2377	520.291	-13.2428	2.08841	2.08841
LOC112447618	78.5	5.01633	100	1	-21.5	2.32663	2.32663
LOC132345848	48.3782	4.42431	85.0028	1	-36.6246	2.14545	2.14545
LOC101904350	33.7857	2.36027	85.0641	1	-51.2784	1.23895	1.23895
RHOBTB3	81.0744	5.67503	93.1871	25.174	-12.1126	-2.14923	-2.14923
ERAP2	60.4475	45.8914	87.8513	12.262	-27.4038	1.90404	1.90404
LOC112447568	67.4286	6.22263	89.1818	1.93817	-21.7532	1.68283	1.68283
NUDT12	66.5179	2.81294	91.9734	14.3916	-25.4554	-2.35507	-2.35507
LOC112447870	57.3333	3.06052	95.1	1	-37.7667	1.61378	1.61378
LOC132345918	78.9593	5.52704	96.4242	1	-17.465	2.46651	2.46651
LOC101907769	71.9292	1.62601	96.7292	9.11531	-24.8	-2.48695	-2.48695
LOC132345922	32.6667	2.52425	22.1667	1	10.5	1.33586	1.33586
LOC112447915	60.75	8.10098	100	1	-39.25	3.0181	3.0181
IFNAG	66.7857	2.08214	97.6458	8.25618	-30.8601	-1.98741	-1.98741
LOC515953	53.3833	3.54286	88.6006	1	-35.2173	1.82491	1.82491
LOC132345931	42.9167	1.11634	90.6887	2.50382	-47.7721	-1.16535	-1.16535
IFNB1	27.15	5.32609	90.8327	12.1057	-63.6827	-1.18453	-1.18453
LOC112447916	3.4	325.474	100	145.018	-96.6	1.16631	1.16631
LOC132346042	88.7778	4.21688	100	1	-11.2222	2.07618	2.07618
INSL6	78.0296	3.99909	98.5502	1	-20.5206	1.99967	1.99967
LOC132345949	58.4375	4.10702	99	1.82339	-40.5625	1.17147	1.17147
ALDH1A1	59.4077	5.71849	84.357	30.6609	-24.9493	-2.42269	-2.42269
ANXA1	59.3704	751.516	92.0599	259.111	-32.6895	1.53624	1.53624
LOC516849	62.3773	1.99042	87.8501	12.8133	-25.4728	-2.68649	-2.68649
OR13E10	45.385	2.63266	94.3547	5.64271	-48.9697	-1.09987	-1.09987
LOC132345962	53.8095	1.13559	97.7333	4.73877	-43.9238	-2.06107	-2.06107
LOC104969379	47.119	2.33594	90.8333	6.33926	-43.7143	-1.44031	-1.44031
LPL	53.6401	37.2284	80.0451	193.72	-26.405	-2.3795	-2.3795
ADAMDEC1	48.4702	10.6545	82.2153	3.51743	-33.7451	1.59888	1.59888
FBP1	77.7099	5.03005	92.0271	25.0273	-14.3172	-2.31486	-2.31486
OR13C2	32.35	5.61004	85.5	2.52837	-53.15	1.14981	1.14981
ABCA1	68.0331	41.6539	94.5252	11.8568	-26.4921	1.81273	1.81273
LOC112447910	45.7143	2.87479	83.1333	1	-37.419	1.52346	1.52346
TNFSF15	77.8625	52.3953	97.9791	10.1108	-20.1166	2.37355	2.37355
TLR4	62.435	337.988	89.918	99.4948	-27.4831	1.76428	1.76428
LOC523702	50	2.46756	95.134	1	-45.134	1.30309	1.30309
SDHAF4	84.2897	2.867	95.2117	13.8267	-10.922	-2.26984	-2.26984
LOC112448191	54.5	13.9415	91.1667	1	-36.6667	3.80132	3.80132
ECHDC1	67.2109	13.2533	89.5096	127.562	-22.2986	-3.26677	-3.26677
LOC132346187	59.4935	8.47898	80.2185	2.28584	-20.725	1.89117	1.89117
TSPYL4	60.5706	7.53124	86.4929	30.557	-25.9222	-2.02054	-2.02054
LOC112448182	69.2222	5.2697	83.625	1	-14.4028	2.39772	2.39772
LOC112448046	80.725	4.28459	94.3333	1	-13.6083	2.09916	2.09916
LOC112448050	55.6667	1.91198	94.5	5.43642	-38.8333	-1.50759	-1.50759
LOC112448164	54	51.5124	42.5	3.75041	11.5	3.7798	3.7798
LOC132346157	50.0346	3.16141	98.7381	1	-48.7035	1.66057	1.66057
ENPP3	68.1944	1.43916	88.4647	6.52791	-20.2702	-2.18139	-2.18139
VNN2	58.7812	391.972	79.5505	80.2486	-20.7694	2.2882	2.2882
LOC112448170	11	3.39061	0	1	11	1.76154	1.76154
LOC101904510	72.7825	4.96022	94.8611	1.3951	-22.0786	1.83004	1.83004
LOC112448166	50	2.64253	100	1	-50	1.40192	1.40192
LOC132346181	44.5	2.05473	86.3	4.99199	-41.8	-1.28067	-1.28067
LOC132346151	60.3333	3.89772	87.8333	1	-27.5	1.96263	1.96263
CDO1	70.9071	2.82624	83.7838	16.8902	-12.8767	-2.57923	-2.57923
LOC112448640	48.25	2.29883	0	1	48.25	1.2009	1.2009
LOC112448639	79.5	133.132	27.5833	45.5413	51.9167	1.54761	1.54761
LOC112448618	80	616.155	100	182.092	-20	1.75862	1.75862
LOC112448602	51.1667	69.9336	77	9.25122	-25.8333	2.91827	2.91827
LOC132346291	68.1329	4.26958	80.9758	1.25445	-12.8429	1.76704	1.76704
BRB	80.2527	125.673	95.3458	27.7341	-15.0931	2.17994	2.17994
LOC282340	68.4534	8.79098	92.3256	177.417	-23.8723	-4.33498	-4.33498
RNASE6	41.9915	429.672	66.8585	56.6234	-24.867	2.92377	2.92377
LOC132346354	41.2222	7.12112	81.5714	1.34985	-40.3492	2.3993	2.3993
OR4Q2	44.1437	2.18842	85.9091	5.23333	-41.7654	-1.25784	-1.25784
OR4N5	44.0696	2.9979	81.753	9.4033	-37.6834	-1.64922	-1.64922
OR4G10	54	4.1192	92.9444	1.92599	-38.9444	1.09676	1.09676
LOC781677	0	4.14391	86	9.23043	-86	-1.1554	-1.1554
OR4G8	22.2222	3.51709	76.6667	9.34054	-54.4444	-1.40912	-1.40912
LOC132346303	33	2.94454	0	6.80063	33	-1.20763	-1.20763
TLN2	84.4419	1.74863	96.49	8.10691	-12.048	-2.21293	-2.21293
LOC112448614	93	9.95951	70	1	23	3.31608	3.31608
LOC112448651	69	8.94686	93.9333	1	-24.9333	3.16138	3.16138
LOC112448647	45.9167	13.9415	100	1	-54.0833	3.80132	3.80132
LOC112448487	50	5.88701	97.2778	1.24217	-47.2778	2.24467	2.24467
FERMT2	56.7604	2.89216	86.9773	11.5131	-30.2169	-1.99305	-1.99305
LGALS3	75.4273	1769.62	93.7489	514.365	-18.3216	1.78257	1.78257
LOC101902937	63.7917	1	94.8333	4.48436	-31.0417	-2.1649	-2.1649
LOC112448633	55.915	56.508	96.0111	28.044	-40.0961	1.01076	1.01076
LOC101904397	51.4472	3.44243	93.2492	13.1605	-41.802	-1.93472	-1.93472
RAB15	85.0729	3.84498	95.564	16.9308	-10.4911	-2.1386	-2.1386
FOS	82.1925	668.753	93.9632	166.253	-11.7708	2.00809	2.00809
DIO2	67.8313	4.15169	85.1095	23.1956	-17.2782	-2.48208	-2.48208
STON2	73.5509	5.9267	96.0109	36.1932	-22.46	-2.61042	-2.61042
B2M	85.25	3609.61	62.5	1340.92	22.75	1.42862	1.42862
LOC783680	48.8333	4345.46	87.3056	1633.52	-38.4722	1.41153	1.41153
DUSP2	68.0671	391.34	89.1611	91.7248	-21.094	2.09304	2.09304
LOC112448954	69.9444	3.95221	92.9091	1	-22.9646	1.98266	1.98266
IL1R2	77.1638	57.3474	92.7948	9.16424	-15.631	2.64564	2.64564
HK2	82.7752	74.7187	93.468	20.9262	-10.6928	1.83616	1.83616
XDH	78.0253	89.2956	94.1389	778.415	-16.1137	-3.12388	-3.12388
LOC132346508	62.9	4.10097	96.3485	1	-33.4485	2.03596	2.03596
GALM	73.0903	12.3506	89.1639	76.7801	-16.0736	-2.63615	-2.63615
LOC112448940	16	639.907	83	167.935	-67	1.92996	1.92996
LOC132346506	18.0909	1.68317	100	7.77269	-81.9091	-2.20723	-2.20723
LOC112448970	65.3333	7.85139	89	1	-23.6667	2.97295	2.97295
IL1A	72.2222	64.1971	83.0877	9.34504	-10.8654	2.78024	2.78024
IL1B	52.2974	444.35	93.9577	76.7206	-41.6602	2.53401	2.53401
LOC132346582	55.5556	2.67281	99.0667	6.55428	-43.5111	-1.29408	-1.29408
LOC132346583	77.1667	5.06932	87.5	1	-10.3333	2.34179	2.34179
CAPG	79.7467	176.904	97.0675	53.7606	-17.3208	1.71834	1.71834
MXD1	82.0058	298.958	94.4326	85.8654	-12.4268	1.79979	1.79979
LOC112448919	58.1667	5.30309	100	1	-41.8333	2.40683	2.40683
LOC112448921	52.75	2.79295	100	1	-47.25	1.48179	1.48179
KRTCAP3	80.174	2.19423	97.9231	12.8655	-17.7491	-2.55172	-2.55172
CYRIA	49.9502	83.9891	90.2817	30.7471	-40.3315	1.44975	1.44975
IFITM2	61.7894	4.84789	96.3543	1	-34.5649	2.27736	2.27736
LPIN1	85.4011	5.41076	97.5221	31.1889	-12.121	-2.52713	-2.52713
LOC527409	47.7884	2.19727	95.8571	6.26372	-48.0688	-1.51131	-1.51131
OR1J6	22.3214	3.36246	74.8611	8.12602	-52.5397	-1.27303	-1.27303
OR1AK3	42.0074	3.43376	89.0667	8.39646	-47.0593	-1.28999	-1.28999
LOC112448913	73.619	9.95951	93.3333	1	-19.7143	3.31608	3.31608
PAEP	81.1893	797.896	97.3844	32569.4	-16.1951	-5.35117	-5.35117
LOC132346646	77.2112	1	91.098	6.01743	-13.8868	-2.58915	-2.58915
LOC112448908	100	1	72.5	30.1489	27.5	-4.91403	-4.91403
LOC112448904	68.5	64.6679	100	8.21982	-31.5	2.97587	2.97587
LRRC26	72.209	2.64728	89.7401	19.8543	-17.5311	-2.90687	-2.90687
LOC132346733	85.1932	3.32531	99.0056	1	-13.8124	1.73349	1.73349
LOC112449179	57	14.4538	93.1143	1	-36.1143	3.85338	3.85338
LOC101905699	24.0208	1	75.5801	3.02543	-51.5593	-1.59714	-1.59714
LOC112449173	52.25	152.891	78.375	30.0398	-26.125	2.34756	2.34756
LOC112449172	54	2654.4	95	871.166	-41	1.60737	1.60737
CAB39L	64.8857	5.54575	93.3012	23.8319	-28.4155	-2.10344	-2.10344
LOC112449058	78.2222	3.34249	93.8343	1	-15.612	1.74093	1.74093
LOC112449152	75.5	6.73745	94.7833	1	-19.2833	2.7522	2.7522
LOC132346717	33	7.09222	77.3333	2.69729	-44.3333	1.39473	1.39473
LOC112449154	50	2.4761	91.1429	1	-41.1429	1.30807	1.30807
ACOD1	59.3839	138.172	91.8063	41.1169	-32.4225	1.74867	1.74867
LOC112449158	31	13.9415	62	1	-31	3.80132	3.80132
LOC112449136	36.5	1.91524	80	5.28599	-43.5	-1.46465	-1.46465
LOC112449072	54.1458	31.4436	100	1.7721	-45.8542	4.14923	4.14923
LOC112449424	76.5	8.84845	97.2778	1	-20.7778	3.14543	3.14543
LOC132346851	45.1111	2.96098	72.8	1	-27.6889	1.56607	1.56607
BTBD3	86.5178	4.61517	96.5481	34.9834	-10.0303	-2.92222	-2.92222
SPTLC3	66.1847	1.98188	84.6995	14.4779	-18.5147	-2.86892	-2.86892
NRP1	75.6507	30.4706	92.9995	7.99941	-17.3488	1.92945	1.92945
NEBL	73.5763	4.13911	87.9511	38.0914	-14.3748	-3.20207	-3.20207
HACD1	59.8939	8.58912	80.6825	2.54127	-20.7886	1.75696	1.75696
MRC1	62.6551	14.929	87.1998	4.92692	-24.5446	1.59936	1.59936
LOC112449232	53.8896	2.92548	83.1077	1.03186	-29.2181	1.50343	1.50343
SCP2D1	48.3038	2.08085	98.9123	4.1964	-50.6085	-1.01198	-1.01198
LOC132346856	78.3333	4.06446	33.5	1.29376	44.8333	1.6515	1.6515
LOC132346945	25	4.258	90	1	-65	2.09018	2.09018
LOC112449327	51	1	93.3333	2.13995	-42.3333	-1.09758	-1.09758
ACSS2	75.1412	9.29769	90.6078	166.257	-15.4666	-4.1604	-4.1604
LOC112449394	79	7.91621	30	1	49	2.98481	2.98481
LOC112449431	61.6111	11.8991	100	55.4112	-38.3889	-2.21933	-2.21933
LOC112449432	77.5	7.85139	90	1	-12.5	2.97295	2.97295
UBE2C	81.3571	15.3253	92.0523	2.47257	-10.6951	2.63183	2.63183
PLTP	76.5847	15.9982	95.7532	4.92393	-19.1685	1.70003	1.70003
LOC112449405	38.3333	29.6052	8.875	11.0743	29.4583	1.41863	1.41863
LOC112449452	61.0278	1	99.9444	10.2746	-38.9167	-3.36102	-3.36102
CEBPB	72.0872	1111.2	83.5123	286.813	-11.4251	1.95394	1.95394
KHDRBS3	48.2037	2.51097	92.5989	11.5856	-44.3952	-2.20602	-2.20602
SLA	60.3401	151.978	87.7446	48.0354	-27.4044	1.66169	1.66169
LOC112449572	55.75	4.42808	91.5	1.30263	-35.75	1.76526	1.76526
LOC112449628	40.75	4.44424	64.5437	1	-23.7937	2.15194	2.15194
CA8	82.9996	4.76413	93.0577	27.9835	-10.0581	-2.55429	-2.55429
LOC132342201	21.5	1	49.75	4.09194	-28.25	-2.03278	-2.03278
LOC132342163	48.4131	3.63117	75.7407	1	-27.3276	1.86043	1.86043
LOC112449632	33.3333	4.5838	100	1	-66.6667	2.19655	2.19655
NIPAL2	84.2123	5.36534	94.6274	59.423	-10.4151	-3.46928	-3.46928
SLC10A5	76.4502	1	90.5834	5.16765	-14.1333	-2.36951	-2.36951
LOC132342277	71.5	3.795	60.5	1.71887	11	1.14264	1.14264
CASP1	54.4294	25.9781	92.2121	5.44407	-37.7828	2.25454	2.25454
MMP12	57.8609	15.9084	86.3757	3.90368	-28.5148	2.02688	2.02688
LOC112441676	26.5	7.13984	84.5	1	-58	2.83589	2.83589
LOC112441692	65.5	21.3137	100	1	-34.5	4.41371	4.41371
LOC112441671	47.7778	4.44424	91.0833	1	-43.3056	2.15194	2.15194
JAML	55.3244	102.25	93.6812	46.0432	-38.3568	1.15105	1.15105
LOC132342320	100	3.66504	27.1429	1	72.8571	1.87383	1.87383
CRTAM	49.4048	4.24117	82.862	17.4699	-33.4572	-2.04234	-2.04234
LOC112441683	68.25	16.5703	56	47.725	12.25	-1.52614	-1.52614
LOC784200	85.05	6.07015	100	1.53986	-14.95	1.97893	1.97893
LOC112441719	100	72.6322	45	12.1464	55	2.58008	2.58008
LOC506989	47.8048	8.72286	82.5882	27.5724	-34.7834	-1.66035	-1.66035
ARFIP2	72.7044	5.73978	95.0775	26.4343	-22.3731	-2.20334	-2.20334
LOC112441691	58	3.91047	14.3333	1	43.6667	1.96734	1.96734
LOC107131172	38.5	1.64871	96.875	3.80834	-58.375	-1.20783	-1.20783
OR51T5	83.5	2.2479	64.2917	7.50608	19.2083	-1.73948	-1.73948
OR52S22	23.6	1.52978	79.6667	4.83196	-56.0667	-1.65928	-1.65928
LOC112441581	54.8846	1.34035	90.2175	4.06986	-35.3328	-1.60237	-1.60237
FOLR3	77.5685	2.07089	92.6171	17.0967	-15.0485	-3.0454	-3.0454
FOLR1	77.4861	2.37556	98.2533	14.3058	-20.7672	-2.59026	-2.59026
DGAT2	74.5091	121.865	88.4825	25.2353	-13.9733	2.27177	2.27177
MUC15	53.9333	5.62253	67.0502	138.104	-13.1169	-4.6184	-4.6184
ELF5	50.1767	17.2962	93.8384	840.477	-43.6617	-5.60268	-5.60268
EHF	80.6172	7.56901	91.663	135.694	-11.0459	-4.1641	-4.1641
LOC132342291	50.9167	2.2436	92.6667	1	-41.75	1.16581	1.16581
LOC112441655	64.6667	4.76963	96.7	1.72376	-32.0333	1.46832	1.46832
OR4A2M	43.1727	5.91618	87.2582	13.3808	-44.0854	-1.17742	-1.17742
OR8K5B	60.0444	4.6946	100	1.98433	-39.9556	1.24235	1.24235
OR8K1	84.6515	5.39298	66.6667	2.56231	17.9848	1.07364	1.07364
OR8J16	37.7647	7.09045	72.1	2.1217	-34.3353	1.74066	1.74066
OR8J3F	40.9524	5.34354	95.625	1.61848	-54.6726	1.72316	1.72316
OR8H14	89.2857	8.24189	75	2.43772	14.2857	1.75744	1.75744
OR8K63	84.25	7.81776	45.6667	1.77843	38.5833	2.13615	2.13615
OR8K5	50	7.85522	81.1667	2.75838	-31.1667	1.50983	1.50983
OR8J3	40.1825	2.22165	87.7876	9.81747	-47.6051	-2.14372	-2.14372
OR5M13D	54.3185	5.36596	86.5212	1.8539	-32.2027	1.53327	1.53327
MIR130A	67.2917	1	95.6667	26.4098	-28.375	-4.723	-4.723
OR5B142	46.7108	2.16609	93.4123	5.66598	-46.7015	-1.38724	-1.38724
OR5AN1M	32.7778	3.12896	87.5238	6.81584	-54.746	-1.12321	-1.12321
OR4C188	73.5	4.10381	23.5	8.63033	50	-1.07245	-1.07245
LOC107133214	100	5.8648	88.8095	2.20025	11.1905	1.41442	1.41442
SOX13	86.7159	3.25288	97.937	13.9935	-11.2211	-2.10497	-2.10497
PIGR	81.4433	4.52474	95.4733	76.1733	-14.03	-4.07338	-4.07338
RGS13	77.6032	3.83875	47.05	1.85195	30.5532	1.05159	1.05159
HHIPL2	73.4152	2.41266	95.1794	32.8282	-21.7642	-3.76624	-3.76624
KMO	61.0584	28.8845	92.0308	10.1795	-30.9724	1.50463	1.50463
LOC112441946	50	13.713	89.1667	2.92528	-39.1667	2.22889	2.22889
SELL	66.2976	586.513	84.4245	145.225	-18.1269	2.01388	2.01388
ENO1	82.1334	750.912	96.9163	226.776	-14.7829	1.72737	1.72737
ISG15	65.1511	521.366	94.3951	166.951	-29.2439	1.64287	1.64287
LOC112441892	50	38.2383	76.1667	1	-26.1667	5.25694	5.25694
LOC112441902	14.25	101.713	69	44.2647	-54.75	1.20028	1.20028
LOC112441922	45.6667	7.47076	95.5	1	-49.8333	2.90125	2.90125
MR1	67.6636	41.6311	95.2111	11.4018	-27.5474	1.86841	1.86841
PTGS2	80.1681	53.2886	91.9133	14.5976	-11.7452	1.8681	1.8681
LOC112441926	41.4167	7.47076	90.4222	1	-49.0056	2.90125	2.90125
LOC112441928	55.5	2.4761	100	1	-44.5	1.30807	1.30807
LOC112441917	0	15.4249	97.25	1	-97.25	3.94719	3.94719
IRF6	80.3215	3.2683	90.4718	19.1428	-10.1503	-2.55019	-2.55019
G0S2	69.5187	555.206	82.0587	65.6121	-12.54	3.08099	3.08099
LOC112441901	25	9.62768	100	1	-75	3.26719	3.26719
FGG	43.6085	2.34567	93.1394	7.93432	-49.5309	-1.75811	-1.75811
TRIM2	72.0043	3.53363	89.14	29.3511	-17.1357	-3.05419	-3.05419
LOC112442122	61.1667	7.47076	100	2.3752	-38.8333	1.6532	1.6532
LOC112442135	100	1	82	3.75041	18	-1.90705	-1.90705
LOC112442100	85	12.0507	100	1	-15	3.59104	3.59104
NR3C2	75.8157	3.73847	94.5584	50.8724	-18.7427	-3.76636	-3.76636
LOC112442101	83.5	4.7229	67.1667	1	16.3333	2.23967	2.23967
LOC101903064	80	2.82228	90.8095	20.1812	-10.8095	-2.83808	-2.83808
LOC112442118	26.7857	1	94.5	5.12561	-67.7143	-2.35772	-2.35772
LOC112442041	39.1604	2.20982	81.0051	5.00918	-41.8447	-1.18065	-1.18065
SDS	68.3741	4288.59	91.601	1236.63	-23.2269	1.79409	1.79409
RASAL1	83.0884	1.51031	94.9668	17.6075	-11.8784	-3.54327	-3.54327
LOC112442111	25.9562	62722.7	3.63929	25549.9	22.3169	1.29567	1.29567
LOC132342636	49.0079	1	82.2593	5.90264	-33.2513	-2.56136	-2.56136
SLC5A1	72.2517	1.54323	90.8004	6.54105	-18.5487	-2.08357	-2.08357
LOC112441499	80.1709	4.37446	98.119	1.16275	-17.9482	1.91157	1.91157
LOC132342779	82.1944	4.10314	96.8397	1	-14.6452	2.03673	2.03673
ATP2C2	86.8372	1.97318	97.1179	38.0245	-10.2807	-4.26833	-4.26833
LOC112442446	60.9889	7.47076	98.35	1	-37.3611	2.90125	2.90125
IRX3	80.9994	3.65076	95.9925	21.2468	-14.9931	-2.54098	-2.54098
LOC132342809	80.0684	2.96656	69.1206	6.68258	10.9478	-1.17161	-1.17161
MT2A	62.4649	55.3858	81.4425	13.7231	-18.9776	2.01291	2.01291
CCL22	71.4531	62.5773	91.7159	17.6212	-20.2628	1.82833	1.82833
CCL17	59.335	21.9177	93.8779	3.39096	-34.5429	2.69233	2.69233
LOC112442430	50	25.2311	94.5	11.5016	-44.5	1.13338	1.13338
MIR2285N-4	86.6667	9.89802	100	1	-13.3333	3.30714	3.30714
LOC101907436	82.5	7.0201	100	1	-17.5	2.81149	2.81149
RHPN2	82.0293	1.17842	95.9626	10.039	-13.9333	-3.0907	-3.0907
GPI	78.6266	316.26	94.2115	82.6867	-15.5848	1.93538	1.93538
TYROBP	68.4242	587.551	90.7878	126.838	-22.3636	2.21173	2.21173
LOC100336941	67.0646	29.0184	91.1088	6.62647	-24.0442	2.13065	2.13065
BSP3	52.3333	1	95.4643	2.76222	-43.131	-1.46583	-1.46583
LOC100299268	70.1333	4.25249	81.1548	1.32358	-11.0214	1.68387	1.68387
TRNASTOP-UCA	6.5	3398.69	49.7778	1670.63	-43.2778	1.02459	1.02459
C5AR1	81.0658	253.516	94.1789	53.3328	-13.1131	2.24898	2.24898
LOC112442461	83	2.4761	44.875	1	38.125	1.30807	1.30807
LOC112442485	71.125	3.95221	100	1	-28.875	1.98266	1.98266
LOC506364	81.8845	18.674	94.5091	4.48338	-12.6247	2.05838	2.05838
LOC789748	62.3254	14.9911	94.4941	2.47523	-32.1687	2.59847	2.59847
LOC107131456	40.3182	2.38542	91.1667	1.18692	-50.8485	1.00702	1.00702
LOC101907041	70.4474	4.13401	95.9943	1	-25.5469	2.04754	2.04754
LOC100336589	59.6508	66.8128	85.3107	17.8902	-25.6599	1.90096	1.90096
LOC100852077	52.9947	47.7482	80.8181	15.2626	-27.8234	1.64545	1.64545
LOC112442414	64.2867	43.5573	85.4349	13.7051	-21.1482	1.6682	1.6682
FCAR	53.6675	54.0387	87.1336	10.1267	-33.4661	2.41583	2.41583
LOC132342885	54.1905	3.5395	89.5333	15.8822	-35.3429	-2.16579	-2.16579
MSI2	80.4415	9.68681	95.5677	44.9229	-15.1262	-2.21336	-2.21336
DYNLL2	66.042	23.5313	94.5794	95.3314	-28.5374	-2.01837	-2.01837
OR4D1B	42.849	2.80265	92.8653	5.8569	-50.0163	-1.06334	-1.06334
LPO	79.5042	3.96573	92.0296	82.1527	-12.5254	-4.37265	-4.37265
SEPTIN4	75.7308	5.18748	92.3522	22.3599	-16.6214	-2.10781	-2.10781
LOC100297075	54.9333	4.59002	100	1	-45.0667	2.1985	2.1985
LOC112442865	46.5833	563.628	0	139.179	46.5833	2.0178	2.0178
LOC112442866	0	660.468	50	200.984	-50	1.71641	1.71641
VMP1	29.39	107.23	75.3803	37.999	-45.9903	1.49668	1.49668
LOC112442603	52.6875	2.92332	96.0741	7.85838	-43.3866	-1.42662	-1.42662
ACACA	86.086	7.65649	96.2353	58.6198	-10.1493	-2.93663	-2.93663
LOC100848100	44.5278	2.1187	83.3333	1	-38.8056	1.08318	1.08318
LOC100847724	51.8	2.93289	82.4444	1	-30.6444	1.55232	1.55232
CCL4	46.5679	280.018	91.6315	125.962	-45.0636	1.15253	1.15253
LOC508666	62.3119	1204.99	86.9462	271.517	-24.6343	2.14991	2.14991
CCL16	74.9069	73.5809	93.4997	9.82618	-18.5929	2.90463	2.90463
CCL8	81.5471	61.3956	96.0875	4.5264	-14.5404	3.7617	3.7617
CCL2	38.6746	1263.77	83.1111	74.6058	-44.4365	4.0823	4.0823
LOC112442773	74.3333	1	89.6667	7.77595	-15.3333	-2.95902	-2.95902
NOS2	74.5166	177.41	94.1283	22.7611	-19.6118	2.96244	2.96244
OR1A1D	49.1111	5.93066	83.0602	2.2808	-33.9491	1.37865	1.37865
SPNS2	82.9202	4.57029	95.2743	21.966	-12.3541	-2.26492	-2.26492
SLC13A5	72.8444	47.4955	93.6869	14.0298	-20.8426	1.7593	1.7593
LOC112442823	100	673.035	65	1	35	9.39454	9.39454
CD68	57.2455	926.885	94.4407	352.496	-37.1952	1.39478	1.39478
LOC112442833	72.5833	5.84295	97.1667	1	-24.5833	2.5467	2.5467
LOC132343045	56.0833	4.03831	98.1385	1	-42.0552	2.01375	2.01375
LOC112442806	8.75	33.0706	57	9.25122	-48.25	1.83783	1.83783
PEMT	86.5686	1.92079	97.3041	10.3951	-10.7355	-2.43614	-2.43614
GAST	75.2351	3.33999	98.8813	1	-23.6461	1.73985	1.73985
LOC112442811	70	5.31384	42.5	1	27.5	2.40975	2.40975
LOC112442858	22	17.7748	73.1376	5.68923	-51.1376	1.64353	1.64353
LOC112442859	78.5556	4.81881	93.3333	1	-14.7778	2.26868	2.26868
LOC112442844	56.4722	286.85	73.7056	1	-17.2333	8.16415	8.16415
LOC112442851	29.1429	6003.41	73.8125	16368.7	-44.6696	-1.44708	-1.44708
LOC112442854	71.5833	1	56.6032	638.729	14.9802	-9.31906	-9.31906
LOC132343096	45.1056	1.62439	91.4868	6.45573	-46.3812	-1.99068	-1.99068
LOC112442835	42.7024	4.43595	82.4286	1	-39.7262	2.14924	2.14924
FDXR	87.7396	19.0556	97.7987	5.62341	-10.0591	1.7607	1.7607
CD300A	75.6119	33.5904	96.6641	6.53071	-21.0522	2.36274	2.36274
LOC132343123	80.088	17.0685	93.8646	3.86864	-13.7767	2.14144	2.14144
C20H5orf58	34.375	7.02068	77.8444	2.22716	-43.4694	1.6564	1.6564
LOC132343199	42.4048	2.56455	78.7172	1	-36.3124	1.35871	1.35871
LOC112442985	60.6556	2.98769	94.8485	1	-34.1929	1.57903	1.57903
ARL15	65.3576	5.5963	91.4618	27.3802	-26.1041	-2.29059	-2.29059
LOC132343185	61.1667	3.8337	45.9375	8.197	15.2292	-1.09636	-1.09636
EMB	71.9048	98.1627	95.519	25.4093	-23.6142	1.94982	1.94982
LOC112443080	0	469.956	32	145.886	-32	1.68768	1.68768
CCDC152	49.9306	2.42654	94.9156	1.11094	-44.985	1.12712	1.12712
LOC112443056	63	1	100	41.8084	-37	-5.38572	-5.38572
BASP1	78.0484	724.086	97.0929	142.745	-19.0445	2.34272	2.34272
RETREG1	73.5627	8.39567	93.5744	56.1889	-20.0117	-2.74257	-2.74257
LOC112443051	47.4167	6.77919	99.2857	1	-51.869	2.76111	2.76111
LOC112443052	86.6667	1	73.5	7.77595	13.1667	-2.95902	-2.95902
IRX1	76.6887	3.66751	90.1294	46.3438	-13.4408	-3.6595	-3.6595
LOC112443261	80.3333	1	100	29.7823	-19.6667	-4.89638	-4.89638
LOC112443268	77.8333	62.8277	100	1	-22.1667	5.97333	5.97333
LOC112443277	50.8	2.65503	92.3333	1	-41.5333	1.40873	1.40873
LOC112443221	74.2414	3.49427	91.2571	1	-17.0157	1.80499	1.80499
LOC107131598	73.125	4.2312	87.3889	1	-14.2639	2.08107	2.08107
LOC112443356	88.9375	7.47076	100	1	-11.0625	2.90125	2.90125
LOC112443332	54.8333	7.8881	100	1	-45.1667	2.97968	2.97968
HOMER2	75.9222	3.72282	94.8715	20.0588	-18.9493	-2.42977	-2.42977
LOC112443328	62	16.1922	100	1	-38	4.01723	4.01723
LOC505326	63.2889	3.21665	96.1529	1	-32.8641	1.68556	1.68556
LOC112443154	86.1394	1.61748	75	5.52369	11.1394	-1.77189	-1.77189
LOC112443355	32.0962	7.47076	48.938	1	-16.8418	2.90125	2.90125
LOC112443344	52.95	9.12607	80.0639	1	-27.1139	3.18999	3.18999
LOC112443347	67	2.30869	23.6	7.52736	43.4	-1.70507	-1.70507
LOC112443358	42	152.721	100	28.3548	-58	2.42923	2.42923
LOC112443359	88.5833	1	100	7.77595	-11.4167	-2.95902	-2.95902
CLMN	75.7852	4.50827	92.1766	83.1192	-16.3914	-4.20454	-4.20454
MIR433	82.1852	17.6566	99.5556	1	-17.3704	4.14213	4.14213
MIR410	86.875	1	100	21.4042	-13.125	-4.41982	-4.41982
TNFAIP2	83.7552	30.3812	95.6949	9.19193	-11.9397	1.72474	1.72474
LOC112443329	87.3333	123.289	100	35.5369	-12.6667	1.79466	1.79466
LOC132343473	39.0159	1.23094	91.3939	2.72485	-52.3781	-1.14642	-1.14642
LOC789829	54.7976	2.35558	91.5869	14.1431	-36.7893	-2.58595	-2.58595
LOC112443543	81	1	97.25	14.6028	-16.25	-3.86817	-3.86817
LOC112443547	34.3333	13.9415	56.5	1	-22.1667	3.80132	3.80132
LOC101907965	80.0556	2.84785	98.1433	16.7228	-18.0878	-2.55387	-2.55387
FAM107A	80.245	4.76571	94.864	40.756	-14.619	-3.09625	-3.09625
LOC112443530	98.4286	389.326	83.5	1	14.9286	8.60484	8.60484
LOC112443564	100	10.5624	83.5	1	16.5	3.40087	3.40087
LOC112443540	89	3.95025	100	1	-11	1.98194	1.98194
CCR1	63.9922	567.857	94.9954	161.013	-31.0033	1.81835	1.81835
LOC112443561	24.5	1102.18	70.125	205.042	-45.625	2.42637	2.42637
PPARG	51.2066	15.6144	93.3205	7.22349	-42.1139	1.11211	1.11211
SLC6A6	84.057	64.6415	95.8752	17.9808	-11.8182	1.846	1.846
LOC132343591	64.3968	3.4619	92.8571	1	-28.4603	1.79157	1.79157
LRRC1	84.029	3.60773	95.6178	25.868	-11.5888	-2.842	-2.842
BOLA-DMB	64.1845	58.7066	88.1798	16.3803	-23.9953	1.84156	1.84156
BOLA-DMA	81.9517	77.6875	93.7696	19.9029	-11.8179	1.9647	1.9647
BOLA-DOA	79.1271	24.5247	96.7259	6.74423	-17.5988	1.86251	1.86251
MAPK13	80.7153	3.89837	97.3023	21.3164	-16.587	-2.45102	-2.45102
LOC132343606	81.5	1.28506	52.2667	5.89133	29.2333	-2.19676	-2.19676
TREML2	73.5221	172.711	87.0518	40.9591	-13.5297	2.0761	2.0761
TREM1	66.4869	222.193	94.0745	33.4608	-27.5876	2.73127	2.73127
LOC112443917	0	7.47076	89.6667	1	-89.6667	2.90125	2.90125
CRISP3	54.05	3.34986	79.9373	26.8773	-25.8873	-3.00421	-3.00421
BOLA-DQB	20.8889	80.8489	77.7614	11.5504	-56.8725	2.80728	2.80728
BOLA-DQA5	46	49.9274	92.8333	6.32278	-46.8333	2.9812	2.9812
LOC100848815	52.7564	205.258	85.2333	58.8616	-32.4769	1.80204	1.80204
BOLA-DRB3	73.3	447.613	47.5	64.5152	25.8	2.79454	2.79454
BOLA-DRA	35.8468	1465.09	89.1191	328.761	-53.2723	2.15588	2.15588
LOC112443860	28.8571	1.03752	93.3333	2.19826	-64.4762	-1.08322	-1.08322
LOC104975670	90.3533	2.24346	67.1566	1	23.1967	1.16572	1.16572
LOC132343633	49.0971	4.23119	89.9167	10.0473	-40.8195	-1.24767	-1.24767
OR2H19	35.1944	2.83128	88.5714	5.95229	-53.377	-1.07199	-1.07199
H2BC14	60.005	1.3765	92.505	7.05951	-32.4999	-2.35857	-2.35857
BTN1A1	79.5851	8.24284	94.0179	389.784	-14.4328	-5.56339	-5.56339
H4C19	53.4801	7.30852	72.8019	2.13894	-19.3219	1.77269	1.77269
LOC112443834	56.4167	1.40488	88.1944	5.08944	-31.7778	-1.85706	-1.85706
LOC112443921	88.6667	3.95221	100	1	-11.3333	1.98266	1.98266
LOC112443916	46	5.42831	90.9687	1	-44.9687	2.4405	2.4405
OR9M1	72.375	3.55618	59.6	8.27252	12.775	-1.218	-1.218
LOC132343808	43.8583	2.31539	82.4444	1	-38.5861	1.21126	1.21126
LOC281376	61.0314	61.8884	88.1613	16.294	-27.13	1.92533	1.92533
LOC112444208	77.6667	2.62636	66.3333	1	11.3333	1.39307	1.39307
TTR	71.0043	38.226	95.3989	2.88866	-24.3946	3.72608	3.72608
LOC112444220	77.6667	3.70869	94.7778	1	-17.1111	1.89091	1.89091
LOC112444227	65.447	3.95221	88.7088	1	-23.2618	1.98266	1.98266
LOC132343738	52	8.22024	38.5833	3.97087	13.4167	1.04973	1.04973
CIDEA	76.1882	7.0031	88.3167	55.8917	-12.1285	-2.99657	-2.99657
LIPG	77.2916	3.57413	91.6119	16.053	-14.3203	-2.16718	-2.16718
MYO5B	83.5332	1.77415	96.4965	8.8324	-12.9632	-2.31568	-2.31568
LOC112444239	55.5	3.86873	96.6333	1	-41.1333	1.95186	1.95186
LOC132343797	80.95	6.20565	91.3111	1.92896	-10.3611	1.68576	1.68576
LOC786348	55.7595	20.396	87.036	7.17089	-31.2765	1.50806	1.50806
SERPINB2	69.5197	39.8722	91.4874	8.39434	-21.9676	2.2479	2.2479
HBA1	89.2083	16.427	53.3333	1.84878	35.875	3.15142	3.15142
MSLNL	80.0418	1.26615	96.2994	5.99661	-16.2576	-2.2437	-2.2437
LOC112444382	41.175	79.5165	75.0167	31.578	-33.8417	1.33233	1.33233
RAB26	73.2597	2.13056	93.7965	11.1411	-20.5368	-2.38659	-2.38659
TBC1D24	78.7315	5.41366	97.0602	26.3865	-18.3287	-2.28512	-2.28512
ROGDI	81.2805	5.83325	96.6793	34.7526	-15.3989	-2.57475	-2.57475
LOC132343838	46.5079	4.24694	93.3242	1.77795	-46.8162	1.2562	1.2562
LOC112444364	50	51.2017	73	13.2768	-23	1.94729	1.94729
LOC132343844	59.1302	2.2351	96.4	6.90992	-37.2698	-1.62833	-1.62833
GP2	76.3479	2.48333	93.869	23.7096	-17.5211	-3.25513	-3.25513
LOC112444366	100	10.3395	81.3194	1	18.6806	3.37009	3.37009
PRSS8	77.8718	3.42666	95.61	15.181	-17.7382	-2.14739	-2.14739
LOC101904063	80.1056	38.274	93.6906	10.564	-13.585	1.85721	1.85721
LOC112444389	71.5	39.3062	100	3.26504	-28.5	3.58958	3.58958
LOC132343870	72.9	1.79956	86.9375	8.49942	-14.0375	-2.23972	-2.23972
CCL26	48.859	2.50692	96.7677	9.64329	-47.9087	-1.94361	-1.94361
SERPINE1	69.1367	135.958	84.8486	25.6197	-15.7119	2.40784	2.40784
AZGP1	77.8131	2.98826	96.4309	32.0145	-18.6178	-3.42135	-3.42135
CYP3A74	52.6707	91.9117	86.3549	12.1691	-33.6842	2.91703	2.91703
LOC100295832	47.1	1.20298	85.7222	5.12206	-38.6222	-2.09012	-2.09012
LOC112444473	73.3333	14.1183	87	3.58737	-13.6667	1.97657	1.97657
ANKRD22	69.0741	65.152	87.7831	19.9115	-18.7091	1.71021	1.71021
FAS	76.6614	120.992	90.8916	37.1099	-14.2302	1.70503	1.70503
IFIT2	72.8174	135.714	97.2718	40.6192	-24.4544	1.74034	1.74034
IFIT3	59.4076	126.434	91.8855	27.2495	-32.4779	2.21409	2.21409
LOC100139670	53.0675	118.277	90.1959	46.8104	-37.1284	1.33727	1.33727
SCD	74.0048	37.5307	89.6127	765.953	-15.6079	-4.35111	-4.35111
LOC112444472	60.5	5.17705	82.9333	1.602	-22.4333	1.69226	1.69226
LOC132343963	45.3571	2.11455	87.1333	4.44647	-41.7762	-1.07231	-1.07231
GPAM	67.1897	7.16222	90.4166	169.977	-23.2269	-4.56879	-4.56879
LOC104975998	76.7381	2.54479	61.6966	5.40809	15.0415	-1.08757	-1.08757
LOC788501	45	3.60181	82.1667	1.43876	-37.1667	1.3239	1.3239
DEFB13	74.2993	373.509	92.0303	27.9801	-17.731	3.73867	3.73867
DEFB7	60.1748	118.05	88.1667	31.9203	-27.9919	1.88686	1.88686
LOC132344035	35.8333	1.51926	89	5.19809	-53.1667	-1.77462	-1.77462
LOC112444617	47.9333	2.37301	96.2708	1.16567	-48.3375	1.02557	1.02557
LOC112444634	49.025	4.6543	80.75	1	-31.725	2.21856	2.21856
ANKRD37	61.4237	42.4681	84.5535	2.97083	-23.1298	3.83744	3.83744
LOC112444679	85.5	1	75	3.30998	10.5	-1.72682	-1.72682
LOC104976061	59.1868	3.47816	77.0588	1	-17.872	1.79833	1.79833
LOC104976076	61.3671	70.9513	93.6117	23.8552	-32.2446	1.57253	1.57253
RHOU	73.6057	5.2494	90.1082	41.1953	-16.5025	-2.97226	-2.97226
SRGN	49.6889	2946.78	84.8056	1103.86	-35.1167	1.41659	1.41659
VSIR	82.5901	208.835	96.1661	57.1552	-13.576	1.8694	1.8694
LOC112444781	57.7143	3.8896	100	1.6876	-42.2857	1.20465	1.20465
LOC112444784	39.3333	8.94686	76.6111	1	-37.2778	3.16138	3.16138
LOC112444780	65.0833	7.47076	100	1	-34.9167	2.90125	2.90125
RASSF4	85.2379	16.8422	95.6542	108.257	-10.4163	-2.6843	-2.6843
LOC112444968	59.6111	114.993	100	27.5943	-40.3889	2.0591	2.0591
LOC112444965	0	17.4189	91.5	1	-91.5	4.12258	4.12258
LOC132344227	0	1	45.875	2.82806	-45.875	-1.49981	-1.49981
LOC104976236	69.1361	5.45084	82.6006	1.54698	-13.4645	1.81702	1.81702
LOC107131959	70.3333	3.29107	82.2667	1	-11.9333	1.71856	1.71856
LDHA	58.7622	922.681	95.956	180.44	-37.1938	2.35431	2.35431
LOC112444939	77.8333	3.95221	56.75	1	21.0833	1.98266	1.98266
OR8G4	39.5	2.9631	93	1.32999	-53.5	1.15569	1.15569
OR8G3F	77.1667	2.72693	54.7311	5.75152	22.4356	-1.07667	-1.07667
LOC112444866	76.625	3.87105	89.6667	1	-13.0417	1.95272	1.95272
LOC100847905	81.1569	3.97728	91.8	1	-10.6431	1.99178	1.99178
LOC132344199	71.6	6.34965	84.6667	1	-13.0667	2.66668	2.66668
MS4A8	46.2412	79.4388	82.2491	21.9909	-36.0079	1.85294	1.85294
SCGB2A2	54.125	1.85456	94.9286	8.30588	-40.8036	-2.16306	-2.16306
ASRGL1	76.5245	104.984	94.7074	20.6825	-18.1829	2.34369	2.34369
LOC112444974	58.4333	21.2563	100	1	-41.5667	4.40982	4.40982
LOC132344224	62.4891	7.64857	83.7412	1.8762	-21.252	2.02738	2.02738
CPT1A	85.4297	70.1844	98.7604	20.9564	-13.3307	1.74376	1.74376
LOC132344215	60.3333	2.96863	95.3241	1	-34.9907	1.5698	1.5698
LOC112444883	50.6622	4.19372	97.2363	9.11676	-46.5741	-1.12029	-1.12029
IL13RA1	58.0242	205.157	85.5296	66.4474	-27.5054	1.62645	1.62645
LOC107131991	58.0278	5.15555	96.6667	18.7223	-38.6389	-1.86056	-1.86056
LOC783491	50.9167	5.69049	83.1659	1.84744	-32.2492	1.62302	1.62302
HPRT1	53.3722	85.4669	89.0992	31.4202	-35.727	1.44367	1.44367
LOC132344289	71.0556	10.9904	88.9167	1.09566	-17.8611	3.32638	3.32638
MAMLD1	82.503	3.67556	94.3613	21.6811	-11.8582	-2.5604	-2.5604
LOC101902960	44.6667	1.30103	97.0064	3.59677	-52.3397	-1.46705	-1.46705
LOC112445067	97.1429	5.69393	76.8571	14.112	20.2857	-1.30942	-1.30942
LOC101908200	36.6286	5.27664	73.6667	2.41166	-37.0381	1.12959	1.12959
BTK	56.572	20.3059	83.8241	6.65049	-27.2521	1.61036	1.61036
TCEAL8	25	34.4819	87.5333	78.0221	-62.5333	-1.17804	-1.17804
LOC112445280	44.5833	2.49325	73.5	12.6595	-28.9167	-2.34413	-2.34413
CAPN6	56.8359	1.72165	88.9126	13.4777	-32.0767	-2.96871	-2.96871
LOC132344326	37.7294	109.624	68.4931	17.0822	-30.7636	2.682	2.682
ASB12	50.9966	2.75449	92.9763	7.15276	-41.9797	-1.37671	-1.37671
CYBB	56.2689	189.882	82.0143	36.2222	-25.7454	2.39016	2.39016
SMIM30	75.775	2.63455	97.875	12.5731	-22.1	-2.25471	-2.25471
LOC112445239	100	5.31384	81.4333	1	18.5667	2.40975	2.40975
LOC112445250	80	40.4408	93	5.83996	-13	2.79178	2.79178
LOC112445259	83	8.05901	16.5	1	66.5	3.0106	3.0106
LOC132344361	78.5978	374.616	94.873	13.016	-16.2752	4.84705	4.84705
ASB11	69.2309	4.57326	96.0307	60.3987	-26.7998	-3.72322	-3.72322
MID1	74.0856	3.30064	91.4494	36.904	-17.3638	-3.48296	-3.48296
LOC112445288	95.5833	17.6365	71.1667	2.3752	24.4167	2.89244	2.89244
LOC132344368	35.3419	2.93277	89.1859	1.19717	-53.844	1.29264	1.29264
LOC788962	6.66667	3.10805	57.7222	6.34354	-51.0556	-1.02928	-1.02928
LOC132344741	82.8889	3.604	66.7917	7.86496	16.0972	-1.12584	-1.12584
LOC112445470	60.8333	4.02581	89.0157	105.03	-28.1824	-4.70538	-4.70538
LOC112441504	53.5279	1.52666	89.8584	11.2187	-36.3305	-2.87746	-2.87746
LOC132344750	57.6	11.3556	95.2682	3.92878	-37.6682	1.53125	1.53125
LOC790255	85.8068	19.59	95.8894	5.43713	-10.0826	1.8492	1.8492
LOC132342123	77.3003	15.5246	89.9756	2.98195	-12.6753	2.38023	2.38023
LOC112445511	78.6242	1.62095	67.7899	4.09333	10.8343	-1.33644	-1.33644
LOC132344752	58.7458	5.79622	76	1.12141	-17.2542	2.36979	2.36979
LOC104972629	65.9375	34.9207	80.3333	5.56745	-14.3958	2.64899	2.64899
LOC780876	27.5	1	80.8542	43.51	-53.3542	-5.44327	-5.44327
LOC112445525	43.9375	5.2644	77.0417	30.0615	-33.1042	-2.51358	-2.51358
LOC112445528	69.5	9.27214	87.1406	1.34795	-17.6406	2.78213	2.78213
LOC112445533	72.4287	8.2382	50	1.73541	22.4287	2.24705	2.24705
LOC101907804	55.3333	3.5596	93.2226	15.9032	-37.8893	-2.15953	-2.15953
LOC100851999	24.4545	1.72684	90.0333	13.3115	-65.5788	-2.94647	-2.94647
LOC132344759	86.2763	4.97645	56.1857	1.89895	30.0906	1.38991	1.38991
LOC112445577	34.4797	1.43797	90.86	4.92667	-56.3803	-1.77658	-1.77658
LOC112445594	67.6877	1.56747	80.2	8.56757	-12.5123	-2.45045	-2.45045
LOC132344762	94.7518	4.77405	78.2893	2.1526	16.4625	1.14913	1.14913
LOC112445597	51.1995	12.8966	87.1634	2.38437	-35.9639	2.43531	2.43531
LOC104976366	68.6849	29.5658	92.971	9.36457	-24.2861	1.65864	1.65864
LOC112445600	50.4525	1.4857	89.5146	6.12563	-39.0621	-2.04372	-2.04372
LOC522845	65.1569	22.6945	80.9112	6.20115	-15.7542	1.87173	1.87173
LOC132344765	65.3598	9.44181	78.5758	143.243	-13.216	-3.92326	-3.92326
LOC101907471	48.32	15.195	83.0542	1.395	-34.7342	3.44526	3.44526
LOC781152	31.6811	3.76142	81.1624	21.2273	-49.4813	-2.49657	-2.49657
LOC112445626	74.8354	22.2059	97.6	1	-22.7646	4.47287	4.47287
LOC112445646	78.3508	4.29682	90.5542	19.9789	-12.2033	-2.21714	-2.21714
LOC112445648	97.2906	3.18417	79.2855	45.2712	18.0051	-3.82961	-3.82961
LOC101907085	50.4859	33.1801	79.3414	170.746	-28.8556	-2.36346	-2.36346
LOC132344768	72.4325	13.2236	90.3374	375.625	-17.9049	-4.8281	-4.8281
LOC112445652	45.5909	53.9729	97.1429	1.0579	-51.5519	5.67296	5.67296
LOC790500	42.875	1.1738	93.1642	12.2592	-50.2892	-3.38461	-3.38461
LOC768323	56.1314	1.87851	75.4375	46.3315	-19.3061	-4.62434	-4.62434
LOC112445660	78.4821	1.15783	95	5.17459	-16.5179	-2.16002	-2.16002
LOC112445661	66.3859	1.59983	91.4762	7.01278	-25.0903	-2.13207	-2.13207
LOC112445670	68.7012	50.4446	88.6575	1.02456	-19.9563	5.62163	5.62163
LOC112441486	42.9744	1.80276	89.9086	4.58712	-46.9343	-1.34738	-1.34738
LOC112445686	52.1185	6.13098	88.5278	22.3808	-36.4093	-1.86807	-1.86807
LOC112445690	62.1019	3.53413	94.6212	14.1452	-32.5194	-2.00089	-2.00089
LOC107131271	63.0485	14.3196	85.1423	2.8892	-22.0938	2.30925	2.30925
LOC112445694	78.2865	18.9477	96.0288	3.35528	-17.7422	2.49752	2.49752
LOC101902253	46.8816	3.49193	66.6667	1	-19.7851	1.80402	1.80402
LOC132344781	73.8778	2.10517	97.4619	8.52774	-23.5841	-2.01823	-2.01823
LOC104968742	76.6389	1.32884	88.3097	45.5013	-11.6709	-5.09767	-5.09767
LOC785244	75.5061	4.71895	88.065	1.31642	-12.5589	1.84185	1.84185
LOC112445719	80.5575	28.1372	100	1	-19.4425	4.81441	4.81441
LOC112445717	39.3953	2.56501	98.1472	1.27591	-58.752	1.00744	1.00744
LOC112445731	25.4875	1.8995	68	19.638	-42.5125	-3.36996	-3.36996
LOC112445741	77.7553	25.9272	99.8438	3.80562	-22.0884	2.76827	2.76827
LOC101903778	47.5333	2.12506	85.5	7.01653	-37.9667	-1.72325	-1.72325
LOC132344788	17.7	1.96651	90.4473	4.74674	-72.7473	-1.2713	-1.2713
LOC132344789	75.3836	10.5579	86.9944	2.77634	-11.6109	1.92707	1.92707
LOC132344792	63.4358	3.33091	88.6431	72.8137	-25.2073	-4.45022	-4.45022
LOC104968444	67.0048	14.3673	95.5629	215.427	-28.5581	-3.90634	-3.90634
LOC112445756	80.7657	5.71827	92.948	58.205	-12.1823	-3.34749	-3.34749
LOC132344794	70.4756	47.9289	91.6444	382.007	-21.1688	-2.99463	-2.99463
LOC112445761	67.2213	240.871	92.3165	13.0739	-25.0953	4.2035	4.2035
LOC112445768	51.4539	7.21011	88.3916	2.83828	-36.9377	1.34501	1.34501
LOC112445775	62	26.5481	100	1	-38	4.73054	4.73054
LOC112445776	55	1.54054	90.8095	12.1882	-35.8095	-2.98397	-2.98397
LOC132344799	51.7359	6.51003	70.641	1.15	-18.9051	2.50103	2.50103
MIR6526-3	31.5	4.1543	66	1	-34.5	2.05461	2.05461
LOC101901895	53.0417	13.801	78.0577	4.30801	-25.016	1.67968	1.67968
LOC101909825	61.1616	4.01687	88.9094	19.7328	-27.7478	-2.29645	-2.29645
LOC100847267	55	2.60457	88.2538	11.7757	-33.2538	-2.1767	-2.1767
LOC100851913	74.993	4.57721	94.5534	81.3988	-19.5604	-4.15247	-4.15247
LOC112445801	71.7867	57.1467	87.4767	1.89474	-15.6901	4.9146	4.9146
LOC786578	63.6229	1.64175	78.0607	41.3515	-14.4378	-4.65463	-4.65463
LOC786718	62.0042	2.8936	84.8819	55.8229	-22.8777	-4.26992	-4.26992
LOC112445806	63.6842	48.7089	90.6881	5.4101	-27.0039	3.17046	3.17046
LOC132344802	44.1846	3.33447	73.9206	16.0716	-29.736	-2.26898	-2.26898
LOC522364	40	1	95.3854	4.04068	-55.3854	-2.0146	-2.0146
LOC112445822	56.3438	8.86514	94.5455	1.19207	-38.2017	2.89467	2.89467
LOC112445838	82.7281	11.167	67.1667	2.25395	15.5614	2.30871	2.30871
ZIC3	66.5	2.7052	80.1697	23.7734	-13.6697	-3.13554	-3.13554
CD40LG	57.3333	5.60379	96.0616	2.2015	-38.7283	1.34792	1.34792
LOC112445843	69.9933	4.72686	91.6944	1	-21.7011	2.24088	2.24088
LOC112445847	56.8722	2670.84	88.4982	1.33269	-31.626	10.9687	10.9687
LOC112445850	69	15.3436	83.1015	1.19888	-14.1015	3.67787	3.67787
LOC112445846	39.163	410.973	85.4072	42.5873	-46.2441	3.27055	3.27055
KEH36_t01	49.6925	16.5764	26.8333	2051.6	22.8592	-6.95147	-6.95147
KEH36_r01	52.2609	658.106	25.8083	2226.97	26.4525	-1.75869	-1.75869
KEH36_p13	23.75	27.4693	2.94525	1389.71	20.8048	-5.66082	-5.66082
KEH36_t04	24.5845	1222.75	61.5	1	-36.9155	10.2559	10.2559
KEH36_p12	17	364.417	4.13462	805.546	12.8654	-1.14438	-1.14438
KEH36_t10	33.9653	5123.76	2.5	1	31.4653	12.323	12.323
KEH36_t12	25.1389	4433.97	10.4444	2037.61	14.6944	1.12172	1.12172
KEH36_t16	32.8333	3163.75	21.3611	449.201	11.4722	2.8162	2.8162
KEH36_t18	27.6625	466.998	16.5833	1	11.0792	8.86727	8.86727

## Sheet: Intron_DMEGs
Supplementary Table S7D. Intron-associated DMEGs
gene_ID	SCMmethmean	SCMexpmean	Healthymethmean	Healthyexpmean	Δmethylation	Δgene expression	log2FC
LOC132346184	52.3333	15.6056	100	6.9071	-47.6667	1.17591	1.17591
LOC526789	43.3379	4.79114	81.7587	2.05375	-38.4208	1.22211	1.22211
LOC132345459	58.2958	3.53882	83.513	1	-25.2172	1.82327	1.82327
LOC132346278	100	4.01841	88	1.46977	12	1.45104	1.45104
CSTA	61.5485	4.12632	90.0364	1	-28.4878	2.04485	2.04485
BDH1	77.2119	2.63045	90.7686	21.5397	-13.5568	-3.03362	-3.03362
LOC104970904	64.4334	2.29868	86.9648	19.9334	-22.5315	-3.11631	-3.11631
ATP13A4	68.45	2.31742	86.4577	12.452	-18.0077	-2.42579	-2.42579
LOC132345656	45.141	2.54932	88.4647	5.28539	-43.3237	-1.0519	-1.0519
EHHADH	65.0796	4.17602	87.2304	20.7375	-22.1508	-2.31204	-2.31204
LOC112447002	64.36	5.13027	90.4904	1	-26.1303	2.35904	2.35904
LOC132342889	56.8444	2.69178	85.5707	9.96174	-28.7263	-1.88784	-1.88784
HOXD11	78.976	2.10684	67.8147	6.23621	11.1613	-1.56559	-1.56559
LOC132342957	90.0853	1.9385	79.3974	4.27823	10.6879	-1.14207	-1.14207
DHRS9	62.694	72.8805	86.5346	13.5031	-23.8407	2.43224	2.43224
NOSTRIN	63.2835	1.34816	87.2975	9.86685	-24.014	-2.87159	-2.87159
COBLL1	68.8059	4.29469	86.1453	68.2753	-17.3395	-3.99074	-3.99074
LOC132342965	79.2917	9.68121	95.6735	1.80047	-16.3819	2.42681	2.42681
LOC132343558	48.5265	5.56694	80.9374	2.17218	-32.4109	1.35774	1.35774
LOC112442196	54.4284	2.70089	82.6305	1	-28.2021	1.43343	1.43343
LOC132343010	43.4066	1.8827	86.5075	5.07951	-43.1008	-1.43189	-1.43189
STAT1	68.6978	254.917	85.441	74.7375	-16.7432	1.77013	1.77013
LOC112442375	53.7453	3.42659	84.2837	1	-30.5384	1.77678	1.77678
FZD5	70.2475	5.19217	92.0804	24.0315	-21.8329	-2.21052	-2.21052
CRYGB	79.0342	4.24725	89.9911	1.20169	-10.9569	1.82146	1.82146
C2H2orf80	62.3073	3.11164	81.6042	16.9902	-19.2969	-2.44895	-2.44895
IDH1	73.5006	23.99	85.6268	355.341	-12.1262	-3.8887	-3.8887
FN1	66.3305	72.9712	89.4493	9.86989	-23.1188	2.88622	2.88622
CXCR2	66.5157	1156.47	87.0701	270.778	-20.5544	2.09455	2.09455
CXCR1	80.7339	1404.46	93.3627	410.143	-12.6288	1.77581	1.77581
LOC132343300	55.9021	14.4939	89.8485	6.58029	-33.9464	1.13922	1.13922
IRS1	71.1354	3.46592	84.2143	29.0286	-13.0789	-3.06616	-3.06616
IQCC	55.2778	3.42524	99.5556	6.9147	-44.2778	-1.01346	-1.01346
FABP3	71.3488	27.2026	86.9029	1285.54	-15.5542	-5.56249	-5.56249
PTAFR	61.4173	722.474	89.5468	198.981	-28.1295	1.86032	1.86032
THEMIS2	74.9098	62.116	90.7228	18.5057	-15.813	1.747	1.747
FAM110D	54.5317	2.23964	93.9746	6.31425	-39.4428	-1.49535	-1.49535
SLC30A2	75.2421	2.13707	89.1208	11.1893	-13.8787	-2.38841	-2.38841
MPC2	67.9269	26.3342	89.622	111.738	-21.6951	-2.08511	-2.08511
FCGR3A	75.9564	399.671	88.6631	54.9978	-12.7067	2.86137	2.86137
FCER1G	42.7063	1592.34	71.2824	494.002	-28.5761	1.68856	1.68856
CD1E	32.6157	32.9249	80.6431	4.99549	-48.0274	2.72048	2.72048
LOC781726	100	7.58532	83.8333	2.46783	16.1667	1.61997	1.61997
ARHGEF11	72.5541	23.1112	90.1253	6.6147	-17.5713	1.80485	1.80485
LOC112445860	42.9778	3.79493	80.1019	1.89594	-37.1241	1.00116	1.00116
S100A8	60.009	516.522	71.4939	110.23	-11.4849	2.22832	2.22832
S100A12	57.8034	2774.84	90.7835	292.919	-32.9801	3.24383	3.24383
S100A9	57.6213	414.23	80.29	72.6865	-22.6686	2.51067	2.51067
TMOD4	76.1199	2.49845	93.9987	29.0551	-17.8788	-3.53969	-3.53969
CTSK	57.5311	278.747	87.8224	53.0049	-30.2913	2.39476	2.39476
C3H1orf54	68.9967	4.24301	91.0125	1.16742	-22.0158	1.86177	1.86177
LOC132344805	53.3796	3.58175	84.7647	1	-31.3851	1.84066	1.84066
CD101	68.6094	74.6529	88.7601	18.9908	-20.1508	1.9749	1.9749
C3H1orf162	16.6667	677.434	65.25	162.242	-48.5833	2.06193	2.06193
SARS1	66.4178	261.327	80.6474	77.1254	-14.2296	1.76058	1.76058
LOC132344991	57.5204	6.1408	84.8234	1.80566	-27.303	1.7659	1.7659
TGFBR3	69.9682	4.63948	90.8338	36.5697	-20.8656	-2.97862	-2.97862
LOC511531	58.7827	69.9174	87.4014	18.9673	-28.6188	1.88214	1.88214
DDAH1	65.6965	4.75866	88.3898	28.0489	-22.6933	-2.55932	-2.55932
GIPC2	66.5554	2.32105	88.5207	32.0649	-21.9652	-3.78815	-3.78815
WLS	67.1916	229.702	88.6382	36.3251	-21.4466	2.66073	2.66073
HOOK1	73.2816	3.45437	88.7476	17.5271	-15.466	-2.34309	-2.34309
PRKAA2	72.8014	3.99105	87.3536	20.8926	-14.5521	-2.38816	-2.38816
TTC39A	76.8712	3.3984	92.3533	14.7566	-15.4821	-2.11843	-2.11843
PLK3	83.3467	31.6527	93.4524	10.1661	-10.1057	1.63857	1.63857
SLC6A9	81.2577	62.1591	93.5506	19.6222	-12.293	1.66348	1.66348
C3H1orf210	77.8433	4.20647	92.4139	29.1817	-14.5706	-2.79438	-2.79438
TMEM125	69.9555	2.80544	86.216	13.3906	-16.2606	-2.25492	-2.25492
CSF3R	70.429	766.618	86.6814	246.142	-16.2525	1.63902	1.63902
EFHD1	78.7417	4.79577	90.5251	101.627	-11.7835	-4.40537	-4.40537
SH3BP4	79.4115	6.79171	92.5021	72.1372	-13.0906	-3.4089	-3.4089
LOC100336476	70.9761	17.4335	90.2049	5.44416	-19.2288	1.67908	1.67908
LOC112446353	69.0198	3.08421	91.6246	1	-22.6048	1.6249	1.6249
AGR2	72.9896	1.95582	89.2144	11.8103	-16.2248	-2.5942	-2.5942
LOC132345074	26.9841	5.68268	53.4734	1	-26.4893	2.50657	2.50657
FGL2	72.9915	132.145	88.6071	36.3938	-15.6157	1.86035	1.86035
LOC132345084	60.68	3.94489	86.6661	1.0479	-25.9861	1.91249	1.91249
PRKAR2B	68.1549	3.76298	89.5164	21.7448	-21.3615	-2.53073	-2.53073
GPR22	45	4.48738	98.5625	9.38171	-53.5625	-1.06398	-1.06398
LOC132345185	58.8885	3.44363	86.5823	1	-27.6938	1.78393	1.78393
LOC112446330	56.5972	3.08971	94.2222	1	-37.625	1.62747	1.62747
LOC101908154	66.6124	4.89646	93.0565	1.4993	-26.4441	1.70745	1.70745
HIBADH	67.8554	12.8873	90.7422	90.5646	-22.8868	-2.81299	-2.81299
LOC101904529	14.5	12.4309	85	5.85994	-70.5	1.08497	1.08497
GCK	72.7991	3.2589	90.872	44.339	-18.0729	-3.76612	-3.76612
LOC132345186	58.2487	1.86381	78.6699	8.53052	-20.4212	-2.19438	-2.19438
LOC100337457	63.1041	33.5598	88.2532	9.40237	-25.149	1.83564	1.83564
CLEC5A	63.9204	85.0018	83.5263	22.0525	-19.6059	1.94655	1.94655
LOC615948	45.6667	4.30207	87.5	9.1337	-41.8333	-1.08617	-1.08617
LOC101903933	0	4.02325	100	1.58868	-100	1.34053	1.34053
SMARCD3	79.1261	1.24094	92.6452	9.78169	-13.5192	-2.97865	-2.97865
GLIPR1	70.3999	157.825	89.1494	35.9058	-18.7495	2.13604	2.13604
GLYCAM1	54.2946	479.344	85.1115	21111	-30.8169	-5.46079	-5.46079
PRR13	32.6651	123.724	66.6875	44.0962	-34.0224	1.4884	1.4884
LOC101909736	52.7885	3.25101	67.1374	1	-14.349	1.70089	1.70089
TNS2	80.8648	3.54661	91.2369	22.7316	-10.3721	-2.68019	-2.68019
LOC132345257	89.8492	2.59292	75.8619	5.36788	13.9873	-1.04977	-1.04977
GPD1	74.6046	5.37174	88.9424	50.0752	-14.3378	-3.22064	-3.22064
LOC132345273	71.2921	2.81214	97.5288	1	-26.2367	1.49167	1.49167
INHBE	38.1333	1.61525	87.3741	4.5564	-49.2407	-1.49614	-1.49614
SUOX	33.9834	9.79519	74.7205	21.1924	-40.7371	-1.1134	-1.1134
LOC132345301	61.5	5.53668	88.3333	2.01073	-26.8333	1.4613	1.4613
SPIC	49.6455	4.43552	87.8286	8.89929	-38.1831	-1.00459	-1.00459
PAH	72.5572	2.81213	87.8257	185.919	-15.2685	-6.04687	-6.04687
TIMP3	67.5572	11.3408	87.2267	53.1436	-19.6695	-2.22837	-2.22837
MANSC4	49.0859	3.96415	91.86	11.3975	-42.7741	-1.52363	-1.52363
FAM234B	75.0246	7.60266	90.0406	41.7387	-15.016	-2.45681	-2.45681
HEBP1	67.2791	155.588	86.2156	31.2241	-18.9365	2.317	2.317
LOC513869	52.9319	1.97551	91.7964	6.25907	-38.8645	-1.66372	-1.66372
LOC112446743	62.8036	1.9895	86.9615	7.89942	-24.158	-1.98934	-1.98934
LOC100336869	52.2741	1.66021	82.5205	14.6816	-30.2464	-3.14457	-3.14457
OLR1	56.7932	66.3023	84.4789	22.9091	-27.6857	1.53313	1.53313
CLEC12A	64.7644	163.074	92.0905	26.9861	-27.3261	2.59524	2.59524
A2M	65.5449	50.5362	89.1445	15.0495	-23.5996	1.74761	1.74761
SLC2A3	68.5463	1669.86	86.0805	417.788	-17.5343	1.99889	1.99889
CLEC4A	63.4168	41.1134	86.7829	12.6504	-23.3662	1.70042	1.70042
CLEC6A	73.7221	48.5344	91.2494	13.4529	-17.5274	1.85109	1.85109
TPI1	73.1722	364.899	83.8323	117.961	-10.66	1.62919	1.62919
B4GALNT3	75.8235	2.31193	91.1742	11.0538	-15.3507	-2.25737	-2.25737
LGALS1	60.3019	448.353	75.507	139.374	-15.2051	1.68568	1.68568
GCAT	81.4684	2.30176	93.157	16.2994	-11.6886	-2.82401	-2.82401
APOBEC3Z1	71.3015	76.6561	91.6431	16.2263	-20.3416	2.24006	2.24006
LOC112446629	25.7778	2.65211	83.4	1	-57.6222	1.40714	1.40714
FAM83F	80.3657	2.82872	93.0752	19.3523	-12.7094	-2.77428	-2.77428
NFAM1	77.1772	76.6155	90.3833	22.2014	-13.2062	1.78698	1.78698
LOC100297709	79.4029	4.0033	91.329	34.1132	-11.9261	-3.09107	-3.09107
PYURF	60.6571	13.8987	72.7837	1.95042	-12.1266	2.8331	2.8331
ABCG2	71.1496	6.04803	87.3093	183.533	-16.1597	-4.92343	-4.92343
LOC132345571	67.9288	4.14297	85.924	1.10521	-17.9951	1.90634	1.90634
LOC112447057	67.459	3.22377	89.7151	20.3988	-22.256	-2.66166	-2.66166
SLC34A2	68.2427	4.04962	86.3258	228.678	-18.083	-5.81939	-5.81939
LOC132345579	64.8333	3.2372	95.1547	1	-30.3214	1.69475	1.69475
LOC112447062	53.619	4.66007	89.0317	2.01737	-35.4127	1.20787	1.20787
FAM114A1	69.5239	6.29858	86.8362	35.0313	-17.3123	-2.47554	-2.47554
LOC112447158	75.4491	4.3888	90.0908	1	-14.6417	2.13383	2.13383
KIT	71.7954	5.14721	85.9384	53.25	-14.1431	-3.37092	-3.37092
LOC112447086	43.8576	1.43612	82.8846	3.50358	-39.027	-1.28665	-1.28665
CSN1S1	52.3645	1109.68	77.2472	48263.4	-24.8827	-5.44271	-5.44271
CSN2	53.0857	1319.16	79.021	51580	-25.9353	-5.28913	-5.28913
HSTN	52.6546	186.126	82.9555	9931.35	-30.3009	-5.73764	-5.73764
CSN1S2	64.1422	375.26	84.2907	16553.1	-20.1485	-5.46307	-5.46307
CSN3	49.6664	181.032	74.9978	6306.12	-25.3314	-5.12244	-5.12244
LOC104968905	33.5714	3.71611	72.1111	13.9669	-38.5397	-1.91015	-1.91015
CXCL8	53.2947	2921.2	73.9719	277.923	-20.6771	3.3938	3.3938
CXCL5	71.0097	146.107	84.3448	31.4643	-13.3351	2.21524	2.21524
LOC112447165	60.746	3.02792	93.733	1	-32.9869	1.59833	1.59833
PARM1	65.5914	61.6094	89.8191	18.0834	-24.2277	1.76849	1.76849
CXCL9	70.0803	15.806	93.1795	4.65622	-23.0991	1.76324	1.76324
ANXA3	70.7394	23.9109	91.8238	6.40858	-21.0843	1.89959	1.89959
PLAC8B	68.3537	305.561	87.021	63.6501	-18.6674	2.26323	2.26323
PLAC8A	62.2687	117.48	86.4031	10.8521	-24.1343	3.43636	3.43636
GPAT3	70.9766	43.1399	88.3255	12.5779	-17.3489	1.77813	1.77813
LOC107132585	66.8	6.4494	44.8571	1	21.9429	2.68917	2.68917
PSAPL1	50	2.26843	100	4.99161	-50	-1.13781	-1.13781
ADGRE3	65.0369	208.446	84.2279	31.9831	-19.1911	2.70429	2.70429
ADGRE5	69.4988	355.528	86.8784	103.414	-17.3796	1.78153	1.78153
LOC132345691	77.657	57.0561	88.0027	14.6549	-10.3458	1.961	1.961
LOC112447504	90	2.01633	25	12.4754	65	-2.62928	-2.62928
MUC16	63.9373	3.8379	86.4053	18.7775	-22.468	-2.29061	-2.29061
LOC132345817	18	4.73789	61.4444	2.25636	-43.4444	1.07025	1.07025
SHFL	76.3185	41.2454	87.358	11.9014	-11.0395	1.7931	1.7931
AP1M2	70.4275	2.55657	89.4475	19.192	-19.0199	-2.90822	-2.90822
CAMSAP3	82.8837	2.25015	94.1066	17.8511	-11.2229	-2.98792	-2.98792
CD320	68.9748	2.9841	85.9803	13.685	-17.0056	-2.19723	-2.19723
STAP2	74.3018	1.75495	90.4843	13.0242	-16.1825	-2.89169	-2.89169
IL5	49.0609	2.61769	90.9326	1	-41.8717	1.38829	1.38829
IRF1	82.2757	498.133	92.8518	143.864	-10.5761	1.79182	1.79182
LOC112447386	64.2387	5.21238	93.3369	1.5427	-29.0982	1.75648	1.75648
ZNF475	53.2987	2.56569	86.7971	1	-33.4983	1.35935	1.35935
HK3	72.0604	51.3071	90.9223	11.1695	-18.8619	2.19959	2.19959
REEP6	72.6865	3.9556	92.1692	24.9612	-19.4827	-2.65772	-2.65772
C7H5orf24	58.6284	1	70.8784	5.86968	-12.25	-2.55328	-2.55328
LOC112447551	14.5	1.88022	100	4.31429	-85.5	-1.19822	-1.19822
CD74	64.0976	2212.68	86.058	520.291	-21.9604	2.08841	2.08841
RHOBTB3	68.0999	5.67503	89.8908	25.174	-21.7909	-2.14923	-2.14923
ERAP2	65.0547	45.8914	89.5565	12.262	-24.5017	1.90404	1.90404
LOC112447568	78.6131	6.22263	92.3542	1.93817	-13.7411	1.68283	1.68283
NUDT12	67.7069	2.81294	91.4986	14.3916	-23.7917	-2.35507	-2.35507
LOC132345918	88.4722	5.52704	100	1	-11.5278	2.46651	2.46651
LOC132345922	52.1667	2.52425	32.1667	1	20	1.33586	1.33586
NFIB	66.2868	4.59278	83.2959	68.6434	-17.0091	-3.90168	-3.90168
LOC132346042	63.8184	4.21688	85.3711	1	-21.5527	2.07618	2.07618
CD274	66.6343	94.0912	86.4529	30.0627	-19.8186	1.64608	1.64608
INSL6	55.2524	3.99909	91.1685	1	-35.9161	1.99967	1.99967
ALDH1A1	60.3324	5.71849	80.2194	30.6609	-19.8871	-2.42269	-2.42269
UNC13B	72.7451	3.6058	90.5421	15.9791	-17.797	-2.14779	-2.14779
LOC516849	63.8707	1.99042	86.8326	12.8133	-22.9618	-2.68649	-2.68649
CCDC107	68.5208	11.9946	86.3611	3.76248	-17.8403	1.67262	1.67262
LOC132345962	58.1643	1.13559	90.0166	4.73877	-31.8523	-2.06107	-2.06107
LPL	68.3369	37.2284	82.1573	193.72	-13.8204	-2.3795	-2.3795
ADAMDEC1	59.8956	10.6545	83.2522	3.51743	-23.3566	1.59888	1.59888
CCL19	47.4167	2.86383	85.0374	1.26109	-37.6207	1.18327	1.18327
RASEF	68.8273	3.35376	88.7507	29.6736	-19.9234	-3.14533	-3.14533
FBP1	64.3841	5.03005	86.3077	25.0273	-21.9236	-2.31486	-2.31486
ABCA1	68.1098	41.6539	90.1468	11.8568	-22.037	1.81273	1.81273
BSPRY	74.42	4.93587	91.2067	23.7612	-16.7867	-2.26723	-2.26723
TNFSF15	65.3735	52.3953	89.3533	10.1108	-23.9798	2.37355	2.37355
TLR4	56.0195	337.988	74.3084	99.4948	-18.2889	1.76428	1.76428
SDHAF4	74.1176	2.867	90.536	13.8267	-16.4184	-2.26984	-2.26984
LOC132346166	63.6925	2.99893	88.3528	1	-24.6603	1.58445	1.58445
SH3BGRL2	66.4766	5.14445	86.1982	110.012	-19.7215	-4.4185	-4.4185
ECHDC1	69.6586	13.2533	93.64	127.562	-23.9814	-3.26677	-3.26677
LOC132346187	52.4395	8.47898	85.9155	2.28584	-33.476	1.89117	1.89117
LOC112448046	76.5404	4.28459	98.8645	1	-22.3241	2.09916	2.09916
LOC132346157	60.412	3.16141	84.6379	1	-24.2258	1.66057	1.66057
PTPRK	60.9905	2.42687	85.8262	10.0708	-24.8357	-2.05301	-2.05301
ENPP3	59.5943	1.43916	86.8976	6.52791	-27.3033	-2.18139	-2.18139
VNN2	65.4014	391.972	84.9489	80.2486	-19.5475	2.2882	2.2882
LOC101904510	59.6584	4.96022	91.4708	1.3951	-31.8123	1.83004	1.83004
ERO1A	65.8149	139.3	87.434	36.8881	-21.6191	1.91696	1.91696
GRAMD2A	77.5437	3.96296	91.5535	26.2758	-14.0097	-2.72908	-2.72908
LOC132346291	49.648	4.26958	63.4393	1.25445	-13.7912	1.76704	1.76704
LOC101908015	38.25	9.81203	82.5303	31.4217	-44.2803	-1.67914	-1.67914
LOC132346292	45.5	2.35865	100	1	-54.5	1.23796	1.23796
LOC100298434	97.8	2.03515	78	5.79572	19.8	-1.50985	-1.50985
LOC104968753	12.8889	5.5073	59.1667	11.4513	-46.2778	-1.05609	-1.05609
BRB	53.1083	125.673	88.2202	27.7341	-35.1119	2.17994	2.17994
RNASE6	39.8333	429.672	62.2083	56.6234	-22.375	2.92377	2.92377
RNASE4	61.138	14.5077	85.7173	58.566	-24.5793	-2.01325	-2.01325
LOC132346354	55.5957	7.12112	92.9574	1.34985	-37.3616	2.3993	2.3993
LOC112448546	63.1667	16.5122	100	6.99191	-36.8333	1.23977	1.23977
TPM1	77.2371	16.6376	87.5882	88.5033	-10.3511	-2.41128	-2.41128
TLN2	69.2733	1.74863	89.3875	8.10691	-20.1142	-2.21293	-2.21293
RORA	67.5636	10.1301	89.3231	53.1557	-21.7595	-2.39157	-2.39157
LOC112448487	69.5739	5.88701	96.1597	1.24217	-26.5858	2.24467	2.24467
C10H15orf48	55.4146	219.934	70.968	47.6463	-15.5535	2.20663	2.20663
LOC132346310	57.5457	1.1444	91.3868	3.97531	-33.8411	-1.79648	-1.79648
LGALS3	76.4177	1769.62	90.1279	514.365	-13.7102	1.78257	1.78257
LOC107132877	62.9891	48.6009	92.6895	15.3094	-29.7003	1.66656	1.66656
RAB15	76.6491	3.84498	92.2906	16.9308	-15.6415	-2.1386	-2.1386
DIO2	64.5131	4.15169	83.057	23.1956	-18.5439	-2.48208	-2.48208
STON2	72.3898	5.9267	89.3491	36.1932	-16.9593	-2.61042	-2.61042
LOC132346315	52.0213	1.53314	87.2673	5.85951	-35.246	-1.93429	-1.93429
LOC783680	62.0252	4345.46	50.7687	1633.52	11.2565	1.41153	1.41153
IL1R2	67.5311	57.3474	87.5884	9.16424	-20.0572	2.64564	2.64564
HK2	71.096	74.7187	89.9535	20.9262	-18.8575	1.83616	1.83616
XDH	74.5532	89.2956	87.4576	778.415	-12.9044	-3.12388	-3.12388
LOC112448869	56.9852	2.56093	86.4818	1	-29.4966	1.35667	1.35667
LOC132346508	50.7172	4.10097	90.3205	1	-39.6033	2.03596	2.03596
GALM	68.6453	12.3506	87.1612	76.7801	-18.5159	-2.63615	-2.63615
IL1A	67.869	64.1971	84.5681	9.34504	-16.6991	2.78024	2.78024
IL1B	47.7879	444.35	71.7431	76.7206	-23.9553	2.53401	2.53401
LOC132346583	90	5.06932	78.1667	1	11.8333	2.34179	2.34179
CAPG	70.6818	176.904	89.4307	53.7606	-18.7489	1.71834	1.71834
LOC132346591	78.318	2.66946	89.7666	24.4334	-11.4486	-3.19423	-3.19423
MXD1	71.9199	298.958	90.5495	85.8654	-18.6297	1.79979	1.79979
LRATD1	60.1326	4.4115	87.0271	22.9926	-26.8946	-2.38183	-2.38183
LPIN1	77.745	5.41076	91.4077	31.1889	-13.6627	-2.52713	-2.52713
LOC100847606	48.6937	2.2979	82.3573	6.67281	-33.6636	-1.53798	-1.53798
PAEP	85.5517	797.896	95.6155	32569.4	-10.0639	-5.35117	-5.35117
LOC132346646	87.3926	1	99.0174	6.01743	-11.6248	-2.58915	-2.58915
FCN1	85.4986	223.495	95.7563	75.2248	-10.2577	1.57096	1.57096
LRRC26	35.6603	2.64728	58.5938	19.8543	-22.9334	-2.90687	-2.90687
KBTBD6	53.8121	2.89159	100	6.18711	-46.1879	-1.0974	-1.0974
RGCC	76.5133	53.3627	88.8117	12.168	-12.2984	2.13274	2.13274
CAB39L	67.3719	5.54575	91.6332	23.8319	-24.2613	-2.10344	-2.10344
LOC112449048	64.5383	1	84.2417	5.04812	-19.7035	-2.33575	-2.33575
ALOX5AP	74.0099	47.2403	89.6872	13.1827	-15.6772	1.84137	1.84137
LOC112449058	63.6154	3.34249	90.477	1	-26.8615	1.74093	1.74093
LOC132346717	59.8111	7.09222	88.4429	2.69729	-28.6317	1.39473	1.39473
ACOD1	64.1125	138.172	91.6088	41.1169	-27.4963	1.74867	1.74867
LOC112449133	78.8889	4.95086	66.3393	1.69667	12.5496	1.54497	1.54497
LOC132346851	60.7895	2.96098	87.9678	1	-27.1783	1.56607	1.56607
BTBD3	65.7995	4.61517	85.8688	34.9834	-20.0694	-2.92222	-2.92222
SPTLC3	64.8967	1.98188	85.2304	14.4779	-20.3337	-2.86892	-2.86892
NRP1	66.9317	30.4706	89.9469	7.99941	-23.0153	1.92945	1.92945
NEBL	66.0422	4.13911	87.6041	38.0914	-21.562	-3.20207	-3.20207
LOC132346886	61.3515	2.96541	91.3648	1	-30.0133	1.56823	1.56823
VIM	65.0043	1159.46	87.5569	375.092	-22.5526	1.62814	1.62814
HACD1	70.7103	8.58912	86.0199	2.54127	-15.3096	1.75696	1.75696
MRC1	62.2945	14.929	85.8754	4.92692	-23.5809	1.59936	1.59936
RAB18	75.1497	36.9828	85.3332	183.404	-10.1835	-2.3101	-2.3101
SCP2D1	48.817	2.08085	87.3135	4.1964	-38.4965	-1.01198	-1.01198
LOC132346856	63.6886	4.06446	82.6319	1.29376	-18.9433	1.6515	1.6515
LOC132346945	29.2222	4.258	58.3333	1	-29.1111	2.09018	2.09018
LOC112449327	42.1667	1	82.9583	2.13995	-40.7917	-1.09758	-1.09758
ACSS2	66.7982	9.29769	87.1882	166.257	-20.39	-4.1604	-4.1604
LOC104973870	70.1357	3.9275	95.1203	1.28881	-24.9846	1.60758	1.60758
PLTP	73.8779	15.9982	86.5267	4.92393	-12.6488	1.70003	1.70003
LOC112449570	55.2168	2.50502	86.7877	1	-31.5709	1.32482	1.32482
KHDRBS3	73.3523	2.51097	89.2991	11.5856	-15.9468	-2.20602	-2.20602
LOC112449601	48.809	3.22839	93.9561	6.75571	-45.1472	-1.06529	-1.06529
SLA	71.1461	151.978	86.0614	48.0354	-14.9152	1.66169	1.66169
LOC112449572	61.9741	4.42808	86.5246	1.30263	-24.5505	1.76526	1.76526
LOC132342183	70.5329	6.63768	93.0929	1.85936	-22.56	1.83587	1.83587
H3-5	50	3.38389	100	8.2417	-50	-1.28426	-1.28426
LOC132342156	52.0549	2.86592	90.7729	1.40319	-38.718	1.03029	1.03029
CA8	65.7934	4.76413	84.9156	27.9835	-19.1223	-2.55429	-2.55429
LOC104974036	64.4	3.04117	87.0232	1	-22.6232	1.60463	1.60463
LOC132342201	53.2333	1	94.2366	4.09194	-41.0032	-2.03278	-2.03278
LY96	66.9269	61.9242	88.8083	16.0115	-21.8815	1.95139	1.95139
LOC132342163	60.2963	3.63117	85.2742	1	-24.978	1.86043	1.86043
NIPAL2	73.5364	5.36534	91.3799	59.423	-17.8435	-3.46928	-3.46928
SDC2	70.3416	3.49087	87.903	43.4951	-17.5614	-3.63919	-3.63919
CASP1	64.5458	25.9781	80.0946	5.44407	-15.5487	2.25454	2.25454
MMP12	64.1281	15.9084	89.8547	3.90368	-25.7266	2.02688	2.02688
CRYAB	72.1789	9.70784	89.5538	48.7053	-17.3749	-2.32686	-2.32686
LOC132342320	29	3.66504	53	1	-24	1.87383	1.87383
LOC104974223	93.9405	1.8867	83.1956	3.95181	10.7448	-1.06665	-1.06665
CRTAM	60.7666	4.24117	83.5248	17.4699	-22.7582	-2.04234	-2.04234
ARFIP2	76.3477	5.73978	89.0053	26.4343	-12.6576	-2.20334	-2.20334
HBB	44.9444	1.13779	89.5167	2.7962	-44.5722	-1.29723	-1.29723
FOLR1	62.9862	2.37556	87.5132	14.3058	-24.527	-2.59026	-2.59026
DGAT2	71.6108	121.865	90.7809	25.2353	-19.1701	2.27177	2.27177
MUC15	65.3729	5.62253	80.8664	138.104	-15.4936	-4.6184	-4.6184
LOC132342286	51.2833	2.81565	80.8704	1	-29.5871	1.49347	1.49347
ELF5	73.0255	17.2962	89.2126	840.477	-16.187	-5.60268	-5.60268
EHF	67.6434	7.56901	85.9254	135.694	-18.282	-4.1641	-4.1641
LOC132342291	53.7143	2.2436	42.5	1	11.2143	1.16581	1.16581
LOC132342365	62	3.66031	99	1.69707	-37	1.10892	1.10892
SPI1	83.3045	258.172	93.3594	87.0527	-10.0549	1.56837	1.56837
TCN1	64.7281	74.618	85.8555	24.4164	-21.1274	1.61167	1.61167
MFSD4A	81.1364	4.03664	91.4236	28.8397	-10.2872	-2.83683	-2.83683
PIGR	79.3614	4.52474	90.9449	76.1733	-11.5835	-4.07338	-4.07338
CD55	71.7202	227.434	86.1253	73.9424	-14.4051	1.62097	1.62097
RGS2	67.9832	268.087	85.3596	81.6236	-17.3764	1.71564	1.71564
MTARC1	73.8356	5.51295	84.6676	142.615	-10.832	-4.69316	-4.69316
HHIPL2	70.6658	2.41266	86.7237	32.8282	-16.0578	-3.76624	-3.76624
KMO	61.6382	28.8845	90.2783	10.1795	-28.6401	1.50463	1.50463
F5	64.2641	27.7707	88.2206	9.39797	-23.9565	1.56314	1.56314
SELL	63.9077	586.513	86.9378	145.225	-23.03	2.01388	2.01388
DHRS3	78.7082	79.8274	89.4214	22.5623	-10.7132	1.82297	1.82297
ISG15	57.5556	521.366	73.0867	166.951	-15.5312	1.64287	1.64287
LOC525101	54.9333	1.25763	93.8333	3.11358	-38.9	-1.30787	-1.30787
MR1	65.132	41.6311	91.8845	11.4018	-26.7525	1.86841	1.86841
PTGS2	68.3159	53.2886	82.4454	14.5976	-14.1295	1.8681	1.8681
IRF6	78.5784	3.2683	93.1758	19.1428	-14.5974	-2.55019	-2.55019
G0S2	49.7945	555.206	72.9508	65.6121	-23.1562	3.08099	3.08099
TLR2	69.8979	158.435	84.7285	51.3705	-14.8305	1.62488	1.62488
MND1	72.1219	6.51993	91.7315	2.07381	-19.6096	1.65257	1.65257
TRIM2	76.2682	3.53363	89.502	29.3511	-13.2339	-3.05419	-3.05419
TMEM154	68.7904	145.587	88.5915	46.3584	-19.8011	1.65098	1.65098
LOC112441989	61.4406	3.20845	93.7822	9.71708	-32.3416	-1.59865	-1.59865
NR3C2	68.0743	3.73847	87.4661	50.8724	-19.3919	-3.76636	-3.76636
LOC132342588	39.541	3.14485	82.0773	1	-42.5363	1.65299	1.65299
PXMP2	70.5382	4.39843	90.1417	19.9756	-19.6034	-2.18318	-2.18318
TMEM120B	72.2582	5.07585	87.8743	88.9479	-15.6162	-4.13124	-4.13124
SDS	73.4531	4288.59	92.1738	1236.63	-18.7207	1.79409	1.79409
RASAL1	76.8773	1.51031	92.3882	17.6075	-15.5109	-3.54327	-3.54327
BICDL1	80.2605	2.93158	90.9258	20.918	-10.6654	-2.835	-2.835
LOC132342636	75.1673	1	90.0874	5.90264	-14.9201	-2.56136	-2.56136
LOC132342651	66	3.84696	100	1.83351	-34	1.06911	1.06911
LOC112441499	85.3333	4.37446	100	1.16275	-14.6667	1.91157	1.91157
LOC504730	55	1.99502	90.75	4.84608	-35.75	-1.28041	-1.28041
LOC132342667	61.6875	2.59495	98	6.13904	-36.3125	-1.2423	-1.2423
VAT1L	72.9892	25.2122	88.9508	6.00732	-15.9616	2.06933	2.06933
ATP2C2	77.7763	1.97318	91.5609	38.0245	-13.7846	-4.26833	-4.26833
LPCAT2	63.1274	86.4226	84.8417	22.3148	-21.7143	1.95341	1.95341
CCL22	67.4894	62.5773	88.8203	17.6212	-21.3309	1.82833	1.82833
CCL17	70.5759	21.9177	95.078	3.39096	-24.5021	2.69233	2.69233
NDRG4	79.3055	3.45051	91.1746	14.4146	-11.8692	-2.06265	-2.06265
RRAD	73.7224	2.41072	90.7825	34.1378	-17.0601	-3.82383	-3.82383
RHPN2	75.1442	1.17842	92.1186	10.039	-16.9745	-3.0907	-3.0907
GPI	76.8377	316.26	95.4841	82.6867	-18.6464	1.93538	1.93538
HPN	81.4994	1.58609	92.3986	9.97488	-10.8992	-2.65283	-2.65283
TYROBP	56.6054	587.551	77.8154	126.838	-21.21	2.21173	2.21173
SPINT2	71.6716	4.42764	84.6153	23.5862	-12.9437	-2.41333	-2.41333
AXL	80.1809	19.124	91.1649	6.47384	-10.984	1.56269	1.56269
LOC100336941	61.3065	29.0184	81.7514	6.62647	-20.4448	2.13065	2.13065
LOC100299268	61.3076	4.25249	86.9905	1.32358	-25.6829	1.68387	1.68387
APOE	53.498	742.618	76.3083	244.246	-22.8102	1.60428	1.60428
SLC1A5	75.9201	138.868	87.9126	42.8201	-11.9925	1.69736	1.69736
C5AR1	67.344	253.516	84.174	53.3328	-16.83	2.24898	2.24898
GYS1	78.5959	62.2756	89.1368	20.4921	-10.5409	1.6036	1.6036
LOC506364	85.135	18.674	96.3387	4.48338	-11.2037	2.05838	2.05838
LOC112442215	69.9851	31.416	88.25	3.29253	-18.2649	3.25423	3.25423
LOC789748	74.0281	14.9911	91.1798	2.47523	-17.1517	2.59847	2.59847
MGC157082	56.7967	31.4575	86.6659	12.2011	-29.8692	1.36639	1.36639
LOC132342756	75.2306	2.06212	59.1118	5.46427	16.1188	-1.4059	-1.4059
LOC100848752	79.5043	22.9298	90.6678	4.95766	-11.1635	2.20949	2.20949
LOC100336589	60.4293	66.8128	84.1984	17.8902	-23.7691	1.90096	1.90096
LOC100852077	58.6603	47.7482	85.1563	15.2626	-26.496	1.64545	1.64545
LOC112442414	64.1281	43.5573	83.5439	13.7051	-19.4157	1.6682	1.6682
FCAR	57.2903	54.0387	85.7996	10.1267	-28.5093	2.41583	2.41583
LOC132342885	44.6264	3.5395	81.5485	15.8822	-36.9222	-2.16579	-2.16579
LOC407171	75.7843	214.885	89.6982	63.4976	-13.9139	1.75879	1.75879
MBOAT7	82.4296	104.736	92.9756	33.86	-10.546	1.62911	1.62911
TOM1L1	74.7255	2.68252	90.4071	29.0671	-15.6816	-3.43772	-3.43772
MSI2	81.5121	9.68681	94.3415	44.9229	-12.8294	-2.21336	-2.21336
CUEDC1	78.5333	4.6314	91.0327	22.5663	-12.4995	-2.28465	-2.28465
LPO	75.7341	3.96573	89.8147	82.1527	-14.0806	-4.37265	-4.37265
SEPTIN4	76.7409	5.18748	89.7546	22.3599	-13.0137	-2.10781	-2.10781
LOC112442603	58.9742	2.92332	94.1842	7.85838	-35.21	-1.42662	-1.42662
ACACA	77.3093	7.65649	93.3838	58.6198	-16.0745	-2.93663	-2.93663
LOC100847724	57.1717	2.93289	83.5758	1	-26.404	1.55232	1.55232
CCL4	43	280.018	76.8019	125.962	-33.8019	1.15253	1.15253
CCL3	45.5735	628.971	85.0628	228	-39.4893	1.46396	1.46396
LOC508666	52.5908	1204.99	73.8041	271.517	-21.2132	2.14991	2.14991
CCL8	64.3306	61.3956	76.3056	4.5264	-11.975	3.7617	3.7617
CCL2	73.8295	1263.77	93.3407	74.6058	-19.5112	4.0823	4.0823
NOS2	77.8937	177.41	91.8605	22.7611	-13.9668	2.96244	2.96244
NXN	74.1458	4.15217	92.1989	18.7173	-18.053	-2.17243	-2.17243
SPNS2	76.0215	4.57029	91.9005	21.966	-15.879	-2.26492	-2.26492
XAF1	71.2046	69.2723	92.6309	22.2935	-21.4263	1.63566	1.63566
SLC13A5	76.2823	47.4955	94.047	14.0298	-17.7647	1.7593	1.7593
PEMT	82.8629	1.92079	94.9697	10.3951	-12.1068	-2.43614	-2.43614
LOC132343065	59.2444	4.33279	99.1515	2.0671	-39.9071	1.06769	1.06769
GAST	70.2463	3.33999	87.8466	1	-17.6003	1.73985	1.73985
SAO	43.8571	1.90597	84.5462	4.6688	-40.689	-1.29253	-1.29253
LOC132343079	62.3889	12.7112	82.1401	70.0295	-19.7512	-2.46187	-2.46187
LOC132343086	46.4524	3.45606	92.5222	7.74911	-46.0698	-1.1649	-1.1649
METRNL	80.2121	39.8682	90.9186	9.53405	-10.7066	2.06408	2.06408
DCXR	95.9025	5.03925	73.6027	15.9624	22.2998	-1.6634	-1.6634
LOC112442708	28.3333	2.47069	65.2222	5.79025	-36.8889	-1.22871	-1.22871
FDXR	82.2682	19.0556	94.0252	5.62341	-11.757	1.7607	1.7607
CD300A	74.2202	33.5904	89.7588	6.53071	-15.5387	2.36274	2.36274
LOC132343123	69.3753	17.0685	88.4626	3.86864	-19.0872	2.14144	2.14144
LOC112442985	66.5747	2.98769	91.9406	1	-25.3659	1.57903	1.57903
CD180	60.4237	26.9321	89.8368	9.99182	-29.4132	1.43051	1.43051
ARL15	67.2046	5.5963	92.1657	27.3802	-24.9611	-2.29059	-2.29059
EMB	72.265	98.1627	89.1934	25.4093	-16.9285	1.94982	1.94982
LOC132343187	55.4768	5.26703	85.3135	1.52921	-29.8367	1.78421	1.78421
PRLR	62.1284	3.50898	85.5791	14.515	-23.4507	-2.04842	-2.04842
BASP1	67.6127	724.086	85.934	142.745	-18.3212	2.34272	2.34272
RETREG1	70.6414	8.39567	89.2373	56.1889	-18.5959	-2.74257	-2.74257
LOC100139061	76.6364	1.85129	87.7241	8.32417	-11.0876	-2.16878	-2.16878
LOC112443221	79.875	3.49427	100	1	-20.125	1.80499	1.80499
LOC520626	50.5644	4.06513	91.688	11.3309	-41.1236	-1.47889	-1.47889
MFGE8	74.917	19.9341	89.5099	552.54	-14.5929	-4.79277	-4.79277
HOMER2	72.8164	3.72282	91.4672	20.0588	-18.6508	-2.42977	-2.42977
ABHD17C	72.7453	3.89577	88.8703	16.6974	-16.125	-2.09965	-2.09965
NRG4	67.7053	2.53221	90.7598	13.0239	-23.0545	-2.36269	-2.36269
LOC505326	44.9667	3.21665	89.6898	1	-44.7231	1.68556	1.68556
LOC617313	35.9143	3.91344	78.21	8.8454	-42.2957	-1.17649	-1.17649
EGLN3	73.4938	35.678	86.4254	9.35594	-12.9316	1.93108	1.93108
GPR68	73.9419	3.59411	88.7814	16.4287	-14.8395	-2.19251	-2.19251
CLMN	74.8527	4.50827	89.5574	83.1192	-14.7047	-4.20454	-4.20454
TNFAIP2	78.1789	30.3812	92.7785	9.19193	-14.5997	1.72474	1.72474
LOC132343503	64.8007	1.30072	84.0146	5.57989	-19.2139	-2.10092	-2.10092
FAM107A	78.1501	4.76571	89.7162	40.756	-11.5661	-3.09625	-3.09625
SLC38A3	82.1815	1.77331	92.9327	8.87235	-10.7512	-2.32287	-2.32287
CCR1	64.1706	567.857	90.573	161.013	-26.4024	1.81835	1.81835
LOC132343591	73.0692	3.4619	92.4747	1	-19.4055	1.79157	1.79157
LRRC1	79.0598	3.60773	92.3394	25.868	-13.2796	-2.842	-2.842
BOLA-DMB	57.7594	58.7066	83.1706	16.3803	-25.4111	1.84156	1.84156
BOLA-DMA	68.6966	77.6875	85.2206	19.9029	-16.524	1.9647	1.9647
BOLA-DOA	64.2911	24.5247	80.8418	6.74423	-16.5508	1.86251	1.86251
SMIM40	50.2197	3.3153	89.1535	6.95916	-38.9338	-1.06978	-1.06978
MAPK13	83.5421	3.89837	94.4095	21.3164	-10.8674	-2.45102	-2.45102
LOC132343606	71.7459	1.28506	85.15	5.89133	-13.4041	-2.19676	-2.19676
TREML2	67.6118	172.711	83.0722	40.9591	-15.4603	2.0761	2.0761
TREM1	54.1856	222.193	83.3018	33.4608	-29.1162	2.73127	2.73127
VEGFA	80.4444	133.967	90.7146	34.0729	-10.2702	1.97518	1.97518
CRISP3	63.6786	3.34986	84.8238	26.8773	-21.1452	-3.00421	-3.00421
BOLA-DQB	39.3462	80.8489	86.9348	11.5504	-47.5886	2.80728	2.80728
BOLA-DQA5	47.5	49.9274	71.5385	6.32278	-24.0385	2.9812	2.9812
LOC100848815	20.2121	205.258	33.7828	58.8616	-13.5707	1.80204	1.80204
BOLA-DRB3	50.9949	447.613	70.7642	64.5152	-19.7692	2.79454	2.79454
BOLA-DRA	63.2	1465.09	82.3081	328.761	-19.1081	2.15588	2.15588
AIF1	57.524	36.9623	87.6312	13.2381	-30.1073	1.48136	1.48136
LST1	48.4929	143.093	71.7286	18.874	-23.2357	2.92248	2.92248
LOC132343583	35.5397	1.64248	85.3364	4.25079	-49.7967	-1.37185	-1.37185
LOC132343683	66.75	3.1713	37	7.26494	29.75	-1.19588	-1.19588
CARMIL1	65.1345	4.46272	88.893	18.2627	-23.7585	-2.0329	-2.0329
LY86	73.846	40.4878	91.8271	13.0572	-17.9811	1.63265	1.63265
CYB5A	74.7323	10.9256	90.9561	83.9903	-16.2239	-2.9425	-2.9425
LOC281376	63.1682	61.8884	85.4697	16.294	-22.3015	1.92533	1.92533
LOC112444208	55.4434	2.62636	91.1255	1	-35.6821	1.39307	1.39307
TTR	59.2139	38.226	87.2394	2.88866	-28.0255	3.72608	3.72608
LIPG	76.7296	3.57413	91.8955	16.053	-15.166	-2.16718	-2.16718
MYO5B	75.9168	1.77415	90.4542	8.8324	-14.5374	-2.31568	-2.31568
LOC132343797	67.863	6.20565	88.8533	1.92896	-20.9903	1.68576	1.68576
SERPINB2	63.447	39.8722	81.8709	8.39434	-18.4239	2.2479	2.2479
MSLNL	81.9284	1.26615	93.8112	5.99661	-11.8827	-2.2437	-2.2437
LOC132343844	53.4032	2.2351	88.5895	6.90992	-35.1863	-1.62833	-1.62833
GPRC5B	63.739	3.71033	88.0264	14.7384	-24.2873	-1.98996	-1.98996
GP2	70.8398	2.48333	85.8089	23.7096	-14.9691	-3.25513	-3.25513
PRSS8	75.8206	3.42666	95.5258	15.181	-19.7052	-2.14739	-2.14739
LOC101904063	77.0562	38.274	90.6777	10.564	-13.6215	1.85721	1.85721
NUPR2	90.4048	6.50241	79.4399	17.114	10.9648	-1.39613	-1.39613
LOC132343870	64.9076	1.79956	89.5326	8.49942	-24.625	-2.23972	-2.23972
CCL26	61.6047	2.50692	90.5152	9.64329	-28.9104	-1.94361	-1.94361
SERPINE1	75.3108	135.958	95.1413	25.6197	-19.8305	2.40784	2.40784
AZGP1	78.4734	2.98826	93.2594	32.0145	-14.786	-3.42135	-3.42135
CYP3A74	62.2233	91.9117	87.0373	12.1691	-24.814	2.91703	2.91703
ANKRD22	58.8933	65.152	87.5069	19.9115	-28.6136	1.71021	1.71021
FAS	69.8616	120.992	87.8802	37.1099	-18.0186	1.70503	1.70503
IFIT2	75.5556	135.714	86.7143	40.6192	-11.1587	1.74034	1.74034
IFIT3	68.635	126.434	84.4242	27.2495	-15.7892	2.21409	2.21409
RBP4	81.6188	16.1831	92.0783	2.23808	-10.4595	2.85416	2.85416
PGAM1	73.6134	496.889	84.4651	135.695	-10.8517	1.87256	1.87256
SCD	67.4267	37.5307	83.6791	765.953	-16.2524	-4.35111	-4.35111
C26H10orf95	50.2857	3.38374	89.3667	7.07174	-39.081	-1.06345	-1.06345
LOC112444472	60.0414	5.17705	90.2933	1.602	-30.2519	1.69226	1.69226
GPAM	75.8348	7.16222	88.1927	169.977	-12.3579	-4.56879	-4.56879
SPADH1	56.6583	2.25019	80.3491	10.3557	-23.6908	-2.20231	-2.20231
CHST15	78.5914	92.5051	92.6073	29.8396	-14.0159	1.6323	1.6323
LOC132343976	71.011	6.61371	92.6026	28.451	-21.5916	-2.10495	-2.10495
NPS	38.4309	2.69411	79.3866	8.22274	-40.9557	-1.60981	-1.60981
LOC132344028	75.3664	1.21656	86.0368	5.63511	-10.6704	-2.21164	-2.21164
LAP	70.3519	6.77566	94.3169	2.23762	-23.965	1.5984	1.5984
DEFB13	57.9098	373.509	79.3698	27.9801	-21.46	3.73867	3.73867
DEFB10	49.9785	1.7532	77.1142	6.9749	-27.1357	-1.99218	-1.99218
DEFB7	48.4325	118.05	70.2116	31.9203	-21.7792	1.88686	1.88686
LOC132344035	18.5	1.51926	96.1667	5.19809	-77.6667	-1.77462	-1.77462
LOC112444634	24.3333	4.6543	73	1	-48.6667	2.21856	2.21856
LOC104976061	73.5528	3.47816	90.8999	1	-17.3472	1.79833	1.79833
PPP1R3B	78.1052	51.4161	88.9341	16.6343	-10.8289	1.62806	1.62806
LOC132344114	52.6507	5.68954	85.1574	1.93692	-32.5067	1.55455	1.55455
MAP3K21	67.6081	2.68803	91.834	11.3279	-24.2259	-2.07526	-2.07526
LYST	70.843	87.0485	93.3465	28.8972	-22.5035	1.59089	1.59089
DNAJC12	63.3067	6.57347	85.0673	224.997	-21.7605	-5.0971	-5.0971
VSIR	68.8975	208.835	86.8081	57.1552	-17.9106	1.8694	1.8694
DDIT4	65.4303	277.447	80.2284	82.4511	-14.7981	1.7506	1.7506
P4HA1	71.8567	47.8044	91.7266	15.3288	-19.8699	1.6409	1.6409
PLAU	75.7116	119.489	92.2908	35.2891	-16.5791	1.75958	1.75958
RASSF4	76.4369	16.8422	89.7514	108.257	-13.3145	-2.6843	-2.6843
LOC107131959	65.4783	3.29107	88.1098	1	-22.6315	1.71856	1.71856
LOC100847905	59.619	3.97728	88.5616	1	-28.9425	1.99178	1.99178
MS4A8	65.6794	79.4388	89.2161	21.9909	-23.5367	1.85294	1.85294
LOC100847182	60.9136	3.60717	78.3144	1	-17.4008	1.85087	1.85087
SCGB1D	74.513	5.71599	91.2716	151.571	-16.7586	-4.72885	-4.72885
SCGB2A2	65.6263	1.85456	92.8477	8.30588	-27.2215	-2.16306	-2.16306
ASRGL1	79.6317	104.984	93.818	20.6825	-14.1863	2.34369	2.34369
LOC132344224	69.6214	7.64857	91.5388	1.8762	-21.9174	2.02738	2.02738
LOC508879	80.807	2.64496	94.2671	17.03	-13.4602	-2.68676	-2.68676
CPT1A	78.8609	70.1844	94.2404	20.9564	-15.3794	1.74376	1.74376
LOC777594	62.6931	77.7292	94.703	8.61667	-32.0099	3.17325	3.17325
IL13RA1	61.2169	205.157	83.5238	66.4474	-22.3069	1.62645	1.62645
LOC132344291	53	3.59499	100	9.19466	-47	-1.35481	-1.35481
LOC783491	100	5.69049	86.4444	1.84744	13.5556	1.62302	1.62302
LOC101906863	100	4.20562	37.5	1	62.5	2.07232	2.07232
LOC132344289	64.943	10.9904	82.0583	1.09566	-17.1153	3.32638	3.32638
LOC101902201	55.5	11.843	100	24.0074	-44.5	-1.01944	-1.01944
LOC101902960	56.1333	1.30103	95.6667	3.59677	-39.5333	-1.46705	-1.46705
BTK	60.798	20.3059	84.3851	6.65049	-23.5871	1.61036	1.61036
CAPN6	58.6377	1.72165	85.4904	13.4777	-26.8527	-2.96871	-2.96871
PGK1	65.1529	259.948	81.7873	61.0103	-16.6344	2.0911	2.0911
LOC132344326	44.7167	109.624	71.6759	17.0822	-26.9593	2.682	2.682
CYBB	56.5841	189.882	82.253	36.2222	-25.669	2.39016	2.39016
LOC521092	55.6111	3.88415	33.6444	8.11656	21.9667	-1.06327	-1.06327
ASB11	62.0351	4.57326	89.7407	60.3987	-27.7056	-3.72322	-3.72322
MID1	63.1119	3.30064	83.7828	36.904	-20.6709	-3.48296	-3.48296
CRLF2	72.5353	30.8253	90.4907	6.53353	-17.9555	2.23818	2.23818
LOC112445470	71.9475	4.02581	86.9423	105.03	-14.9948	-4.70538	-4.70538
LOC132344750	63.3916	11.3556	94.0008	3.92878	-30.6092	1.53125	1.53125
LOC132342115	83.9476	12.6721	94.5768	2.32346	-10.6292	2.44731	2.44731
LOC132344752	58.2533	5.79622	87.2	1.12141	-28.9467	2.36979	2.36979
LOC104972629	70.5154	34.9207	82.069	5.56745	-11.5535	2.64899	2.64899
LOC780876	65.4937	1	89.0626	43.51	-23.5689	-5.44327	-5.44327
LOC112445525	78.3491	5.2644	65.9279	30.0615	12.4213	-2.51358	-2.51358
LOC112445528	51.8333	9.27214	83.5	1.34795	-31.6667	2.78213	2.78213
LOC132344754	45.8611	4.054	84.4581	8.48153	-38.597	-1.06498	-1.06498
LOC112445533	62.4476	8.2382	82.1442	1.73541	-19.6965	2.24705	2.24705
LOC101907804	58.6333	3.5596	92.4861	15.9032	-33.8528	-2.15953	-2.15953
LOC132344759	67.6429	4.97645	100	1.89895	-32.3571	1.38991	1.38991
LOC112445577	36.6667	1.43797	82.1111	4.92667	-45.4444	-1.77658	-1.77658
LOC112445594	66.2215	1.56747	79.0354	8.56757	-12.8139	-2.45045	-2.45045
LOC112445597	55.7734	12.8966	93.1962	2.38437	-37.4228	2.43531	2.43531
LOC104976366	67.9269	29.5658	85.681	9.36457	-17.7541	1.65864	1.65864
LOC112445600	57.3832	1.4857	88.7639	6.12563	-31.3807	-2.04372	-2.04372
LOC132344764	57.1457	5.20308	92.067	1	-34.9214	2.37937	2.37937
LOC112445605	27.122	1.92822	92.7789	5.07729	-65.657	-1.39679	-1.39679
LOC522845	52.5816	22.6945	79.9119	6.20115	-27.3303	1.87173	1.87173
LOC132344765	63.4229	9.44181	78.3604	143.243	-14.9375	-3.92326	-3.92326
LOC101907471	58.8953	15.195	79.8408	1.395	-20.9455	3.44526	3.44526
LOC781152	60.6038	3.76142	84.0334	21.2273	-23.4296	-2.49657	-2.49657
LOC112445626	66.8	22.2059	84.4688	1	-17.6687	4.47287	4.47287
LOC100297248	69	9.08823	7	4.33525	62	1.06788	1.06788
LOC101907085	82.2338	33.1801	98.1042	170.746	-15.8704	-2.36346	-2.36346
LOC112445657	61.75	31.7139	77.9881	2.41673	-16.2381	3.71399	3.71399
LOC112445661	2	1.59983	87.6429	7.01278	-85.6429	-2.13207	-2.13207
LOC132344772	68.2007	4.25264	98.9583	1	-30.7576	2.08836	2.08836
LOC100140130	51.7232	7.93098	79.4213	106.017	-27.6981	-3.74065	-3.74065
LOC112445686	36.3121	6.13098	86.2986	22.3808	-49.9865	-1.86807	-1.86807
LOC107131271	56.7375	14.3196	75.1303	2.8892	-18.3928	2.30925	2.30925
LOC112445695	65.5059	1.72975	93.6643	24.0197	-28.1584	-3.79558	-3.79558
LOC100848282	88.5238	35.8943	74.7758	3.23559	13.748	3.47165	3.47165
LOC100848051	97.25	3.02956	71.35	6.32324	25.9	-1.06155	-1.06155
LOC104968742	76.6071	1.32884	91.7576	45.5013	-15.1504	-5.09767	-5.09767
LOC112445719	43.35	28.1372	89.7875	1	-46.4375	4.81441	4.81441
LOC112445731	40	1.8995	83.5556	19.638	-43.5556	-3.36996	-3.36996
LOC132344785	40.3333	5.22785	78.9341	1	-38.6008	2.38622	2.38622
LOC112445741	78.8909	25.9272	97.94	3.80562	-19.0491	2.76827	2.76827
LOC101903778	58.1805	2.12506	92.4118	7.01653	-34.2313	-1.72325	-1.72325
LOC132344789	65.82	10.5579	81.4192	2.77634	-15.5992	1.92707	1.92707
LOC107131803	56.2905	1.68278	94.6961	14.9248	-38.4055	-3.14879	-3.14879
LOC132344791	71.7636	181.754	92.8019	26.0869	-21.0383	2.8006	2.8006
LOC132344792	57.4619	3.33091	95.8935	72.8137	-38.4316	-4.45022	-4.45022
LOC784541	67.4105	35.321	91.0435	11.6752	-23.633	1.59709	1.59709
LOC104968444	65.2442	14.3673	92.2359	215.427	-26.9917	-3.90634	-3.90634
LOC132344794	68.5041	47.9289	89.3987	382.007	-20.8946	-2.99463	-2.99463
LOC112445761	72.1547	240.871	86.9489	13.0739	-14.7942	4.2035	4.2035
LOC112445768	84.1915	7.21011	62.1053	2.83828	22.0862	1.34501	1.34501
LOC132344796	57.4839	2.72825	90.1525	26.8933	-32.6687	-3.3012	-3.3012
LOC112445776	28.1471	1.54054	75	12.1882	-46.8529	-2.98397	-2.98397
LOC112445777	100	2.14552	61.6652	33.0943	38.3348	-3.94718	-3.94718
LOC132344798	20	29.1661	89.0185	12.7943	-69.0185	1.18879	1.18879
LOC115945178	68.5308	4.10733	100	1.10234	-31.4692	1.89763	1.89763
LOC101901895	54.5164	13.801	81.0042	4.30801	-26.4878	1.67968	1.67968
LOC101902810	73.5316	1.27899	84.0017	25.5215	-10.4701	-4.31864	-4.31864
LOC101909825	74.1585	4.01687	86.5837	19.7328	-12.4252	-2.29645	-2.29645
LOC112445797	71.9716	10.4824	84.6329	1.0394	-12.6613	3.33415	3.33415
LOC100337093	68.7576	5.7146	88.0186	34.6345	-19.261	-2.59948	-2.59948
LOC100851913	71.6795	4.57721	88.8952	81.3988	-17.2157	-4.15247	-4.15247
LOC786718	59.6667	2.8936	76.375	55.8229	-16.7083	-4.26992	-4.26992
LOC132344802	60.4583	3.33447	75.4319	16.0716	-14.9736	-2.26898	-2.26898
LOC112445812	28	1	99.4471	2.55889	-71.4471	-1.35552	-1.35552
LOC132344804	39.375	1.32464	81.418	4.04619	-42.043	-1.61097	-1.61097
LOC112445838	81.5897	11.167	98.9348	2.25395	-17.3451	2.30871	2.30871
ZIC3	48	2.7052	86.0082	23.7734	-38.0082	-3.13554	-3.13554
GPR101	70.9441	21.5141	91.3546	4.02219	-20.4105	2.41923	2.41923
RBMX	83.1894	3.37566	47.5405	27.9976	35.6488	-3.05206	-3.05206
LOC112445837	68.6094	15.2126	100	1	-31.3906	3.92719	3.92719
OR52AB4B	67.8252	6.07821	100	2.06276	-32.1748	1.55907	1.55907

## Sheet: GeneBody_DMEGs
Supplementary Table S7E. Gene body–associated DMEGs
gene_ID	SCMmethmean	SCMexpmean	Healthymethmean	Healthyexpmean	Δmethylation	Δgene expression	log2FC
KRTAP8-1	57.375	3.1762	91.8668	1	-34.4918	1.6673	1.6673
LOC112446936	37.6333	7.71796	83.1667	2.39688	-45.5333	1.68706	1.68706
LOC101907866	25.875	2.93122	100	10.5019	-74.125	-1.84108	-1.84108
LOC112446982	36.875	2.67532	94.875	6.96869	-58	-1.38117	-1.38117
CLDN8	75.2849	3.93571	89.3236	19.4837	-14.0387	-2.30757	-2.30757
LOC526789	43.3379	4.79114	81.7587	2.05375	-38.4208	1.22211	1.22211
LOC132345459	58.4787	3.53882	83.6522	1	-25.1735	1.82327	1.82327
OR5AC26	36.2955	2.65777	72.0682	8.6892	-35.7727	-1.70901	-1.70901
OR5H28	91.5556	1.78215	76.0556	3.67688	15.5	-1.04487	-1.04487
LOC112448372	13.25	3.86873	72	1	-58.75	1.95186	1.95186
CSTA	62.7632	4.12632	90.607	1	-27.8438	2.04485	2.04485
LOC112448371	67.8889	13.9415	98	1	-30.1111	3.80132	3.80132
BDH1	76.6656	2.63045	91.6372	21.5397	-14.9716	-3.03362	-3.03362
LOC104970904	64.625	2.29868	86.8941	19.9334	-22.2691	-3.11631	-3.11631
ATP13A4	68.2384	2.31742	86.6601	12.452	-18.4216	-2.42579	-2.42579
LOC782776	67.5762	292.912	91.7669	36.2688	-24.1907	3.01367	3.01367
LOC112448336	0	4.07364	26.6667	1	-26.6667	2.02632	2.02632
EHHADH	65.9583	4.17602	86.5423	20.7375	-20.584	-2.31204	-2.31204
LOC112448306	0	55.8934	83.5	13.3211	-83.5	2.06896	2.06896
LOC112448316	57.3333	5.65895	73.5	1	-16.1667	2.50053	2.50053
LOC616200	55.8354	272.947	95.4762	66.025	-39.6408	2.04754	2.04754
LOC112448318	44.75	27.0379	92	4.85057	-47.25	2.47876	2.47876
LOC112448342	68.6667	1	87.5	4.45834	-18.8333	-2.15651	-2.15651
LOC112447002	64.0583	5.13027	90.4856	1	-26.4273	2.35904	2.35904
LOC112448379	56.125	7.47076	89	1	-32.875	2.90125	2.90125
TFF3	76.3139	6.05948	87.9018	146.257	-11.5879	-4.59317	-4.59317
LOC112443625	91.9167	29.1524	81.0625	5.27841	10.8542	2.46544	2.46544
LOC112443700	40	6.82093	87.5	1	-47.5	2.76997	2.76997
DHRS9	61.1891	72.8805	84.9937	13.5031	-23.8046	2.43224	2.43224
NOSTRIN	63.5444	1.34816	87.5946	9.86685	-24.0502	-2.87159	-2.87159
COBLL1	69.3778	4.29469	86.6333	68.2753	-17.2554	-3.99074	-3.99074
LOC132342965	76.1389	9.68121	95.7389	1.80047	-19.6	2.42681	2.42681
LOC132343010	44.9475	1.8827	86.5877	5.07951	-41.6403	-1.43189	-1.43189
STAT1	68.9523	254.917	86.0956	74.7375	-17.1433	1.77013	1.77013
LOC112443691	53.125	2.44828	94.5	1	-41.375	1.29177	1.29177
LOC112443666	64.875	9.8231	82.6667	1	-17.7917	3.29618	3.29618
LOC112442375	55.1125	3.42659	84.9357	1	-29.8232	1.77678	1.77678
C2H2orf80	62.7171	3.11164	80.8861	16.9902	-18.169	-2.44895	-2.44895
IDH1	73.8056	23.99	87.0799	355.341	-13.2743	-3.8887	-3.8887
FN1	68.775	72.9712	90.8904	9.86989	-22.1153	2.88622	2.88622
LOC112443118	63.625	6.29939	81.9889	1.73356	-18.3639	1.86147	1.86147
CXCR2	74.1802	1156.47	89.6902	270.778	-15.5099	2.09455	2.09455
LOC132343586	40.5926	1.84458	86.5556	5.37611	-45.963	-1.54327	-1.54327
LOC112443707	47.1667	7.47076	85.5	1	-38.3333	2.90125	2.90125
FABP3	74.8633	27.2026	86.7797	1285.54	-11.9164	-5.56249	-5.56249
LOC112443643	74.8333	8.51471	100	1	-25.1667	3.08996	3.08996
PTAFR	68.3037	722.474	90.991	198.981	-22.6872	1.86032	1.86032
THEMIS2	78.8741	62.116	91.201	18.5057	-12.3269	1.747	1.747
LOC112443723	7	13.9415	50.7222	1	-43.7222	3.80132	3.80132
LOC112443636	25.3333	5.30356	100	1	-74.6667	2.40696	2.40696
LOC112443692	61.1667	5.42831	87.4444	1	-26.2778	2.4405	2.4405
FCGR3A	71.6634	399.671	89.1001	54.9978	-17.4367	2.86137	2.86137
FCER1G	46.9063	1592.34	75.6115	494.002	-28.7052	1.68856	1.68856
CD1E	42.0278	32.9249	82.1037	4.99549	-40.0759	2.72048	2.72048
LOC781726	58.7202	7.58532	90.1648	2.46783	-31.4446	1.61997	1.61997
ARHGEF11	75.0472	23.1112	91.0644	6.6147	-16.0172	1.80485	1.80485
RAB25	80.2145	2.53657	92.7986	17.1933	-12.5841	-2.7609	-2.7609
LOC112446113	58	1564.8	100	692.361	-42	1.17638	1.17638
S100A8	54.2373	516.522	76.7202	110.23	-22.4829	2.22832	2.22832
S100A12	57.7915	2774.84	89.8842	292.919	-32.0927	3.24383	3.24383
S100A9	68.9657	414.23	81.9685	72.6865	-13.0029	2.51067	2.51067
LOC100848825	89.1587	2.99861	77.3556	8.6921	11.8032	-1.53541	-1.53541
LOC112446124	66.5	10.3179	100	1	-33.5	3.36708	3.36708
TMOD4	75.6595	2.49845	94.8911	29.0551	-19.2316	-3.53969	-3.53969
CTSK	61.1335	278.747	90.9818	53.0049	-29.8483	2.39476	2.39476
C3H1orf54	69.255	4.24301	91.1381	1.16742	-21.8832	1.86177	1.86177
LOC132344805	60.5444	3.58175	92.9962	1	-32.4518	1.84066	1.84066
CD101	65.6058	74.6529	88.9142	18.9908	-23.3084	1.9749	1.9749
SARS1	67.3575	261.327	84.0947	77.1254	-16.7372	1.76058	1.76058
LOC132344991	57.1646	6.1408	84.6465	1.80566	-27.4819	1.7659	1.7659
LOC112446076	26.6667	3.06316	66.5	1	-39.8333	1.61502	1.61502
TGFBR3	71.6212	4.63948	91.2375	36.5697	-19.6163	-2.97862	-2.97862
LOC511531	57.213	69.9174	87.9117	18.9673	-30.6987	1.88214	1.88214
DDAH1	69.1082	4.75866	88.46	28.0489	-19.3518	-2.55932	-2.55932
GIPC2	68.9389	2.32105	88.3728	32.0649	-19.4339	-3.78815	-3.78815
LOC112446159	43.05	11.8156	97.5833	1	-54.5333	3.56262	3.56262
WLS	68.0147	229.702	88.7921	36.3251	-20.7775	2.66073	2.66073
HOOK1	72.2844	3.45437	88.6718	17.5271	-16.3874	-2.34309	-2.34309
PRKAA2	73.8479	3.99105	87.7552	20.8926	-13.9073	-2.38816	-2.38816
LOC112446108	61	10.7061	50	1	11	3.42037	3.42037
C3H1orf210	75.9861	4.20647	94.4041	29.1817	-18.418	-2.79438	-2.79438
LOC112446162	71.9167	2.43436	99.6111	14.6028	-27.6944	-2.58463	-2.58463
LOC112446114	46.6667	381.652	100	168.945	-53.3333	1.17571	1.17571
LOC112446146	66.5	1.31863	100	6.33659	-33.5	-2.26467	-2.26467
LOC618220	55.7778	7.37558	97.699	3.60621	-41.9213	1.03227	1.03227
EFHD1	80.0199	4.79577	90.6861	101.627	-10.6662	-4.40537	-4.40537
LOC112446117	71.0921	6.20786	94.4015	1.70653	-23.3095	1.86303	1.86303
SH3BP4	80.5376	6.79171	92.9637	72.1372	-12.4261	-3.4089	-3.4089
LOC112446163	60.2639	32.7457	91.2857	1	-31.0218	5.03323	5.03323
LOC112446522	60.3611	7.47076	90.5076	1	-30.1465	2.90125	2.90125
UPP1	79.1834	106.033	89.354	23.0587	-10.1706	2.20113	2.20113
AGR2	73.0399	1.95582	88.3875	11.8103	-15.3475	-2.5942	-2.5942
LOC132345074	28.4916	5.68268	54.0705	1	-25.5789	2.50657	2.50657
LOC132345173	40	10.056	77.0833	2.45619	-37.0833	2.03356	2.03356
LOC107132395	54	2.88958	98.6667	8.78728	-44.6667	-1.60455	-1.60455
LOC112446509	59.2315	46.3887	97.7778	21.6249	-38.5463	1.10108	1.10108
FGL2	65.1331	132.145	86.5823	36.3938	-21.4492	1.86035	1.86035
LOC132345084	60.6564	3.94489	86.7946	1.0479	-26.1381	1.91249	1.91249
PRKAR2B	70.6104	3.76298	89.6548	21.7448	-19.0444	-2.53073	-2.53073
GPR22	45.4942	4.48738	93.2066	9.38171	-47.7124	-1.06398	-1.06398
LOC132345185	58.942	3.44363	86.5999	1	-27.6579	1.78393	1.78393
LOC112446330	57.346	3.08971	92.8385	1	-35.4925	1.62747	1.62747
LOC101908154	66.2818	4.89646	93.0275	1.4993	-26.7457	1.70745	1.70745
LOC101902290	47.6667	5.92373	91.6667	13.3723	-44	-1.17467	-1.17467
HIBADH	68.5043	12.8873	90.7764	90.5646	-22.2722	-2.81299	-2.81299
LOC112446500	17.7556	130.903	67.8	45.1027	-50.0444	1.53721	1.53721
GCK	74.5408	3.2589	91.2881	44.339	-16.7473	-3.76612	-3.76612
LOC132345186	57.9065	1.86381	78.7535	8.53052	-20.847	-2.19438	-2.19438
LOC100337457	66.5561	33.5598	88.3285	9.40237	-21.7724	1.83564	1.83564
MIR490	65.1667	5.85307	94	1	-28.8333	2.54919	2.54919
CLEC5A	61.7663	85.0018	84.4022	22.0525	-22.636	1.94655	1.94655
LOC101903933	64.9667	4.02325	100	1.58868	-35.0333	1.34053	1.34053
SMARCD3	80.4641	1.24094	93.8344	9.78169	-13.3703	-2.97865	-2.97865
GLIPR1	69.5273	157.825	88.5963	35.9058	-19.069	2.13604	2.13604
LOC101907549	77.7643	5.72757	98.2222	1.46175	-20.4579	1.97023	1.97023
LOC107131351	48.9167	3.60415	90.2045	1.65926	-41.2879	1.11912	1.11912
GLYCAM1	53.4381	479.344	89.8426	21111	-36.4045	-5.46079	-5.46079
PRR13	33.4173	123.724	69.6163	44.0962	-36.199	1.4884	1.4884
TNS2	84.2756	3.54661	94.2775	22.7316	-10.0019	-2.68019	-2.68019
LOC112446900	63.1296	2.43436	97.5	1	-34.3704	1.28354	1.28354
GPD1	77.5915	5.37174	93.2003	50.0752	-15.6089	-3.22064	-3.22064
MIR763	53.8333	1	89.5	22.4781	-35.6667	-4.49045	-4.49045
LOC112446861	62.8333	1	52.6667	46.173	10.1667	-5.52898	-5.52898
OR6C2	48.3	2.4742	87.6667	5.64819	-39.3667	-1.19083	-1.19083
OR6C69G	63.75	2.51637	100	7.43076	-36.25	-1.56217	-1.56217
PAH	72.1967	2.81213	87.8565	185.919	-15.6598	-6.04687	-6.04687
TIMP3	72.1215	11.3408	87.2277	53.1436	-15.1062	-2.22837	-2.22837
LOC112446901	55.5556	3.8896	100	1.6876	-44.4444	1.20465	1.20465
FAM234B	75.8805	7.60266	91.3592	41.7387	-15.4787	-2.45681	-2.45681
HEBP1	66.8584	155.588	85.5453	31.2241	-18.6869	2.317	2.317
LOC782957	38.5	2.5619	80.1111	5.9354	-41.6111	-1.21213	-1.21213
TAS2R10	25	1.73703	100	6.39571	-75	-1.88048	-1.88048
LOC513869	53.5801	1.97551	92.1218	6.25907	-38.5417	-1.66372	-1.66372
LOC112446743	59.9643	1.9895	86.7367	7.89942	-26.7724	-1.98934	-1.98934
LOC100336869	58.3131	1.66021	82.4109	14.6816	-24.0978	-3.14457	-3.14457
CLEC12A	60.3108	163.074	92.1908	26.9861	-31.88	2.59524	2.59524
A2M	69.711	50.5362	89.712	15.0495	-20.001	1.74761	1.74761
SLC2A3	68.1214	1669.86	87.1833	417.788	-19.0619	1.99889	1.99889
CLEC4A	57.0828	41.1134	83.4909	12.6504	-26.4081	1.70042	1.70042
CLEC6A	72.7017	48.5344	90.5674	13.4529	-17.8657	1.85109	1.85109
LOC112446875	57.5	36.8664	100	7.57681	-42.5	2.28264	2.28264
B4GALNT3	77.7899	2.31193	91.9006	11.0538	-14.1108	-2.25737	-2.25737
GCAT	82.4583	2.30176	94.4569	16.2994	-11.9985	-2.82401	-2.82401
APOBEC3Z1	74.4903	76.6561	92.9623	16.2263	-18.472	2.24006	2.24006
LOC112446629	44.4762	2.65211	79.9074	1	-35.4312	1.40714	1.40714
NFAM1	76.6953	76.6155	90.3992	22.2014	-13.7039	1.78698	1.78698
LOC100297709	80.7325	4.0033	92.0707	34.1132	-11.3382	-3.09107	-3.09107
LOC101908206	81.6139	2.78158	92.0707	13.7352	-10.4568	-2.30391	-2.30391
LOC112447200	36.6667	3.84082	0	1	36.6667	1.94141	1.94141
LOC112447193	66.5333	14.4393	99.35	1	-32.8167	3.85193	3.85193
LOC104972669	74.9619	4.14599	97.0165	1.22868	-22.0546	1.75461	1.75461
LOC112447185	48.625	5.31384	100	1	-51.375	2.40975	2.40975
LOC112447221	52.3333	2.34472	97.8	1	-45.4667	1.22941	1.22941
ABCG2	71.0303	6.04803	86.9121	183.533	-15.8818	-4.92343	-4.92343
LOC132345577	63.4394	5.70976	96.0032	2.20735	-32.5638	1.37112	1.37112
LOC112447057	67.487	3.22377	89.8565	20.3988	-22.3694	-2.66166	-2.66166
SLC34A2	68.6178	4.04962	85.465	228.678	-16.8472	-5.81939	-5.81939
LOC132345579	64.8556	3.2372	91.7667	1	-26.9111	1.69475	1.69475
LOC112447062	49.4149	4.66007	90	2.01737	-40.5851	1.20787	1.20787
FAM114A1	70.0675	6.29858	87.4963	35.0313	-17.4288	-2.47554	-2.47554
LOC112447158	72.9449	4.3888	89.8701	1	-16.9252	2.13383	2.13383
LOC112447208	71.1071	8.94686	90.1875	1	-19.0804	3.16138	3.16138
KIT	72.4505	5.14721	86.6326	53.25	-14.1821	-3.37092	-3.37092
LOC112447086	41.9475	1.43612	81.7869	3.50358	-39.8395	-1.28665	-1.28665
CSN1S1	51.9772	1109.68	77.3399	48263.4	-25.3626	-5.44271	-5.44271
CSN2	54.2474	1319.16	76.9011	51580	-22.6537	-5.28913	-5.28913
HSTN	53.2348	186.126	82.4467	9931.35	-29.2119	-5.73764	-5.73764
CSN1S2	62.948	375.26	83.3847	16553.1	-20.4368	-5.46307	-5.46307
CSN3	50.2618	181.032	74.5157	6306.12	-24.2539	-5.12244	-5.12244
CXCL8	53.6799	2921.2	76.6103	277.923	-22.9304	3.3938	3.3938
CXCL5	77.2104	146.107	87.8015	31.4643	-10.591	2.21524	2.21524
PARM1	67.3905	61.6094	89.9403	18.0834	-22.5498	1.76849	1.76849
CXCL9	69.1371	15.806	93.1905	4.65622	-24.0534	1.76324	1.76324
CXCL10	52.0281	43.0282	73.5456	8.44703	-21.5175	2.34877	2.34877
ANXA3	71.1167	23.9109	92.01	6.40858	-20.8932	1.89959	1.89959
PLAC8B	68.238	305.561	87.2901	63.6501	-19.0521	2.26323	2.26323
PLAC8A	61.2455	117.48	86.6944	10.8521	-25.4488	3.43636	3.43636
GPAT3	71.9038	43.1399	88.6952	12.5779	-16.7914	1.77813	1.77813
FGFBP1	68.7748	5.03479	80.4655	66.373	-11.6907	-3.72059	-3.72059
LOC112447623	66.75	2.61648	100	1	-33.25	1.38763	1.38763
OR7A126	74.5904	3.17087	63.7	9.41979	10.8904	-1.57082	-1.57082
ADGRE3	65.286	208.446	84.8258	31.9831	-19.5398	2.70429	2.70429
ADGRE5	73.7131	355.528	89.3065	103.414	-15.5934	1.78153	1.78153
LOC132345691	76.8757	57.0561	88.6649	14.6549	-11.7892	1.961	1.961
LOC112447504	82.381	2.01633	94.7802	12.4754	-12.3993	-2.62928	-2.62928
MUC16	64.6973	3.8379	86.6524	18.7775	-21.9551	-2.29061	-2.29061
AP1M2	69.7403	2.55657	89.5614	19.192	-19.8211	-2.90822	-2.90822
CD320	72.8697	2.9841	90.1051	13.685	-17.2354	-2.19723	-2.19723
LOC132345713	82.1458	4.54519	97.1	1	-14.9542	2.18434	2.18434
STAP2	74.3069	1.75495	90.7387	13.0242	-16.4318	-2.89169	-2.89169
IL5	53.7646	2.61769	90.3476	1	-36.583	1.38829	1.38829
IRF1	81.4988	498.133	92.7175	143.864	-11.2187	1.79182	1.79182
LOC112447386	66.5593	5.21238	92.6206	1.5427	-26.0612	1.75648	1.75648
HK3	77.561	51.3071	94.2081	11.1695	-16.6471	2.19959	2.19959
REEP6	78.1132	3.9556	93.4857	24.9612	-15.3725	-2.65772	-2.65772
LOC112447663	100	2.4761	62	1	38	1.30807	1.30807
C7H5orf24	65.1533	1	79.1854	5.86968	-14.0321	-2.55328	-2.55328
LOC112447551	45.9643	1.88022	91.4732	4.31429	-45.5089	-1.19822	-1.19822
SLC35A4	87.0199	4.22726	98.7293	1	-11.7095	2.07972	2.07972
CD74	71.6489	2212.68	88.5528	520.291	-16.904	2.08841	2.08841
LOC112447618	78.5	5.01633	100	1	-21.5	2.32663	2.32663
LOC132345848	54.3087	4.42431	84.2639	1	-29.9552	2.14545	2.14545
RHOBTB3	71.5798	5.67503	90.1494	25.174	-18.5696	-2.14923	-2.14923
ERAP2	64.3369	45.8914	89.298	12.262	-24.9611	1.90404	1.90404
NUDT12	67.6207	2.81294	91.8728	14.3916	-24.2521	-2.35507	-2.35507
LOC132345918	82.5833	5.52704	99.0098	1	-16.4265	2.46651	2.46651
LOC101907769	71.9292	1.62601	96.7292	9.11531	-24.8	-2.48695	-2.48695
LOC132345922	46.7857	2.52425	27.1667	1	19.619	1.33586	1.33586
LOC112447915	60.75	8.10098	100	1	-39.25	3.0181	3.0181
IFNAG	66.7857	2.08214	97.6458	8.25618	-30.8601	-1.98741	-1.98741
LOC515953	53.3833	3.54286	88.6006	1	-35.2173	1.82491	1.82491
LOC132345931	42.9167	1.11634	90.6887	2.50382	-47.7721	-1.16535	-1.16535
IFNB1	27.15	5.32609	90.8327	12.1057	-63.6827	-1.18453	-1.18453
LOC112447916	3.4	325.474	100	145.018	-96.6	1.16631	1.16631
NFIB	68.2833	4.59278	83.5955	68.6434	-15.3122	-3.90168	-3.90168
LOC132346042	63.9583	4.21688	85.3798	1	-21.4216	2.07618	2.07618
INSL6	69.6111	3.99909	93.8002	1	-24.1891	1.99967	1.99967
ALDH1A1	60.1905	5.71849	80.6763	30.6609	-20.4858	-2.42269	-2.42269
LOC516849	63.7395	1.99042	87.0054	12.8133	-23.2659	-2.68649	-2.68649
OR13E10	45.385	2.63266	94.3547	5.64271	-48.9697	-1.09987	-1.09987
LOC132345962	57.0398	1.13559	90.6956	4.73877	-33.6557	-2.06107	-2.06107
LPL	64.7804	37.2284	81.6727	193.72	-16.8923	-2.3795	-2.3795
RASEF	73.4857	3.35376	88.1062	29.6736	-14.6205	-3.14533	-3.14533
FBP1	69.4648	5.03005	87.6258	25.0273	-18.161	-2.31486	-2.31486
OR13C2	32.35	5.61004	85.5	2.52837	-53.15	1.14981	1.14981
ABCA1	68.0476	41.6539	90.919	11.8568	-22.8713	1.81273	1.81273
LOC112447910	45.7143	2.87479	83.1333	1	-37.419	1.52346	1.52346
BSPRY	76.9183	4.93587	90.8798	23.7612	-13.9615	-2.26723	-2.26723
TNFSF15	68.8218	52.3953	90.2656	10.1108	-21.4438	2.37355	2.37355
TLR4	59.9478	337.988	83.5087	99.4948	-23.5609	1.76428	1.76428
SDHAF4	75.5066	2.867	90.7283	13.8267	-15.2217	-2.26984	-2.26984
SH3BGRL2	68.2254	5.14445	86.1355	110.012	-17.9101	-4.4185	-4.4185
LOC112448191	54.5	13.9415	91.1667	1	-36.6667	3.80132	3.80132
ECHDC1	70.5415	13.2533	93.052	127.562	-22.5104	-3.26677	-3.26677
LOC132346187	54.0146	8.47898	83.234	2.28584	-29.2194	1.89117	1.89117
TSPYL4	60.5706	7.53124	86.4929	30.557	-25.9222	-2.02054	-2.02054
LOC112448182	69.2222	5.2697	83.625	1	-14.4028	2.39772	2.39772
LOC112448046	78.1015	4.28459	97.5873	1	-19.4858	2.09916	2.09916
LOC112448164	54	51.5124	42.5	3.75041	11.5	3.7798	3.7798
LOC132346157	58.8843	3.16141	87.8857	1	-29.0014	1.66057	1.66057
PTPRK	61.8981	2.42687	86.0018	10.0708	-24.1037	-2.05301	-2.05301
ENPP3	60.1239	1.43916	86.9505	6.52791	-26.8267	-2.18139	-2.18139
VNN2	64.5256	391.972	84.2822	80.2486	-19.7566	2.2882	2.2882
LOC112448170	11	3.39061	0	1	11	1.76154	1.76154
LOC101904510	62.5721	4.96022	91.4381	1.3951	-28.866	1.83004	1.83004
LOC112448166	50	2.64253	100	1	-50	1.40192	1.40192
LOC132346181	44.5	2.05473	86.3	4.99199	-41.8	-1.28067	-1.28067
LOC132346151	84.1973	3.89772	94.531	1	-10.3337	1.96263	1.96263
LOC112448640	48.25	2.29883	0	1	48.25	1.2009	1.2009
LOC112448639	79.5	133.132	27.5833	45.5413	51.9167	1.54761	1.54761
ERO1A	69.7848	139.3	88.235	36.8881	-18.4502	1.91696	1.91696
LOC112448618	80	616.155	100	182.092	-20	1.75862	1.75862
LOC112448602	51.1667	69.9336	77	9.25122	-25.8333	2.91827	2.91827
GRAMD2A	78.6644	3.96296	91.5328	26.2758	-12.8685	-2.72908	-2.72908
LOC132346291	54.4759	4.26958	69.1005	1.25445	-14.6246	1.76704	1.76704
LOC101908015	44.2326	9.81203	78.8626	31.4217	-34.63	-1.67914	-1.67914
LOC132346292	25.5	2.35865	100	1	-74.5	1.23796	1.23796
BRB	76.0939	125.673	93.3362	27.7341	-17.2423	2.17994	2.17994
LOC282340	70.8405	8.79098	91.3422	177.417	-20.5017	-4.33498	-4.33498
RNASE6	38.9	429.672	65.2436	56.6234	-26.3436	2.92377	2.92377
LOC132346354	53.3979	7.12112	91.3647	1.34985	-37.9669	2.3993	2.3993
OR4Q2	44.1437	2.18842	85.9091	5.23333	-41.7654	-1.25784	-1.25784
OR4N5	44.0696	2.9979	81.753	9.4033	-37.6834	-1.64922	-1.64922
OR4G10	54	4.1192	92.9444	1.92599	-38.9444	1.09676	1.09676
LOC781677	0	4.14391	86	9.23043	-86	-1.1554	-1.1554
OR4G8	22.2222	3.51709	76.6667	9.34054	-54.4444	-1.40912	-1.40912
TLN2	71.2306	1.74863	90.0026	8.10691	-18.772	-2.21293	-2.21293
LOC112448614	93	9.95951	70	1	23	3.31608	3.31608
RORA	67.8692	10.1301	89.3578	53.1557	-21.4886	-2.39157	-2.39157
LOC112448651	69	8.94686	93.9333	1	-24.9333	3.16138	3.16138
LOC112448647	45.9167	13.9415	100	1	-54.0833	3.80132	3.80132
LOC112448487	69.3769	5.88701	96.2044	1.24217	-26.8275	2.24467	2.24467
C10H15orf48	65.3669	219.934	75.4958	47.6463	-10.1289	2.20663	2.20663
LOC132346310	57.4131	1.1444	90.4725	3.97531	-33.0594	-1.79648	-1.79648
LGALS3	75.9288	1769.62	90.7803	514.365	-14.8515	1.78257	1.78257
LOC101902937	63.7917	1	94.8333	4.48436	-31.0417	-2.1649	-2.1649
LOC112448633	55.915	56.508	96.0111	28.044	-40.0961	1.01076	1.01076
FOS	78.4537	668.753	88.8436	166.253	-10.3898	2.00809	2.00809
DIO2	65.9647	4.15169	84.0657	23.1956	-18.101	-2.48208	-2.48208
STON2	72.7362	5.9267	90.0312	36.1932	-17.2951	-2.61042	-2.61042
LOC132346315	55.1871	1.53314	88.1978	5.85951	-33.0107	-1.93429	-1.93429
DUSP2	72.9575	391.34	89.4022	91.7248	-16.4447	2.09304	2.09304
LOC112448954	69.9444	3.95221	92.9091	1	-22.9646	1.98266	1.98266
IL1R2	68.9955	57.3474	88.1769	9.16424	-19.1814	2.64564	2.64564
HK2	74.408	74.7187	90.8049	20.9262	-16.3969	1.83616	1.83616
XDH	75.4982	89.2956	88.7428	778.415	-13.2445	-3.12388	-3.12388
LOC132346508	58.3109	4.10097	91.6449	1	-33.334	2.03596	2.03596
GALM	69.3102	12.3506	87.3884	76.7801	-18.0782	-2.63615	-2.63615
LOC112448940	16	639.907	83	167.935	-67	1.92996	1.92996
LOC132346506	18.0909	1.68317	100	7.77269	-81.9091	-2.20723	-2.20723
LOC112448970	65.3333	7.85139	89	1	-23.6667	2.97295	2.97295
IL1A	69.3275	64.1971	84.1911	9.34504	-14.8636	2.78024	2.78024
IL1B	49.6881	444.35	82.5212	76.7206	-32.8331	2.53401	2.53401
LOC132346583	75.65	5.06932	87.75	1	-12.1	2.34179	2.34179
LOC132346591	79.1124	2.66946	90.7575	24.4334	-11.6452	-3.19423	-3.19423
MXD1	77.9968	298.958	92.4143	85.8654	-14.4175	1.79979	1.79979
LOC112448919	58.1667	5.30309	100	1	-41.8333	2.40683	2.40683
LOC112448921	52.75	2.79295	100	1	-47.25	1.48179	1.48179
KRTCAP3	80.7142	2.19423	95.6345	12.8655	-14.9203	-2.55172	-2.55172
IFITM2	79.2714	4.84789	95.2682	1	-15.9968	2.27736	2.27736
LPIN1	78.5164	5.41076	91.9613	31.1889	-13.4448	-2.52713	-2.52713
OR1J6	22.3214	3.36246	74.8611	8.12602	-52.5397	-1.27303	-1.27303
OR1AK3	42.0074	3.43376	89.0667	8.39646	-47.0593	-1.28999	-1.28999
LOC112448913	73.619	9.95951	93.3333	1	-19.7143	3.31608	3.31608
PAEP	84.3636	797.896	95.9914	32569.4	-11.6278	-5.35117	-5.35117
LOC132346646	85.0771	1	97.0312	6.01743	-11.9541	-2.58915	-2.58915
LOC112448908	100	1	72.5	30.1489	27.5	-4.91403	-4.91403
LOC112448904	68.5	64.6679	100	8.21982	-31.5	2.97587	2.97587
LRRC26	70.5407	2.64728	85.9434	19.8543	-15.4027	-2.90687	-2.90687
LOC112449179	57	14.4538	93.1143	1	-36.1143	3.85338	3.85338
RGCC	76.4753	53.3627	88.7167	12.168	-12.2414	2.13274	2.13274
LOC112449173	52.25	152.891	78.375	30.0398	-26.125	2.34756	2.34756
LOC112449172	54	2654.4	95	871.166	-41	1.60737	1.60737
CAB39L	67.2181	5.54575	91.7047	23.8319	-24.4865	-2.10344	-2.10344
LOC112449048	64.546	1	84.2318	5.04812	-19.6858	-2.33575	-2.33575
ALOX5AP	74.2501	47.2403	89.5554	13.1827	-15.3052	1.84137	1.84137
LOC112449058	71.1887	3.34249	90.9284	1	-19.7397	1.74093	1.74093
LOC112449152	75.5	6.73745	94.7833	1	-19.2833	2.7522	2.7522
LOC132346717	51.1504	7.09222	86.7292	2.69729	-35.5787	1.39473	1.39473
LOC112449154	50	2.4761	91.1429	1	-41.1429	1.30807	1.30807
ACOD1	61.2572	138.172	91.7675	41.1169	-30.5102	1.74867	1.74867
LOC112449158	31	13.9415	62	1	-31	3.80132	3.80132
LOC112449424	76.5	8.84845	97.2778	1	-20.7778	3.14543	3.14543
LOC132346851	60.0294	2.96098	87.5606	1	-27.5313	1.56607	1.56607
BTBD3	74.3828	4.61517	89.7348	34.9834	-15.3519	-2.92222	-2.92222
SPTLC3	65.0188	1.98188	85.1954	14.4779	-20.1766	-2.86892	-2.86892
NRP1	68.7556	30.4706	90.2934	7.99941	-21.5378	1.92945	1.92945
NEBL	66.5111	4.13911	87.635	38.0914	-21.1239	-3.20207	-3.20207
LOC132346886	61.3515	2.96541	90.3383	1	-28.9868	1.56823	1.56823
HACD1	70.4075	8.58912	85.8244	2.54127	-15.4169	1.75696	1.75696
SCP2D1	52.7674	2.08085	93.2745	4.1964	-40.5071	-1.01198	-1.01198
LOC132346945	34.7222	4.258	72.1429	1	-37.4206	2.09018	2.09018
LOC112449327	45.3254	1	87.5774	2.13995	-42.252	-1.09758	-1.09758
ACSS2	70.5205	9.29769	88.3119	166.257	-17.7913	-4.1604	-4.1604
LOC112449394	79	7.91621	30	1	49	2.98481	2.98481
LOC112449431	61.6111	11.8991	100	55.4112	-38.3889	-2.21933	-2.21933
LOC112449432	77.5	7.85139	90	1	-12.5	2.97295	2.97295
LOC112449405	38.3333	29.6052	8.875	11.0743	29.4583	1.41863	1.41863
LOC112449452	61.0278	1	99.9444	10.2746	-38.9167	-3.36102	-3.36102
CEBPB	72.0872	1111.2	83.5123	286.813	-11.4251	1.95394	1.95394
KHDRBS3	72.226	2.51097	89.3386	11.5856	-17.1126	-2.20602	-2.20602
LOC112449572	61.9456	4.42808	86.5516	1.30263	-24.606	1.76526	1.76526
LOC132342183	70.1925	6.63768	92.8505	1.85936	-22.658	1.83587	1.83587
LOC132342156	49.3846	2.86592	86.906	1.40319	-37.5214	1.03029	1.03029
LOC112449628	40.75	4.44424	64.5437	1	-23.7937	2.15194	2.15194
CA8	69.4382	4.76413	85.8133	27.9835	-16.3752	-2.55429	-2.55429
LOC132342201	51.3143	1	91.596	4.09194	-40.2817	-2.03278	-2.03278
LY96	66.6777	61.9242	87.9008	16.0115	-21.2231	1.95139	1.95139
LOC132342163	60.4723	3.63117	85.1154	1	-24.6431	1.86043	1.86043
LOC112449632	33.3333	4.5838	100	1	-66.6667	2.19655	2.19655
NIPAL2	74.4001	5.36534	91.4794	59.423	-17.0793	-3.46928	-3.46928
SDC2	72.5785	3.49087	87.9155	43.4951	-15.337	-3.63919	-3.63919
SLC10A5	76.4502	1	90.5834	5.16765	-14.1333	-2.36951	-2.36951
CASP1	62.5118	25.9781	83.2027	5.44407	-20.6909	2.25454	2.25454
MMP12	63.2641	15.9084	88.5771	3.90368	-25.313	2.02688	2.02688
LOC112441676	26.5	7.13984	84.5	1	-58	2.83589	2.83589
LOC112441692	65.5	21.3137	100	1	-34.5	4.41371	4.41371
CRYAB	81.603	9.70784	93.2723	48.7053	-11.6693	-2.32686	-2.32686
LOC112441671	47.7778	4.44424	91.0833	1	-43.3056	2.15194	2.15194
LOC132342320	64.5	3.66504	32.875	1	31.625	1.87383	1.87383
CRTAM	58.8597	4.24117	83.4238	17.4699	-24.5641	-2.04234	-2.04234
LOC112441683	68.25	16.5703	56	47.725	12.25	-1.52614	-1.52614
LOC784200	85.05	6.07015	100	1.53986	-14.95	1.97893	1.97893
LOC112441719	100	72.6322	45	12.1464	55	2.58008	2.58008
ARFIP2	73.1762	5.73978	92.9984	26.4343	-19.8222	-2.20334	-2.20334
LOC112441691	58	3.91047	14.3333	1	43.6667	1.96734	1.96734
OR51T5	83.5	2.2479	64.2917	7.50608	19.2083	-1.73948	-1.73948
OR52S22	23.6	1.52978	79.6667	4.83196	-56.0667	-1.65928	-1.65928
OR52E1	38.8864	5.01936	78.2407	10.6624	-39.3544	-1.08696	-1.08696
LOC112441581	54.8846	1.34035	90.2175	4.06986	-35.3328	-1.60237	-1.60237
FOLR3	72.6176	2.07089	83.2253	17.0967	-10.6077	-3.0454	-3.0454
FOLR1	68.0692	2.37556	89.805	14.3058	-21.7359	-2.59026	-2.59026
DGAT2	72.8076	121.865	90.4911	25.2353	-17.6836	2.27177	2.27177
MUC15	62.9262	5.62253	78.356	138.104	-15.4298	-4.6184	-4.6184
ELF5	71.2132	17.2962	89.5855	840.477	-18.3723	-5.60268	-5.60268
EHF	68.1186	7.56901	86.1111	135.694	-17.9925	-4.1641	-4.1641
LOC112441655	64.6667	4.76963	96.7	1.72376	-32.0333	1.46832	1.46832
OR4A2M	43.1727	5.91618	87.2582	13.3808	-44.0854	-1.17742	-1.17742
OR8K5B	60.0444	4.6946	100	1.98433	-39.9556	1.24235	1.24235
OR8K1	84.6515	5.39298	66.6667	2.56231	17.9848	1.07364	1.07364
OR8J16	37.7647	7.09045	72.1	2.1217	-34.3353	1.74066	1.74066
OR8J3F	40.9524	5.34354	95.625	1.61848	-54.6726	1.72316	1.72316
OR8H14	89.2857	8.24189	75	2.43772	14.2857	1.75744	1.75744
OR8K63	84.25	7.81776	45.6667	1.77843	38.5833	2.13615	2.13615
OR8K5	50	7.85522	81.1667	2.75838	-31.1667	1.50983	1.50983
OR8J3	40.1825	2.22165	87.7876	9.81747	-47.6051	-2.14372	-2.14372
OR5M13D	54.3185	5.36596	86.5212	1.8539	-32.2027	1.53327	1.53327
OR5M10	38.5556	4.55769	75	12.6785	-36.4444	-1.47601	-1.47601
MIR130A	67.2917	1	95.6667	26.4098	-28.375	-4.723	-4.723
OR5B142	46.7108	2.16609	93.4123	5.66598	-46.7015	-1.38724	-1.38724
OR5AN1M	32.7778	3.12896	87.5238	6.81584	-54.746	-1.12321	-1.12321
OR4C188	73.5	4.10381	23.5	8.63033	50	-1.07245	-1.07245
PIGR	80.2513	4.52474	92.5372	76.1733	-12.2858	-4.07338	-4.07338
HHIPL2	72.6326	2.41266	89.5028	32.8282	-16.8702	-3.76624	-3.76624
LOC112441946	50	13.713	89.1667	2.92528	-39.1667	2.22889	2.22889
SELL	64.2963	586.513	86.4514	145.225	-22.1551	2.01388	2.01388
ISG15	62.1189	521.366	88.0428	166.951	-25.9239	1.64287	1.64287
LOC112441892	50	38.2383	76.1667	1	-26.1667	5.25694	5.25694
LOC112441902	14.25	101.713	69	44.2647	-54.75	1.20028	1.20028
LOC112441922	45.6667	7.47076	95.5	1	-49.8333	2.90125	2.90125
MR1	65.9496	41.6311	92.7864	11.4018	-26.8368	1.86841	1.86841
PTGS2	76.2572	53.2886	88.8304	14.5976	-12.5732	1.8681	1.8681
LOC112441926	41.4167	7.47076	90.4222	1	-49.0056	2.90125	2.90125
LOC112441928	55.5	2.4761	100	1	-44.5	1.30807	1.30807
LOC112441917	0	15.4249	97.25	1	-97.25	3.94719	3.94719
IRF6	79.1923	3.2683	92.8305	19.1428	-13.6382	-2.55019	-2.55019
G0S2	67.4896	555.206	81.662	65.6121	-14.1724	3.08099	3.08099
LOC112441901	25	9.62768	100	1	-75	3.26719	3.26719
FGG	53.1165	2.34567	89.1882	7.93432	-36.0717	-1.75811	-1.75811
TRIM2	75.7966	3.53363	89.4607	29.3511	-13.6641	-3.05419	-3.05419
LOC112442122	61.1667	7.47076	100	2.3752	-38.8333	1.6532	1.6532
LOC112442135	100	1	82	3.75041	18	-1.90705	-1.90705
LOC112442100	85	12.0507	100	1	-15	3.59104	3.59104
NR3C2	68.4866	3.73847	87.7491	50.8724	-19.2625	-3.76636	-3.76636
LOC112442101	83.5	4.7229	67.1667	1	16.3333	2.23967	2.23967
LOC132342588	41.9338	3.14485	82.4568	1	-40.523	1.65299	1.65299
LOC101903064	80	2.82228	90.8095	20.1812	-10.8095	-2.83808	-2.83808
PXMP2	77.8554	4.39843	90.771	19.9756	-12.9156	-2.18318	-2.18318
LOC112442118	26.7857	1	94.5	5.12561	-67.7143	-2.35772	-2.35772
TMEM120B	74.6155	5.07585	88.3737	88.9479	-13.7582	-4.13124	-4.13124
SDS	71.2648	4288.59	91.9295	1236.63	-20.6647	1.79409	1.79409
RASAL1	79.2929	1.51031	93.1433	17.6075	-13.8504	-3.54327	-3.54327
LOC112442111	25.9562	62722.7	3.63929	25549.9	22.3169	1.29567	1.29567
LOC132342636	74.2241	1	89.6916	5.90264	-15.4676	-2.56136	-2.56136
LOC112441499	80.3222	4.37446	98.4449	1.16275	-18.1227	1.91157	1.91157
VAT1L	74.1022	25.2122	89.3036	6.00732	-15.2014	2.06933	2.06933
LOC132342779	84.4983	4.10314	96.7697	1	-12.2714	2.03673	2.03673
ATP2C2	79.3457	1.97318	92.2424	38.0245	-12.8966	-4.26833	-4.26833
LOC112442446	60.9889	7.47076	98.35	1	-37.3611	2.90125	2.90125
IRX3	82.543	3.65076	93.6356	21.2468	-11.0926	-2.54098	-2.54098
LPCAT2	71.4216	86.4226	86.0914	22.3148	-14.6698	1.95341	1.95341
MT2A	65.6006	55.3858	75.8996	13.7231	-10.299	2.01291	2.01291
CCL22	68.1933	62.5773	89.4063	17.6212	-21.213	1.82833	1.82833
CCL17	68.6032	21.9177	94.9781	3.39096	-26.3749	2.69233	2.69233
LOC112442430	50	25.2311	94.5	11.5016	-44.5	1.13338	1.13338
MIR2285N-4	86.6667	9.89802	100	1	-13.3333	3.30714	3.30714
RRAD	79.8228	2.41072	90.9989	34.1378	-11.1761	-3.82383	-3.82383
LOC101907436	82.5	7.0201	100	1	-17.5	2.81149	2.81149
RHPN2	75.9974	1.17842	92.4967	10.039	-16.4993	-3.0907	-3.0907
GPI	77.3073	316.26	95.3292	82.6867	-18.0218	1.93538	1.93538
TYROBP	62.6645	587.551	83.5734	126.838	-20.9089	2.21173	2.21173
SPINT2	73.7801	4.42764	85.1121	23.5862	-11.332	-2.41333	-2.41333
LOC100336941	62.0415	29.0184	82.7196	6.62647	-20.678	2.13065	2.13065
LOC100299268	60.4656	4.25249	85.914	1.32358	-25.4484	1.68387	1.68387
TRNASTOP-UCA	6.5	3398.69	49.7778	1670.63	-43.2778	1.02459	1.02459
C5AR1	75.9454	253.516	88.0948	53.3328	-12.1494	2.24898	2.24898
LOC112442461	83	2.4761	44.875	1	38.125	1.30807	1.30807
LOC112442485	71.125	3.95221	100	1	-28.875	1.98266	1.98266
LOC506364	83.7953	18.674	95.3974	4.48338	-11.6021	2.05838	2.05838
LOC789748	65.3098	14.9911	93.8793	2.47523	-28.5695	2.59847	2.59847
LOC107131456	40.3182	2.38542	91.1667	1.18692	-50.8485	1.00702	1.00702
LOC101907041	70.4474	4.13401	95.9943	1	-25.5469	2.04754	2.04754
LOC100336589	60.1983	66.8128	84.3714	17.8902	-24.1731	1.90096	1.90096
LOC100852077	56.3876	47.7482	83.175	15.2626	-26.7874	1.64545	1.64545
FCAR	57.1174	54.0387	86.5734	10.1267	-29.456	2.41583	2.41583
LOC132342885	50.6897	3.5395	84.9914	15.8822	-34.3017	-2.16579	-2.16579
TOM1L1	75.2368	2.68252	90.3747	29.0671	-15.1379	-3.43772	-3.43772
MSI2	81.5033	9.68681	94.3549	44.9229	-12.8516	-2.21336	-2.21336
CUEDC1	79.8992	4.6314	91.214	22.5663	-11.3148	-2.28465	-2.28465
OR4D1B	42.849	2.80265	92.8653	5.8569	-50.0163	-1.06334	-1.06334
LPO	77.1897	3.96573	90.3865	82.1527	-13.1968	-4.37265	-4.37265
LOC100297075	54.9333	4.59002	100	1	-45.0667	2.1985	2.1985
LOC112442865	46.5833	563.628	0	139.179	46.5833	2.0178	2.0178
LOC112442866	0	660.468	50	200.984	-50	1.71641	1.71641
LOC112442603	54.7865	2.92332	95.1918	7.85838	-40.4053	-1.42662	-1.42662
ACACA	78.5492	7.65649	93.6951	58.6198	-15.1459	-2.93663	-2.93663
CCL4	45.4544	280.018	87.6	125.962	-42.1456	1.15253	1.15253
LOC508666	57.0168	1204.99	79.6574	271.517	-22.6406	2.14991	2.14991
CCL16	80.6606	73.5809	91.0874	9.82618	-10.4267	2.90463	2.90463
CCL8	72.9465	61.3956	87.476	4.5264	-14.5294	3.7617	3.7617
CCL2	58.8981	1263.77	88.1996	74.6058	-29.3015	4.0823	4.0823
LOC112442773	74.3333	1	89.6667	7.77595	-15.3333	-2.95902	-2.95902
NOS2	77.4337	177.41	92.3921	22.7611	-14.9583	2.96244	2.96244
NXN	75.6915	4.15217	92.3444	18.7173	-16.6529	-2.17243	-2.17243
OR1A1D	49.1111	5.93066	83.0602	2.2808	-33.9491	1.37865	1.37865
SPNS2	77.0158	4.57029	92.2806	21.966	-15.2648	-2.26492	-2.26492
SLC13A5	75.2343	47.4955	93.9505	14.0298	-18.7162	1.7593	1.7593
LOC112442823	100	673.035	65	1	35	9.39454	9.39454
CD68	55.9408	926.885	94.7654	352.496	-38.8246	1.39478	1.39478
LOC112442833	72.5833	5.84295	97.1667	1	-24.5833	2.5467	2.5467
LOC132343045	56.0833	4.03831	98.1385	1	-42.0552	2.01375	2.01375
LOC112442806	8.75	33.0706	57	9.25122	-48.25	1.83783	1.83783
PEMT	83.0363	1.92079	95.0602	10.3951	-12.0239	-2.43614	-2.43614
GAST	75.4483	3.33999	94.3617	1	-18.9134	1.73985	1.73985
LOC112442811	70	5.31384	42.5	1	27.5	2.40975	2.40975
LOC112442858	22	17.7748	73.1376	5.68923	-51.1376	1.64353	1.64353
LOC112442859	78.5556	4.81881	93.3333	1	-14.7778	2.26868	2.26868
LOC112442844	56.4722	286.85	73.7056	1	-17.2333	8.16415	8.16415
LOC112442851	29.1429	6003.41	73.8125	16368.7	-44.6696	-1.44708	-1.44708
LOC112442854	71.5833	1	56.6032	638.729	14.9802	-9.31906	-9.31906
METRNL	81.9483	39.8682	92.2845	9.53405	-10.3362	2.06408	2.06408
LOC112442835	42.7024	4.43595	82.4286	1	-39.7262	2.14924	2.14924
FDXR	84.4242	19.0556	95.4194	5.62341	-10.9952	1.7607	1.7607
CD300A	74.5962	33.5904	90.5887	6.53071	-15.9925	2.36274	2.36274
LOC132343123	70.4858	17.0685	89.2108	3.86864	-18.725	2.14144	2.14144
ARL15	67.2397	5.5963	92.1669	27.3802	-24.9272	-2.29059	-2.29059
EMB	72.3287	98.1627	89.3275	25.4093	-16.9988	1.94982	1.94982
LOC112443080	0	469.956	32	145.886	-32	1.68768	1.68768
LOC112443056	63	1	100	41.8084	-37	-5.38572	-5.38572
LOC132343187	55.4768	5.26703	85.2798	1.52921	-29.803	1.78421	1.78421
BASP1	70.1292	724.086	87.1573	142.745	-17.0281	2.34272	2.34272
RETREG1	70.8934	8.39567	89.3828	56.1889	-18.4894	-2.74257	-2.74257
LOC112443051	47.4167	6.77919	99.2857	1	-51.869	2.76111	2.76111
LOC112443052	86.6667	1	73.5	7.77595	13.1667	-2.95902	-2.95902
LOC112443261	80.3333	1	100	29.7823	-19.6667	-4.89638	-4.89638
LOC112443268	77.8333	62.8277	100	1	-22.1667	5.97333	5.97333
LOC112443277	50.8	2.65503	92.3333	1	-41.5333	1.40873	1.40873
LOC112443221	74.7854	3.49427	91.4934	1	-16.708	1.80499	1.80499
MFGE8	78.7994	19.9341	90.6593	552.54	-11.8598	-4.79277	-4.79277
LOC107131598	73.125	4.2312	87.3889	1	-14.2639	2.08107	2.08107
LOC112443356	88.9375	7.47076	100	1	-11.0625	2.90125	2.90125
LOC112443332	54.8333	7.8881	100	1	-45.1667	2.97968	2.97968
HOMER2	73.7602	3.72282	91.9752	20.0588	-18.215	-2.42977	-2.42977
LOC112443328	62	16.1922	100	1	-38	4.01723	4.01723
NRG4	67.9484	2.53221	90.6911	13.0239	-22.7427	-2.36269	-2.36269
LOC505326	57.45	3.21665	93.1602	1	-35.7102	1.68556	1.68556
LOC112443355	32.0962	7.47076	48.938	1	-16.8418	2.90125	2.90125
LOC112443344	52.95	9.12607	80.0639	1	-27.1139	3.18999	3.18999
LOC112443347	67	2.30869	23.6	7.52736	43.4	-1.70507	-1.70507
LOC112443358	42	152.721	100	28.3548	-58	2.42923	2.42923
LOC112443359	88.5833	1	100	7.77595	-11.4167	-2.95902	-2.95902
GPR68	77.9548	3.59411	89.8531	16.4287	-11.8983	-2.19251	-2.19251
CLMN	74.9885	4.50827	89.8525	83.1192	-14.864	-4.20454	-4.20454
MIR433	82.1852	17.6566	99.5556	1	-17.3704	4.14213	4.14213
MIR410	86.875	1	100	21.4042	-13.125	-4.41982	-4.41982
TNFAIP2	80.8031	30.3812	93.8328	9.19193	-13.0297	1.72474	1.72474
LOC112443329	87.3333	123.289	100	35.5369	-12.6667	1.79466	1.79466
LOC789829	54.7976	2.35558	91.5869	14.1431	-36.7893	-2.58595	-2.58595
LOC112443543	81	1	97.25	14.6028	-16.25	-3.86817	-3.86817
LOC112443547	34.3333	13.9415	56.5	1	-22.1667	3.80132	3.80132
LOC101907965	80.0556	2.84785	98.1433	16.7228	-18.0878	-2.55387	-2.55387
FAM107A	78.5131	4.76571	90.2195	40.756	-11.7064	-3.09625	-3.09625
LOC112443530	98.4286	389.326	83.5	1	14.9286	8.60484	8.60484
LOC112443564	100	10.5624	83.5	1	16.5	3.40087	3.40087
SLC38A3	83.4635	1.77331	93.7685	8.87235	-10.305	-2.32287	-2.32287
LOC112443540	89	3.95025	100	1	-11	1.98194	1.98194
CCR1	64.2138	567.857	92.504	161.013	-28.2902	1.81835	1.81835
LOC112443561	24.5	1102.18	70.125	205.042	-45.625	2.42637	2.42637
SLC6A6	85.443	64.6415	95.4572	17.9808	-10.0141	1.846	1.846
LOC132343591	72.7466	3.4619	92.4479	1	-19.7014	1.79157	1.79157
LRRC1	79.313	3.60773	92.4809	25.868	-13.1679	-2.842	-2.842
BOLA-DMB	59.8531	58.7066	84.9318	16.3803	-25.0787	1.84156	1.84156
BOLA-DMA	70.5813	77.6875	86.5962	19.9029	-16.0149	1.9647	1.9647
BOLA-DOA	72.8194	24.5247	87.45	6.74423	-14.6306	1.86251	1.86251
MAPK13	82.7602	3.89837	95.2353	21.3164	-12.475	-2.45102	-2.45102
LOC132343606	71.7369	1.28506	84.6958	5.89133	-12.9589	-2.19676	-2.19676
TREML2	71.2439	172.711	85.2555	40.9591	-14.0116	2.0761	2.0761
TREM1	57.2922	222.193	84.9906	33.4608	-27.6984	2.73127	2.73127
LOC112443917	0	7.47076	89.6667	1	-89.6667	2.90125	2.90125
CRISP3	62.7298	3.34986	84.3868	26.8773	-21.6571	-3.00421	-3.00421
BOLA-DQB	30.2093	80.8489	76.822	11.5504	-46.6127	2.80728	2.80728
BOLA-DQA5	46.7059	49.9274	78.2632	6.32278	-31.5573	2.9812	2.9812
LOC100848815	29.0754	205.258	64.0772	58.8616	-35.0018	1.80204	1.80204
BOLA-DRB3	51.7633	447.613	69.2626	64.5152	-17.4994	2.79454	2.79454
BOLA-DRA	49.9572	1465.09	85.5788	328.761	-35.6216	2.15588	2.15588
LST1	55.6377	143.093	74.3411	18.874	-18.7034	2.92248	2.92248
LOC132343583	38.5111	1.64248	81.5987	4.25079	-43.0876	-1.37185	-1.37185
OR2H19	35.1944	2.83128	88.5714	5.95229	-53.377	-1.07199	-1.07199
H2BC14	60.005	1.3765	92.505	7.05951	-32.4999	-2.35857	-2.35857
BTN1A1	81.471	8.24284	93.4776	389.784	-12.0066	-5.56339	-5.56339
H4C19	53.4801	7.30852	72.8019	2.13894	-19.3219	1.77269	1.77269
LOC112443921	88.6667	3.95221	100	1	-11.3333	1.98266	1.98266
LOC112443916	46	5.42831	90.9687	1	-44.9687	2.4405	2.4405
OR9M1	72.375	3.55618	59.6	8.27252	12.775	-1.218	-1.218
CYB5A	75.062	10.9256	90.4168	83.9903	-15.3548	-2.9425	-2.9425
LOC281376	62.8904	61.8884	86.0789	16.294	-23.1885	1.92533	1.92533
LOC112444208	56.1967	2.62636	90.3985	1	-34.2018	1.39307	1.39307
TTR	63.6143	38.226	89.5122	2.88866	-25.8979	3.72608	3.72608
LOC112444220	77.6667	3.70869	94.7778	1	-17.1111	1.89091	1.89091
LOC112444227	65.447	3.95221	88.7088	1	-23.2618	1.98266	1.98266
LIPG	76.937	3.57413	91.8251	16.053	-14.8881	-2.16718	-2.16718
MYO5B	76.4206	1.77415	90.7724	8.8324	-14.3518	-2.31568	-2.31568
LOC112444239	55.5	3.86873	96.6333	1	-41.1333	1.95186	1.95186
SERPINB2	64.4995	39.8722	83.2559	8.39434	-18.7565	2.2479	2.2479
HBA1	90.1015	16.427	53.2109	1.84878	36.8906	3.15142	3.15142
MSLNL	81.2458	1.26615	94.7849	5.99661	-13.5391	-2.2437	-2.2437
LOC112444382	41.175	79.5165	75.0167	31.578	-33.8417	1.33233	1.33233
RAB26	78.3493	2.13056	91.6496	11.1411	-13.3003	-2.38659	-2.38659
TBC1D24	82.3468	5.41366	93.6212	26.3865	-11.2744	-2.28512	-2.28512
LOC112444364	50	51.2017	73	13.2768	-23	1.94729	1.94729
LOC132343844	54.8232	2.2351	89.9498	6.90992	-35.1266	-1.62833	-1.62833
GP2	72.883	2.48333	88.7494	23.7096	-15.8665	-3.25513	-3.25513
LOC112444366	100	10.3395	81.3194	1	18.6806	3.37009	3.37009
PRSS8	77.2159	3.42666	95.5759	15.181	-18.3601	-2.14739	-2.14739
LOC101904063	78.6813	38.274	91.9678	10.564	-13.2865	1.85721	1.85721
LOC112444389	71.5	39.3062	100	3.26504	-28.5	3.58958	3.58958
LOC132343870	65.0739	1.79956	89.5808	8.49942	-24.5068	-2.23972	-2.23972
CCL26	61.1102	2.50692	91.0136	9.64329	-29.9034	-1.94361	-1.94361
SERPINE1	72.1323	135.958	90.636	25.6197	-18.5037	2.40784	2.40784
AZGP1	77.7579	2.98826	94.667	32.0145	-16.9091	-3.42135	-3.42135
CYP3A74	61.5238	91.9117	87.0032	12.1691	-25.4794	2.91703	2.91703
LOC100295832	47.1	1.20298	85.7222	5.12206	-38.6222	-2.09012	-2.09012
LOC112444473	73.3333	14.1183	87	3.58737	-13.6667	1.97657	1.97657
ANKRD22	60.0447	65.152	87.5786	19.9115	-27.5339	1.71021	1.71021
IFIT2	73.5298	135.714	94.3925	40.6192	-20.8627	1.74034	1.74034
IFIT3	68.0066	126.434	86.8686	27.2495	-18.862	2.21409	2.21409
LOC100139670	53.319	118.277	88.0629	46.8104	-34.744	1.33727	1.33727
SCD	70.3531	37.5307	85.851	765.953	-15.4978	-4.35111	-4.35111
LOC112444472	59.9706	5.17705	88.5697	1.602	-28.5991	1.69226	1.69226
GPAM	74.4579	7.16222	88.5606	169.977	-14.1028	-4.56879	-4.56879
SPADH1	61.0117	2.25019	81.5037	10.3557	-20.4921	-2.20231	-2.20231
NPS	42.94	2.69411	85.6361	8.22274	-42.6961	-1.60981	-1.60981
LOC788501	45	3.60181	82.1667	1.43876	-37.1667	1.3239	1.3239
DEFB13	64.8501	373.509	84.5013	27.9801	-19.6512	3.73867	3.73867
DEFB10	51.7481	1.7532	78.6516	6.9749	-26.9035	-1.99218	-1.99218
DEFB7	53.0096	118.05	77.1832	31.9203	-24.1736	1.88686	1.88686
LOC132344035	30.0556	1.51926	90.9001	5.19809	-60.8445	-1.77462	-1.77462
LOC112444634	37.6111	4.6543	75.0625	1	-37.4514	2.21856	2.21856
ANKRD37	68.3709	42.4681	84.5642	2.97083	-16.1933	3.83744	3.83744
LOC112444679	85.5	1	75	3.30998	10.5	-1.72682	-1.72682
LOC104976061	68.8084	3.47816	86.0744	1	-17.266	1.79833	1.79833
LOC104976076	62.0898	70.9513	94.3265	23.8552	-32.2367	1.57253	1.57253
RHOU	74.7899	5.2494	84.8744	41.1953	-10.0845	-2.97226	-2.97226
LOC132344114	53.078	5.68954	86.2198	1.93692	-33.1418	1.55455	1.55455
DNAJC12	62.8811	6.57347	83.343	224.997	-20.4618	-5.0971	-5.0971
VSIR	72.0237	208.835	88.491	57.1552	-16.4673	1.8694	1.8694
LOC112444781	57.7143	3.8896	100	1.6876	-42.2857	1.20465	1.20465
DDIT4	76.1065	277.447	87.4476	82.4511	-11.3411	1.7506	1.7506
LOC112444784	39.3333	8.94686	76.6111	1	-37.2778	3.16138	3.16138
PLAU	79.9594	119.489	90.3613	35.2891	-10.4019	1.75958	1.75958
LOC112444780	65.0833	7.47076	100	1	-34.9167	2.90125	2.90125
LOC112444744	84.7938	5.17481	71.3106	2.21862	13.4832	1.22184	1.22184
RASSF4	77.6412	16.8422	90.4204	108.257	-12.7792	-2.6843	-2.6843
LOC112444968	59.6111	114.993	100	27.5943	-40.3889	2.0591	2.0591
LOC112444965	0	17.4189	91.5	1	-91.5	4.12258	4.12258
LOC107131959	65.556	3.29107	88.079	1	-22.523	1.71856	1.71856
LOC112444939	77.8333	3.95221	56.75	1	21.0833	1.98266	1.98266
OR8G4	39.5	2.9631	93	1.32999	-53.5	1.15569	1.15569
OR8G3F	77.1667	2.72693	54.7311	5.75152	22.4356	-1.07667	-1.07667
LOC112444866	66.4242	3.87105	76.9375	1	-10.5133	1.95272	1.95272
LOC100847905	67.7637	3.97728	89.1427	1	-21.3791	1.99178	1.99178
LOC132344199	74.6296	6.34965	89.2521	1	-14.6225	2.66668	2.66668
MS4A8	63.2547	79.4388	88.4106	21.9909	-25.1559	1.85294	1.85294
LOC100847182	64.7627	3.60717	78.1639	1	-13.4013	1.85087	1.85087
SCGB1D	74.873	5.71599	88.5248	151.571	-13.6517	-4.72885	-4.72885
SCGB2A2	58.8746	1.85456	93.0695	8.30588	-34.1949	-2.16306	-2.16306
ASRGL1	78.7659	104.984	94.0095	20.6825	-15.2436	2.34369	2.34369
LOC112444974	58.4333	21.2563	100	1	-41.5667	4.40982	4.40982
LOC132344224	65.438	7.64857	87.1162	1.8762	-21.6782	2.02738	2.02738
LOC508879	83.2802	2.64496	94.8229	17.03	-11.5427	-2.68676	-2.68676
CPT1A	79.6971	70.1844	94.7891	20.9564	-15.092	1.74376	1.74376
LOC112444883	50.6622	4.19372	97.2363	9.11676	-46.5741	-1.12029	-1.12029
LOC777594	61.9296	77.7292	92.906	8.61667	-30.9764	3.17325	3.17325
LOC107131991	58.0278	5.15555	96.6667	18.7223	-38.6389	-1.86056	-1.86056
LOC783491	56.1333	5.69049	84.2541	1.84744	-28.1208	1.62302	1.62302
LOC101906863	100	4.20562	65	1	35	2.07232	2.07232
LOC132344289	65.0945	10.9904	82.2126	1.09566	-17.1181	3.32638	3.32638
LOC101902960	50.787	1.30103	96.6547	3.59677	-45.8676	-1.46705	-1.46705
LOC112445067	97.1429	5.69393	76.8571	14.112	20.2857	-1.30942	-1.30942
LOC101908200	36.6286	5.27664	73.6667	2.41166	-37.0381	1.12959	1.12959
TCEAL8	34.4762	34.4819	77.7937	78.0221	-43.3175	-1.17804	-1.17804
CLDN2	54.6273	2.62778	93.0757	6.38525	-38.4484	-1.2809	-1.2809
LOC112445280	44.5833	2.49325	73.5	12.6595	-28.9167	-2.34413	-2.34413
CAPN6	57.716	1.72165	86.5419	13.4777	-28.8258	-2.96871	-2.96871
LOC132344281	60.9167	1.29273	97.875	3.36649	-36.9583	-1.38083	-1.38083
LOC132344326	40.0186	109.624	68.8111	17.0822	-28.7925	2.682	2.682
CYBB	56.543	189.882	82.1864	36.2222	-25.6434	2.39016	2.39016
SMIM30	75.775	2.63455	97.875	12.5731	-22.1	-2.25471	-2.25471
LOC112445239	100	5.31384	81.4333	1	18.5667	2.40975	2.40975
LOC112445250	80	40.4408	93	5.83996	-13	2.79178	2.79178
LOC112445259	83	8.05901	16.5	1	66.5	3.0106	3.0106
LOC132344361	78.5978	374.616	94.873	13.016	-16.2752	4.84705	4.84705
ASB11	62.873	4.57326	90.5581	60.3987	-27.6851	-3.72322	-3.72322
MID1	64.8574	3.30064	84.7259	36.904	-19.8685	-3.48296	-3.48296
LOC112445288	95.5833	17.6365	71.1667	2.3752	24.4167	2.89244	2.89244
LOC132344368	40.2308	2.93277	89.1859	1.19717	-48.9551	1.29264	1.29264
CRLF2	77.0518	30.8253	92.265	6.53353	-15.2131	2.23818	2.23818
LOC112445470	70.451	4.02581	89.2407	105.03	-18.7897	-4.70538	-4.70538
LOC112441504	73.8103	1.52666	88.6714	11.2187	-14.8612	-2.87746	-2.87746
LOC132344750	62.2627	11.3556	94.5212	3.92878	-32.2585	1.53125	1.53125
LOC132344752	56.8063	5.79622	87.4	1.12141	-30.5937	2.36979	2.36979
LOC780876	63.7786	1	80.0184	43.51	-16.2397	-5.44327	-5.44327
LOC112445528	54.9048	9.27214	84.8796	1.34795	-29.9748	2.78213	2.78213
LOC112445533	69.7245	8.2382	55.106	1.73541	14.6186	2.24705	2.24705
LOC101907804	56.5119	3.5596	92.9272	15.9032	-36.4153	-2.15953	-2.15953
LOC100851999	24.4545	1.72684	90.0333	13.3115	-65.5788	-2.94647	-2.94647
LOC132344759	83.3778	4.97645	56.4052	1.89895	26.9726	1.38991	1.38991
LOC104976215	61.6014	1.62397	97	4.69453	-35.3986	-1.53146	-1.53146
LOC112445577	39.4797	1.43797	89.6555	4.92667	-50.1758	-1.77658	-1.77658
LOC112445594	64.9028	1.56747	77.9264	8.56757	-13.0235	-2.45045	-2.45045
LOC112445597	54.6132	12.8966	91.8082	2.38437	-37.1951	2.43531	2.43531
LOC112445600	56.8108	1.4857	89.0308	6.12563	-32.2199	-2.04372	-2.04372
LOC132344764	66.0644	5.20308	92.0071	1	-25.9427	2.37937	2.37937
LOC112445605	27.3742	1.92822	92.0675	5.07729	-64.6933	-1.39679	-1.39679
LOC522845	60.2787	22.6945	80.3186	6.20115	-20.0399	1.87173	1.87173
LOC132344765	67.9593	9.44181	84.5039	143.243	-16.5446	-3.92326	-3.92326
LOC112445621	42.1122	1.16387	77.0566	3.85668	-34.9444	-1.72843	-1.72843
LOC101907471	61.1264	15.195	79.3764	1.395	-18.25	3.44526	3.44526
LOC781152	51.961	3.76142	83.2976	21.2273	-31.3366	-2.49657	-2.49657
LOC112445626	68.0505	22.2059	85.4203	1	-17.3698	4.47287	4.47287
LOC505306	41.6111	1.81965	66	7.84326	-24.3889	-2.10779	-2.10779
LOC112445646	78.3508	4.29682	91.6621	19.9789	-13.3113	-2.21714	-2.21714
LOC112445648	95.8661	3.18417	79.2855	45.2712	16.5806	-3.82961	-3.82961
LOC101907085	50.3865	33.1801	79.2396	170.746	-28.8532	-2.36346	-2.36346
LOC132344768	72.4325	13.2236	90.5248	375.625	-18.0924	-4.8281	-4.8281
LOC112445652	45.5909	53.9729	98.5714	1.0579	-52.9805	5.67296	5.67296
LOC790500	44.9505	1.1738	93.1642	12.2592	-48.2138	-3.38461	-3.38461
LOC768323	60.7542	1.87851	74.1937	46.3315	-13.4395	-4.62434	-4.62434
LOC112445661	65.3625	1.59983	89.4444	7.01278	-24.082	-2.13207	-2.13207
LOC132344772	69.8494	4.25264	91.709	1	-21.8595	2.08836	2.08836
LOC100140130	59.1647	7.93098	79.0061	106.017	-19.8414	-3.74065	-3.74065
LOC112445670	67.4607	50.4446	88.6575	1.02456	-21.1968	5.62163	5.62163
LOC112441486	42.9744	1.80276	86.8541	4.58712	-43.8798	-1.34738	-1.34738
LOC112445686	43.2733	6.13098	86.5126	22.3808	-43.2393	-1.86807	-1.86807
LOC107131271	65.148	14.3196	76.7619	2.8892	-11.6138	2.30925	2.30925
LOC112445694	80.9141	18.9477	93.9171	3.35528	-13.003	2.49752	2.49752
LOC100848282	90.1748	35.8943	77.2271	3.23559	12.9477	3.47165	3.47165
LOC104968742	76.6196	1.32884	88.1605	45.5013	-11.5409	-5.09767	-5.09767
LOC785244	76.0602	4.71895	86.693	1.31642	-10.6329	1.84185	1.84185
LOC112445719	69.1793	28.1372	93.7737	1	-24.5944	4.81441	4.81441
LOC112445731	30.325	1.8995	81.3333	19.638	-51.0083	-3.36996	-3.36996
LOC112445739	78.8735	12.1724	89.7839	1.11985	-10.9104	3.44224	3.44224
LOC132344785	58.6028	5.22785	78.3556	1	-19.7528	2.38622	2.38622
LOC112445741	78.1745	25.9272	98.8919	3.80562	-20.7174	2.76827	2.76827
LOC101903778	58.3025	2.12506	90.1078	7.01653	-31.8053	-1.72325	-1.72325
LOC132344789	67.4589	10.5579	83.1501	2.77634	-15.6912	1.92707	1.92707
LOC107131803	56.4269	1.68278	90.102	14.9248	-33.6751	-3.14879	-3.14879
LOC132344791	74.1325	181.754	91.3837	26.0869	-17.2513	2.8006	2.8006
LOC132344792	65.551	3.33091	87.8386	72.8137	-22.2876	-4.45022	-4.45022
LOC104968444	69.5445	14.3673	93.2794	215.427	-23.7349	-3.90634	-3.90634
LOC112445756	79.7427	5.71827	91.1035	58.205	-11.3608	-3.34749	-3.34749
LOC132344794	69.6983	47.9289	90.8809	382.007	-21.1826	-2.99463	-2.99463
LOC112445761	70.141	240.871	90.0303	13.0739	-19.8893	4.2035	4.2035
LOC112445768	50.6484	7.21011	85.372	2.83828	-34.7236	1.34501	1.34501
LOC112445775	62.2051	26.5481	100	1	-37.7949	4.73054	4.73054
LOC112445776	47.2604	1.54054	89.4348	12.1882	-42.1744	-2.98397	-2.98397
LOC112445777	100	2.14552	83.305	33.0943	16.695	-3.94718	-3.94718
LOC115945178	65.5904	4.10733	100	1.10234	-34.4096	1.89763	1.89763
LOC132344799	54.1674	6.51003	79.8374	1.15	-25.67	2.50103	2.50103
LOC101901895	48.4561	13.801	76.2767	4.30801	-27.8206	1.67968	1.67968
LOC101909825	72.7934	4.01687	87.9697	19.7328	-15.1763	-2.29645	-2.29645
LOC112445797	67.8334	10.4824	82.824	1.0394	-14.9905	3.33415	3.33415
LOC100847267	75.9455	2.60457	88.1947	11.7757	-12.2493	-2.1767	-2.1767
LOC100337093	67.3819	5.7146	80.6725	34.6345	-13.2906	-2.59948	-2.59948
LOC100851913	74.6368	4.57721	91.298	81.3988	-16.6611	-4.15247	-4.15247
LOC112445801	70.5807	57.1467	86.4012	1.89474	-15.8204	4.9146	4.9146
LOC786718	62.139	2.8936	84.3738	55.8229	-22.2348	-4.26992	-4.26992
LOC112445806	69.3856	48.7089	90.6881	5.4101	-21.3025	3.17046	3.17046
LOC132344802	45.1411	3.33447	78.4778	16.0716	-33.3367	-2.26898	-2.26898
LOC522364	40	1	94.4479	4.04068	-54.4479	-2.0146	-2.0146
LOC112445812	28	1	99.4863	2.55889	-71.4863	-1.35552	-1.35552
LOC112445822	55.0833	8.86514	94.5455	1.19207	-39.4621	2.89467	2.89467
LOC112445838	82.8078	11.167	69.4184	2.25395	13.3894	2.30871	2.30871
ZIC3	51.2174	2.7052	87.3461	23.7734	-36.1288	-3.13554	-3.13554
GPR101	54.1726	21.5141	91.3546	4.02219	-37.182	2.41923	2.41923
RBMX	81.1645	3.37566	54.1627	27.9976	27.0018	-3.05206	-3.05206
LOC112445837	70.4014	15.2126	100	1	-29.5986	3.92719	3.92719
LOC112445843	67.8256	4.72686	91.6944	1	-23.8689	2.24088	2.24088
LOC112445847	58.7222	2670.84	88.4982	1.33269	-29.776	10.9687	10.9687
LOC112445850	69	15.3436	81.8934	1.19888	-12.8934	3.67787	3.67787
LOC112445846	39.163	410.973	84.6102	42.5873	-45.4472	3.27055	3.27055
KEH36_t01	49.828	16.5764	26.8333	2051.6	22.9946	-6.95147	-6.95147
KEH36_r01	52.2609	658.106	25.8083	2226.97	26.4525	-1.75869	-1.75869
KEH36_p13	23.75	27.4693	2.94525	1389.71	20.8048	-5.66082	-5.66082
KEH36_t04	24.5845	1222.75	61.5	1	-36.9155	10.2559	10.2559
KEH36_p12	17	364.417	4.13462	805.546	12.8654	-1.14438	-1.14438
KEH36_t10	33.9653	5123.76	2.5	1	31.4653	12.323	12.323
KEH36_t12	25.1389	4433.97	10.4444	2037.61	14.6944	1.12172	1.12172
KEH36_t16	32.8333	3163.75	21.3611	449.201	11.4722	2.8162	2.8162
KEH36_t18	27.6625	466.998	16.5833	1	11.0792	8.86727	8.86727

## Sheet: Upregulated_DMEGs
Supplementary Table S7F. Upregulated DMEGs
gene_ID	SCMmethmean	SCMexpmean	Healthymethmean	Healthyexpmean	Δmethylation	Δgene expression	log2FC
LOC112446936	52.5	7.71796	88.5714	2.39688	-36.0714	1.68706	1.68706
LOC132346256	51.6869	4.67812	83.2376	1.46958	-31.5508	1.67052	1.67052
LOC112448372	63.4286	3.86873	86.7436	1	-23.315	1.95186	1.95186
LOC112448312	70.7489	5.47976	91.1225	1	-20.3736	2.45411	2.45411
LOC132342118	52.627	8.14086	83.1561	2.98907	-30.5291	1.44548	1.44548
CSTA	64.1389	4.12632	86.2009	1	-22.062	2.04485	2.04485
LOC112448371	73.9719	13.9415	95.6337	1	-21.6617	3.80132	3.80132
LOC132346268	45.7222	2.92584	91.9722	1	-46.25	1.54885	1.54885
LOC112448336	68.4431	4.07364	81.085	1	-12.6419	2.02632	2.02632
LOC112448306	56.1429	55.8934	76.7424	13.3211	-20.5996	2.06896	2.06896
LOC112448316	57.4512	5.65895	99.3494	1	-41.8982	2.50053	2.50053
LOC616200	61.3333	272.947	87.7253	66.025	-26.3919	2.04754	2.04754
LOC112448318	63.1128	27.0379	91.9961	4.85057	-28.8833	2.47876	2.47876
LOC112447002	62.2381	5.13027	94.207	1	-31.9689	2.35904	2.35904
LOC112448379	83.2	7.47076	51.6	1	31.6	2.90125	2.90125
LOC112443699	60.9964	6.77919	85.3778	1	-24.3813	2.76111	2.76111
LOC112443625	52.1833	29.1524	69.0333	5.27841	-16.85	2.46544	2.46544
LOC112443700	54.7698	6.82093	92.8016	1	-38.0317	2.76997	2.76997
DHRS9	56.8175	72.8805	85.7667	13.5031	-28.9492	2.43224	2.43224
LOC132342965	64.75	9.68121	96.1339	1.80047	-31.3839	2.42681	2.42681
HIST2H3D	73.3374	5.19258	83.3778	1	-10.0404	2.37645	2.37645
LOC112443666	56.3936	9.8231	87.7043	1	-31.3107	3.29618	3.29618
LOC112442375	62.7966	3.42659	81.2722	1	-18.4756	1.77678	1.77678
FN1	86.5265	72.9712	74.0783	9.86989	12.4483	2.88622	2.88622
LOC112443118	62.2	6.29939	85.0625	1.73356	-22.8625	1.86147	1.86147
CXCR2	57.8476	1156.47	82.0738	270.778	-24.2262	2.09455	2.09455
LOC112443707	61.0417	7.47076	97.1429	1	-36.1012	2.90125	2.90125
FAM167B	51.4648	14.0701	84.6232	5.29869	-33.1584	1.40892	1.40892
LOC112443643	64.23	8.51471	84.2091	1	-19.9791	3.08996	3.08996
LOC112443664	55.2208	6.82368	73.8995	1	-18.6787	2.77055	2.77055
PTAFR	52.9823	722.474	86.4247	198.981	-33.4423	1.86032	1.86032
LOC132343448	10	6.3242	67.7778	2.66555	-57.7778	1.24645	1.24645
LOC112443709	59.6837	5.34483	98.8638	1	-39.18	2.41814	2.41814
LOC112443723	52.4	13.9415	90.9591	1	-38.5591	3.80132	3.80132
PLA2G5	58.6377	9.30849	92.3055	3.63042	-33.6677	1.35841	1.35841
LOC112443636	61.9439	5.30356	91.558	1	-29.6141	2.40696	2.40696
FCGR3A	72.3951	399.671	86.7053	54.9978	-14.3102	2.86137	2.86137
FCER1G	64.9475	1592.34	93.7045	494.002	-28.7571	1.68856	1.68856
CD1E	53.7361	32.9249	76.1359	4.99549	-22.3998	2.72048	2.72048
LOC132344984	70.4333	5.15927	94.8735	1	-24.4401	2.36717	2.36717
LOC112446112	64.4242	4.58995	98.1839	1	-33.7597	2.19848	2.19848
MIR2411	58.4444	12.953	95.6042	1	-37.1597	3.69522	3.69522
S100A4	65.4624	254.407	91.4046	77.3933	-25.9422	1.71686	1.71686
S100A8	32.7061	516.522	72.2557	110.23	-39.5496	2.22832	2.22832
S100A9	54.2261	414.23	77.3822	72.6865	-23.1561	2.51067	2.51067
LOC112446124	64.8905	10.3179	77.173	1	-12.2825	3.36708	3.36708
CTSK	55.4242	278.747	94.796	53.0049	-39.3717	2.39476	2.39476
C3H1orf54	44.4433	4.24301	55.696	1.16742	-11.2526	1.86177	1.86177
APH1A	77.7515	38.41	66.0698	17.7617	11.6817	1.11271	1.11271
LOC132344805	82.2341	3.58175	94.6397	1	-12.4056	1.84066	1.84066
CD101	58.2444	74.6529	68.9667	18.9908	-10.7222	1.9749	1.9749
C3H1orf162	63.9592	677.434	92.153	162.242	-28.1939	2.06193	2.06193
SARS1	56.8963	261.327	83.6047	77.1254	-26.7084	1.76058	1.76058
LOC132344991	69.7	6.1408	89	1.80566	-19.3	1.7659	1.7659
LOC112446076	43.5373	3.06316	85.2046	1	-41.6673	1.61502	1.61502
LOC112446096	65.2083	22.1282	85.963	1	-20.7546	4.46781	4.46781
LOC132344972	40.5777	6.00367	86.0032	2.61125	-45.4255	1.2011	1.2011
LOC510382	69.6333	17.1993	32.3611	7.48933	37.2722	1.19944	1.19944
LOC511531	58.6667	69.9174	95.9016	18.9673	-37.2349	1.88214	1.88214
LOC112446159	46.4888	11.8156	95.3167	1	-48.8279	3.56262	3.56262
LOC112446107	33.8722	57.6998	57.3871	3.40661	-23.5149	4.08216	4.08216
LOC112446105	42.5996	39.2186	66.4509	9.55682	-23.8513	2.03694	2.03694
LOC132344894	56.8256	2.85891	88.4622	1	-31.6366	1.51546	1.51546
GADD45A	80.6418	53.3786	61.397	25.031	19.2448	1.09255	1.09255
LOC112446109	70.9902	7.65564	97.8952	1	-26.905	2.93652	2.93652
LOC112446108	68.5068	10.7061	96.4048	1	-27.898	3.42037	3.42037
PLK3	48.1614	31.6527	83.8553	10.1661	-35.6939	1.63857	1.63857
ATP6V0B	66.9064	143.441	89.6666	42.2841	-22.7602	1.76227	1.76227
LOC112445916	36.4401	6.33693	77.7665	2.75202	-41.3264	1.20329	1.20329
LOC132342083	83.9667	9.86176	73.8345	3.07744	10.1322	1.68012	1.68012
LOC112446522	49.4805	7.47076	81.3206	1	-31.8401	2.90125	2.90125
LOC112446353	53.1892	3.08421	82.9004	1	-29.7112	1.6249	1.6249
LOC132345176	47.7831	5.09089	89.3149	2.02805	-41.5319	1.32783	1.32783
LOC132345177	30.8333	2.21671	72.746	1	-41.9127	1.14842	1.14842
LOC112446526	44	2.43436	78.4675	1	-34.4675	1.28354	1.28354
LOC112446506	81.9167	6.29426	92.8762	1	-10.9595	2.65404	2.65404
LOC132345173	68.7169	10.056	86.2851	2.45619	-17.5683	2.03356	2.03356
LOC782609	74.7937	5.06267	85.5333	1.09323	-10.7397	2.2113	2.2113
LOC112446509	54.8214	46.3887	92.2045	21.6249	-37.3831	1.10108	1.10108
FGL2	60	132.145	74.4704	36.3938	-14.4704	1.86035	1.86035
LOC132345084	76.8444	3.94489	91.9982	1.0479	-15.1537	1.91249	1.91249
LOC132345185	61.8611	3.44363	86.4835	1	-24.6224	1.78393	1.78393
LOC112446383	35	5.16558	75.7	2.03676	-40.7	1.34265	1.34265
LOC101908154	48.6333	4.89646	83.1616	1.4993	-34.5283	1.70745	1.70745
LOC132345097	41.3333	6.32701	84	2.56958	-42.6667	1.29999	1.29999
LOC112446502	69.2577	8.29465	90.0845	1	-20.8268	3.05218	3.05218
LOC112446495	69.2323	567.85	98.6777	1	-29.4454	9.14937	9.14937
LOC112446527	63.1528	6.73745	89.1832	1	-26.0305	2.7522	2.7522
TMEM140	52.304	74.6572	87.6693	29.2492	-35.3653	1.35188	1.35188
TBXAS1	49.5069	24.6243	85.8492	8.1473	-36.3423	1.59569	1.59569
LOC112446511	24.7985	5.60181	65.3989	1	-40.6004	2.48589	2.48589
CLEC5A	87.8444	85.0018	73.0061	22.0525	14.8384	1.94655	1.94655
LOC101903933	49.2876	4.02325	89.5135	1.58868	-40.2259	1.34053	1.34053
GALNTL5	51.3764	2.46872	88.8206	1	-37.4442	1.30376	1.30376
GLIPR1	44.4375	157.825	65.5115	35.9058	-21.074	2.13604	2.13604
LOC112446860	54.373	42.3294	90.186	13.3218	-35.813	1.66787	1.66787
LOC619094	59.5814	22.0489	97.4215	9.36307	-37.84	1.23565	1.23565
LOC112446865	59.8648	29.0252	96.4248	1	-36.56	4.85923	4.85923
LOC112446866	72.525	15.3747	91.9204	1	-19.3954	3.94249	3.94249
LOC112446902	27.381	15.4176	81.9778	1	-54.5968	3.94651	3.94651
LYZ	37.8333	409.239	88.2	181.005	-50.3667	1.17691	1.17691
LOC112446870	59.0101	8.83098	95.1212	1	-36.1111	3.14257	3.14257
OR9K2K	50	6.41869	89.8182	3.12132	-39.8182	1.04012	1.04012
CHST11	52.1342	48.1629	96.6222	23.1838	-44.488	1.0548	1.0548
LOC112446901	36.7424	3.8896	72.9408	1.6876	-36.1984	1.20465	1.20465
LOC112446909	76.1	14.7028	91.5492	1	-15.4492	3.87802	3.87802
CLEC12A	43.5278	163.074	85.8461	26.9861	-42.3183	2.59524	2.59524
A2M	57.5777	50.5362	88.1751	15.0495	-30.5974	1.74761	1.74761
SLC2A3	77.034	1669.86	87.9363	417.788	-10.9023	1.99889	1.99889
CLEC4A	63.8939	41.1134	77.0341	12.6504	-13.1402	1.70042	1.70042
CLEC6A	87.146	48.5344	97.7109	13.4529	-10.565	1.85109	1.85109
LOC112446875	81.4155	36.8664	98.6869	7.57681	-17.2714	2.28264	2.28264
LOC112446903	55.7742	2.4761	96.0191	1	-40.2449	1.30807	1.30807
APOBEC3Z1	60.5616	76.6561	95.0409	16.2263	-34.4792	2.24006	2.24006
LOC112446629	41.7679	2.65211	95.5463	1	-53.7785	1.40714	1.40714
NFAM1	76.8698	76.6155	89.3719	22.2014	-12.5021	1.78698	1.78698
LOC112447193	69.4875	14.4393	89.4623	1	-19.9748	3.85193	3.85193
LOC104972669	58.0375	4.14599	79.9028	1.22868	-21.8653	1.75461	1.75461
LOC112447185	59.2222	5.31384	89.0667	1	-29.8444	2.40975	2.40975
PYURF	71.1867	13.8987	87.8532	1.95042	-16.6665	2.8331	2.8331
LOC132345571	70.3849	4.14297	87.2569	1.10521	-16.8719	1.90634	1.90634
LOC132345579	60.0264	3.2372	94.768	1	-34.7416	1.69475	1.69475
LOC112447160	32.1667	2.11071	84.8889	1	-52.7222	1.07773	1.07773
CXCL8	38.3333	2921.2	61.9333	277.923	-23.6	3.3938	3.3938
LOC112447165	58.0816	3.02792	84.0774	1	-25.9958	1.59833	1.59833
LOC112447196	61.5288	30.7825	77.9397	4.74361	-16.4108	2.69805	2.69805
CXCL10	48.6667	43.0282	70.4706	8.44703	-21.8039	2.34877	2.34877
ANXA3	55.9503	23.9109	84.4713	6.40858	-28.521	1.89959	1.89959
PLAC8B	67.0648	305.561	85.5241	63.6501	-18.4593	2.26323	2.26323
PLAC8A	61.4441	117.48	88.5804	10.8521	-27.1363	3.43636	3.43636
GPAT3	71.2528	43.1399	85.5608	12.5779	-14.308	1.77813	1.77813
LOC107132585	61.1	6.4494	82.2325	1	-21.1325	2.68917	2.68917
BST1	51.1155	14.6506	91.1288	5.38601	-40.0133	1.44367	1.44367
LOC112447571	57.5831	2.4761	95.0243	1	-37.4413	1.30807	1.30807
ADGRE5	64.4344	355.528	83.3063	103.414	-18.8719	1.78153	1.78153
LOC132345691	66.3858	57.0561	88.6962	14.6549	-22.3104	1.961	1.961
LOC132345817	45.7889	4.73789	85.6192	2.25636	-39.8303	1.07025	1.07025
LOC132345713	59.3751	4.54519	98.3458	1	-38.9708	2.18434	2.18434
LOC112447386	50.1119	5.21238	96.5355	1.5427	-46.4236	1.75648	1.75648
ZNF475	57.1217	2.56569	91.2778	1	-34.1561	1.35935	1.35935
HK3	61.8667	51.3071	92.5774	11.1695	-30.7107	2.19959	2.19959
LOC112447574	67.9596	10.8036	82.075	1	-14.1154	3.43344	3.43344
CFD	60.5662	130.213	79.3941	39.6643	-18.8279	1.71496	1.71496
LOC112447603	72.4677	18.2486	97.1843	1	-24.7166	4.18972	4.18972
MIR1949	68.3896	6.90441	79.6393	1	-11.2496	2.78752	2.78752
LOC132345753	57.9727	2.83884	88.1348	1	-30.1621	1.5053	1.5053
SLC35A4	67.6609	4.22726	98.0625	1	-30.4016	2.07972	2.07972
LOC112447633	71.46	6.68164	89.6832	1	-18.2231	2.7402	2.7402
CD74	44.5556	2212.68	63.7538	520.291	-19.1983	2.08841	2.08841
LOC112447618	57.7372	5.01633	78.8008	1	-21.0635	2.32663	2.32663
LOC132345848	59.5556	4.42431	95.875	1	-36.3194	2.14545	2.14545
ERAP2	56.06	45.8914	75.2275	12.262	-19.1674	1.90404	1.90404
LOC112447568	70.9333	6.22263	91.0722	1.93817	-20.1389	1.68283	1.68283
LOC132345918	58.7465	5.52704	92.1044	1	-33.3579	2.46651	2.46651
LOC132345922	47.7857	2.52425	87.2094	1	-39.4237	1.33586	1.33586
LOC112447915	36.5595	8.10098	88	1	-51.4405	3.0181	3.0181
LOC515953	38	3.54286	61.6296	1	-23.6296	1.82491	1.82491
LOC132346042	57.9468	4.21688	93.9315	1	-35.9848	2.07618	2.07618
INSL6	68.4198	3.99909	90.9323	1	-22.5126	1.99967	1.99967
MIR7-2	81.0823	5.03415	95.5476	1	-14.4653	2.33175	2.33175
TNFSF15	65.5342	52.3953	79.104	10.1108	-13.5697	2.37355	2.37355
TLR4	65.4498	337.988	83.9351	99.4948	-18.4854	1.76428	1.76428
LOC523702	45.0175	2.46756	90.7037	1	-45.6862	1.30309	1.30309
LOC112448191	70.4921	13.9415	89.6883	1	-19.1962	3.80132	3.80132
LOC132346205	55.3356	3.97153	95.1829	1.52824	-39.8472	1.37783	1.37783
LOC132346187	48.3926	8.47898	83.7091	2.28584	-35.3165	1.89117	1.89117
LOC112448188	62.25	28.8373	94	10.5264	-31.75	1.45393	1.45393
LOC112448172	65.0208	3.15155	87.9274	1	-22.9066	1.65606	1.65606
LOC112448182	66.5455	5.2697	96.1483	1	-29.6029	2.39772	2.39772
LOC104969545	45.9145	9.41046	76.2818	3.3341	-30.3673	1.49697	1.49697
LOC112448046	55.3333	4.28459	98.2963	1	-42.963	2.09916	2.09916
LOC132346157	46.0476	3.16141	74.5	1	-28.4524	1.66057	1.66057
LOC112448193	51.95	14.7028	87.95	1	-36	3.87802	3.87802
VNN2	51.4924	391.972	68.7828	80.2486	-17.2904	2.2882	2.2882
LOC112448170	54.8841	3.39061	71.8577	1	-16.9736	1.76154	1.76154
SGK1	43.8704	443.239	89.1151	197.79	-45.2447	1.16412	1.16412
ABRACL	53.9615	22.4167	84.3416	7.51911	-30.3801	1.57594	1.57594
LOC101904510	75.4835	4.96022	94.1404	1.3951	-18.6568	1.83004	1.83004
LOC112448166	60.5874	2.64253	95.3571	1	-34.7697	1.40192	1.40192
LOC112448168	52.0855	70.1536	79.9056	8.00103	-27.8201	3.13226	3.13226
LOC132346151	74.6395	3.89772	98.4956	1	-23.8561	1.96263	1.96263
HRH2	56.2847	80.7308	93.0764	35.0857	-36.7917	1.20224	1.20224
LOC112448602	48.439	69.9336	63.2173	9.25122	-14.7784	2.91827	2.91827
LOC132346336	37.9371	2.25514	86.1401	1.11462	-48.203	1.01666	1.01666
BRB	60.1042	125.673	83.099	27.7341	-22.9949	2.17994	2.17994
RNASE6	68.8187	429.672	90.7321	56.6234	-21.9135	2.92377	2.92377
LOC132346354	66.7381	7.12112	83.597	1.34985	-16.8589	2.3993	2.3993
OR4G10	44.2963	4.1192	88.273	1.92599	-43.9767	1.09676	1.09676
LOC112448615	68.7333	5.85307	97.8158	1	-29.0825	2.54919	2.54919
LOC112448614	67.4524	9.95951	83.6023	1	-16.1499	3.31608	3.31608
LOC112448651	71.6157	8.94686	85.1057	1	-13.49	3.16138	3.16138
LOC112448647	49.7593	13.9415	98.4384	1	-48.6791	3.80132	3.80132
LOC112448487	48.4233	5.88701	93.5084	1.24217	-45.0851	2.24467	2.24467
LOC112448633	55.5096	56.508	95.9781	28.044	-40.4685	1.01076	1.01076
LOC112448619	81.7593	47.9536	96.4211	8.28722	-14.6618	2.53268	2.53268
LOC112448954	68.1494	3.95221	94.263	1	-26.1136	1.98266	1.98266
NMS	49.1799	2.29541	87.6667	1	-38.4868	1.19875	1.19875
IL1R2	45.3817	57.3474	71.2642	9.16424	-25.8825	2.64564	2.64564
LOC132346508	64.8889	4.10097	95.2261	1	-30.3373	2.03596	2.03596
LOC112448940	49.1037	639.907	66.5568	167.935	-17.4531	1.92996	1.92996
LOC112448970	61.3353	7.85139	89.1689	1	-27.8336	2.97295	2.97295
IL1A	57.7157	64.1971	71.7083	9.34504	-13.9926	2.78024	2.78024
IL1B	57.1	444.35	70.8303	76.7206	-13.7303	2.53401	2.53401
LOC132346583	46.3125	5.06932	72.2244	1	-25.9119	2.34179	2.34179
CAPG	69.476	176.904	92.3842	53.7606	-22.9082	1.71834	1.71834
LOC112448955	66.3439	8.91904	92.2286	1	-25.8847	3.15689	3.15689
LOC112448937	66.0051	7.42665	94.5098	1	-28.5047	2.89271	2.89271
PLEK	44.6889	529.702	85.6667	259.598	-40.9778	1.0289	1.0289
LOC112448919	62.0301	5.30309	94.5025	1	-32.4724	2.40683	2.40683
LOC112448921	50.0185	2.79295	90.0019	1	-39.9834	1.48179	1.48179
IFITM2	85.3992	4.84789	95.4222	1	-10.023	2.27736	2.27736
MIR181A-2	67.3139	7.13019	95.4649	1	-28.1511	2.83394	2.83394
LOC112448913	85.4762	9.95951	96.2385	1	-10.7622	3.31608	3.31608
LOC112448905	72.8109	9.60618	83.1068	1	-10.2959	3.26396	3.26396
LOC132346733	75.9167	3.32531	98.3704	1	-22.4537	1.73349	1.73349
LOC112449179	70.1212	14.4538	80.3519	1	-10.2306	3.85338	3.85338
LOC112449173	61.5753	152.891	88.2358	30.0398	-26.6605	2.34756	2.34756
EXOSC8	80.5215	6.1622	68.4542	2.98411	12.0673	1.04615	1.04615
ALOX5AP	74.0857	47.2403	90.3877	13.1827	-16.302	1.84137	1.84137
LOC112449058	75.3318	3.34249	95.2001	1	-19.8683	1.74093	1.74093
LOC112449152	63.4897	6.73745	95.0889	1	-31.5992	2.7522	2.7522
ACOD1	73.3702	138.172	84.4959	41.1169	-11.1257	1.74867	1.74867
LOC112449158	61.3376	13.9415	88.4259	1	-27.0883	3.80132	3.80132
LOC112449133	56.2937	4.95086	93.6667	1.69667	-37.373	1.54497	1.54497
LOC112449072	89.75	31.4436	50	1.7721	39.75	4.14923	4.14923
LOC112449424	82.7737	8.84845	97.905	1	-15.1313	3.14543	3.14543
LOC132346851	52.9924	2.96098	84.5357	1	-31.5433	1.56607	1.56607
LOC132346886	49.3	2.96541	78.0897	1	-28.7897	1.56823	1.56823
HACD1	75.7	8.58912	87.7204	2.54127	-12.0204	1.75696	1.75696
LOC132346945	56.7001	4.258	91.0121	1	-34.312	2.09018	2.09018
LOC112441508	60.8319	4.17079	94.1833	1.58109	-33.3514	1.3994	1.3994
LOC112449394	58.0152	7.91621	88.2935	1	-30.2783	2.98481	2.98481
LOC112449414	38.625	9.97689	86.1533	1	-47.5283	3.31859	3.31859
LOC112449432	63.7389	7.85139	94.1667	1	-30.4278	2.97295	2.97295
LOC112449397	77.3378	12.2716	94.0947	1	-16.7569	3.61726	3.61726
UBE2C	51.4087	15.3253	72.1178	2.47257	-20.7091	2.63183	2.63183
PLTP	66.9667	15.9982	77.4218	4.92393	-10.4551	1.70003	1.70003
MMP9	72.2502	28.4355	85.3051	7.11588	-13.0549	1.99858	1.99858
OCSTAMP	67.1808	45.5666	88.3222	12.3675	-21.1414	1.88142	1.88142
CEBPB	74.3347	1111.2	91.2567	286.813	-16.922	1.95394	1.95394
LOC112449570	42.2889	2.50502	75.7	1	-33.4111	1.32482	1.32482
LOC112449572	64.0926	4.42808	86.2622	1.30263	-22.1696	1.76526	1.76526
LOC132342183	66.8276	6.63768	77.4702	1.85936	-10.6426	1.83587	1.83587
LOC112449628	71.9314	4.44424	82.9709	1	-11.0395	2.15194	2.15194
LOC104974036	63.3703	3.04117	92.1116	1	-28.7414	1.60463	1.60463
LOC112449656	55.7785	2.3777	95.8935	1	-40.115	1.24956	1.24956
LY96	36.9767	61.9242	65.0348	16.0115	-28.058	1.95139	1.95139
LOC511937	48.4815	113.106	83.625	40.8375	-35.1435	1.46971	1.46971
LOC112449625	55.4889	1343.47	87.3889	1	-31.9	10.3918	10.3918
LOC132342163	72.0455	3.63117	85.9145	1	-13.8691	1.86043	1.86043
LOC112449632	67.675	4.5838	92.4921	1	-24.8171	2.19655	2.19655
LOC112449583	47.6667	2.36501	90.45	1	-42.7833	1.24184	1.24184
CASP1	51	25.9781	86.0667	5.44407	-35.0667	2.25454	2.25454
MMP12	49.7185	15.9084	89.7453	3.90368	-40.0268	2.02688	2.02688
LOC112441692	75.4121	21.3137	92.2857	1	-16.8737	4.41371	4.41371
LOC112441703	52.6841	20.4123	85.5833	1	-32.8993	4.35137	4.35137
LOC112441671	61.381	4.44424	93.25	1	-31.869	2.15194	2.15194
LOC132342320	42.0271	3.66504	82.9265	1	-40.8994	1.87383	1.87383
ADM	71.7534	35.7241	89.5267	6.39815	-17.7732	2.48117	2.48117
LOC784200	34.4444	6.07015	91.5833	1.53986	-57.1389	1.97893	1.97893
LOC112441719	40.3319	72.6322	57.6168	12.1464	-17.2849	2.58008	2.58008
LOC112441691	85.75	3.91047	20	1	65.75	1.96734	1.96734
LOC525863	62.3333	4.98758	100	1	-37.6667	2.31834	2.31834
LOC528470	23.9167	3.21354	66.125	1.41012	-42.2083	1.18834	1.18834
OR52Z17	18.9167	8.291	88.2381	4.08774	-69.3214	1.02024	1.02024
OR51S1	27.6389	3.96402	77.55	1.92119	-49.9111	1.04496	1.04496
LOC112441670	68.2004	23.4624	83.2778	5.23497	-15.0773	2.1641	2.1641
LOC112441672	61.4841	5.54526	82.2665	1	-20.7825	2.47125	2.47125
LOC112441655	55.9556	4.76963	87.6446	1.72376	-31.689	1.46832	1.46832
LRP4	16.2406	4.45811	58.934	2.03715	-42.6933	1.12988	1.12988
OR4A47U	57.3375	3.23671	91.5833	1.1469	-34.2458	1.49678	1.49678
OR8J3F	57.7523	5.34354	88.6667	1.61848	-30.9144	1.72316	1.72316
OR5AL8	49.4722	7.86437	100	3.29668	-50.5278	1.25431	1.25431
OR5T2	40.963	5.75926	80	2.82939	-39.037	1.02539	1.02539
OR8H14	55.0942	8.24189	98.5714	2.43772	-43.4773	1.75744	1.75744
OR5M13D	45.85	5.36596	82.0455	1.8539	-36.1955	1.53327	1.53327
TCN1	57.7493	74.618	85.9174	24.4164	-28.1681	1.61167	1.61167
LOC112441896	85.4521	8.61115	96.2995	1	-10.8474	3.10621	3.10621
LOC112441501	43.75	2.42386	90.3333	1	-46.5833	1.27731	1.27731
LOC112441929	72.6389	7.47076	93.5625	1	-20.9236	2.90125	2.90125
KMO	43.1784	28.8845	83.6266	10.1795	-40.4482	1.50463	1.50463
LOC112441946	41.7333	13.713	88.042	2.92528	-46.3087	2.22889	2.22889
SELL	67.859	586.513	85.1289	145.225	-17.2699	2.01388	2.01388
DHRS3	62.2029	79.8274	84.7976	22.5623	-22.5946	1.82297	1.82297
ENO1	84.3072	750.912	96.994	226.776	-12.6868	1.72737	1.72737
ISG15	48.3762	521.366	76.7126	166.951	-28.3364	1.64287	1.64287
LOC112441922	62.6667	7.47076	91.3111	1	-28.6444	2.90125	2.90125
MR1	68.4294	41.6311	92.6042	11.4018	-24.1748	1.86841	1.86841
LOC112441917	41.2573	15.4249	91.5724	1	-50.3151	3.94719	3.94719
LOC112441901	55.3053	9.62768	84.6402	1	-29.335	3.26719	3.26719
MIR29C	83.3227	9.95951	93.3399	1	-10.0172	3.31608	3.31608
LOC112441940	67.9895	8.94686	94.236	2.3752	-26.2466	1.91333	1.91333
LOC112442100	71.5315	12.0507	87.2178	1	-15.6863	3.59104	3.59104
LOC112442101	52.3036	4.7229	70.25	1	-17.9464	2.23967	2.23967
LOC112442120	69.2764	7.47076	91.684	1	-22.4075	2.90125	2.90125
SDS	59.5734	4288.59	75.8407	1236.63	-16.2673	1.79409	1.79409
LOC112442096	71.8506	18.6475	90.925	1	-19.0744	4.22091	4.22091
MIR6521	80.1345	9.95951	93.4065	1	-13.2721	3.31608	3.31608
LOC112442095	87.4762	3.26478	97.9784	1	-10.5022	1.70699	1.70699
LOC132342779	76.8514	4.10314	92.7272	1	-15.8758	2.03673	2.03673
LOC112442446	45.9583	7.47076	77.6746	1	-31.7163	2.90125	2.90125
LPCAT2	64.7287	86.4226	75.412	22.3148	-10.6833	1.95341	1.95341
CCL22	54.8276	62.5773	87.006	17.6212	-32.1784	1.82833	1.82833
CCL17	71.5076	21.9177	82.3935	3.39096	-10.886	2.69233	2.69233
MIR2285N-4	50.7619	9.89802	77.0015	1	-26.2396	3.30714	3.30714
LOC112442454	60.9274	9.08077	80.4825	2.3752	-19.5551	1.93476	1.93476
LOC112442469	48.3333	2.34472	86.2222	1	-37.8889	1.22941	1.22941
LOC101907436	58.1203	7.0201	92.0013	1	-33.881	2.81149	2.81149
LOC112442435	47.5714	71.4185	93.441	25.9923	-45.8696	1.45822	1.45822
LOC112442451	86.2423	3.89249	98.0436	1	-11.8013	1.96069	1.96069
TYROBP	49.9344	587.551	79.6139	126.838	-29.6795	2.21173	2.21173
GMFG	49.7296	139.412	89.3529	63.6378	-39.6233	1.13139	1.13139
AXL	54.2737	19.124	86.3115	6.47384	-32.0379	1.56269	1.56269
C5AR1	46.7348	253.516	79.0772	53.3328	-32.3423	2.24898	2.24898
EMP3	61.8148	157.562	78.2902	26.1565	-16.4754	2.59068	2.59068
LOC506364	58.7732	18.674	83.7704	4.48338	-24.9972	2.05838	2.05838
LOC112442215	68.0821	31.416	82.2299	3.29253	-14.1478	3.25423	3.25423
LOC789748	75.6069	14.9911	89.0894	2.47523	-13.4825	2.59847	2.59847
LOC132342727	50.3106	2.78487	85.2577	1	-34.9471	1.47761	1.47761
LOC101907041	59.8095	4.13401	93.4961	1	-33.6866	2.04754	2.04754
MGC157082	43.7778	31.4575	86.5538	12.2011	-42.7761	1.36639	1.36639
LOC100848752	71.6779	22.9298	94.5641	4.95766	-22.8862	2.20949	2.20949
LOC100336589	45.5429	66.8128	88.2727	17.8902	-42.7299	1.90096	1.90096
FCAR	75.1889	54.0387	90.4347	10.1267	-15.2458	2.41583	2.41583
LOC619159	56.265	32.8662	79.59	3.87249	-23.325	3.08527	3.08527
LOC407171	63.6443	214.885	80.5569	63.4976	-16.9126	1.75879	1.75879
LOC112442477	54.338	2.4761	96.3882	1	-42.0502	1.30807	1.30807
LOC100297075	59.5878	4.59002	91.7502	1	-32.1624	2.1985	2.1985
LOC112442866	51.0159	660.468	72.0903	200.984	-21.0744	1.71641	1.71641
LOC100847724	58.0398	2.93289	90.8006	1	-32.7609	1.55232	1.55232
CCL4	46.8768	280.018	90.1477	125.962	-43.2709	1.15253	1.15253
LOC508666	34.9841	1204.99	65.0581	271.517	-30.074	2.14991	2.14991
CCL16	57.7292	73.5809	88.9307	9.82618	-31.2016	2.90463	2.90463
CCL8	51.8631	61.3956	70.823	4.5264	-18.9599	3.7617	3.7617
CCL2	61.6944	1263.77	81.0905	74.6058	-19.396	4.0823	4.0823
EVI2B	32.9071	300.111	68.5333	114.053	-35.6262	1.39579	1.39579
LOC112442799	62.2698	6.97301	83.6033	1	-21.3335	2.80178	2.80178
CD68	42.9365	926.885	81.7048	352.496	-38.7683	1.39478	1.39478
LOC112442833	79.2677	5.84295	97.1651	1	-17.8974	2.5467	2.5467
LOC132343045	40.3259	4.03831	91.7	1	-51.3741	2.01375	2.01375
GAST	73.9032	3.33999	89.9833	1	-16.0801	1.73985	1.73985
HCRT	54.0264	3.97333	96.5869	1.47833	-42.5605	1.42638	1.42638
LOC112442811	59.9519	5.31384	92.7831	1	-32.8312	2.40975	2.40975
LOC112442858	40.3446	17.7748	84.5482	5.68923	-44.2036	1.64353	1.64353
HIGD1B	46.3489	2.07615	84.6968	1	-38.3479	1.05391	1.05391
LOC112442878	77.6099	8.38051	92.7688	1	-15.1589	3.06704	3.06704
METRNL	71.6687	39.8682	87.1919	9.53405	-15.5232	2.06408	2.06408
LOC112442689	59.2667	3.88307	86.4836	1.29538	-27.2169	1.58382	1.58382
LOC112442835	76.0772	4.43595	92.0222	1	-15.945	2.14924	2.14924
LOC112442801	56.3765	17.308	66.4619	1	-10.0854	4.11337	4.11337
SLC25A19	83.9535	62.909	73.2249	27.2636	10.7286	1.20629	1.20629
FDXR	50.8225	19.0556	67.9179	5.62341	-17.0954	1.7607	1.7607
CD300A	67.3624	33.5904	84.8957	6.53071	-17.5333	2.36274	2.36274
LOC132343123	77.672	17.0685	89.2799	3.86864	-11.6079	2.14144	2.14144
ABCA10	46.8019	5.16245	81.6768	2.09343	-34.8749	1.30219	1.30219
ABCA6	46.137	13.4683	75.8139	4.65859	-29.6769	1.53161	1.53161
C20H5orf58	51.7731	7.02068	81.5835	2.22716	-29.8104	1.6564	1.6564
CD180	56.3599	26.9321	88.5774	9.99182	-32.2175	1.43051	1.43051
GAPT	61.1171	45.4523	89.4913	15.1968	-28.3741	1.58058	1.58058
LOC112443081	77.0314	5.31384	99.2881	1	-22.2566	2.40975	2.40975
EMB	70.4907	98.1627	93.9741	25.4093	-23.4833	1.94982	1.94982
LOC112443080	65.9556	469.956	91.4963	145.886	-25.5407	1.68768	1.68768
CCDC152	58.0422	2.42654	95.7308	1.11094	-37.6885	1.12712	1.12712
LOC132343187	57.9597	5.26703	85.3476	1.52921	-27.3879	1.78421	1.78421
LOC132343239	28.873	5.10074	70.6061	1	-41.733	2.35071	2.35071
TARS1	27.8345	300.257	66.7419	131.457	-38.9074	1.19161	1.19161
LOC112443051	57.8935	6.77919	90.5713	1	-32.6778	2.76111	2.76111
LOC112443079	69.9624	52.4522	96.3593	14.4554	-26.3969	1.8594	1.8594
LOC112443259	66.1765	50.9415	92.5229	1	-26.3464	5.67077	5.67077
LOC112443263	56.6429	111.592	86.7714	1	-30.1286	6.80209	6.80209
LOC112443268	62.1194	62.8277	98.4561	1	-36.3367	5.97333	5.97333
LOC112443221	74.7642	3.49427	94.328	1	-19.5638	1.80499	1.80499
LOC107131598	53.5979	4.2312	84.3767	1	-30.7787	2.08107	2.08107
LOC112443356	59.744	7.47076	97	1	-37.256	2.90125	2.90125
LOC112443332	65.1802	7.8881	83.7468	1	-18.5665	2.97968	2.97968
LOC132343315	49.1759	2.91193	87.0627	1	-37.8867	1.54198	1.54198
LOC112443328	69.3598	16.1922	98.339	1	-28.9791	4.01723	4.01723
NFKBIA	66.1372	1505.09	83.3741	403.523	-17.2369	1.89913	1.89913
LOC112443358	72.4702	152.721	96.1548	28.3548	-23.6845	2.42923	2.42923
LOC112443333	55.2685	3.21415	86.3832	1	-31.1146	1.68444	1.68444
TNFAIP2	65.9163	30.3812	84.5801	9.19193	-18.6639	1.72474	1.72474
LOC112443329	70.3782	123.289	84.5606	35.5369	-14.1824	1.79466	1.79466
LOC112443547	59.3167	13.9415	37.6833	1	21.6333	3.80132	3.80132
LOC112443535	78.5595	3.91047	91.3876	1	-12.828	1.96734	1.96734
LOC132343465	37.4167	4.32348	78.2273	1.94129	-40.8106	1.15518	1.15518
MIR2369	68.5993	15.5592	87.0066	1	-18.4074	3.9597	3.9597
LOC112443530	84.4556	389.326	95.2844	1	-10.8288	8.60484	8.60484
LOC112443564	79.3903	10.5624	96.305	1	-16.9147	3.40087	3.40087
LOC112443540	81.8333	3.95025	96.7544	1	-14.9211	1.98194	1.98194
CCRL2	44.4864	205.49	79.378	84.3516	-34.8916	1.28458	1.28458
LOC112443536	53.7905	2.47806	94.419	1	-40.6286	1.30921	1.30921
LOC132343591	96.6531	3.4619	84.7892	1	11.864	1.79157	1.79157
LOC112443905	49.127	5.85307	85.9917	1	-36.8647	2.54919	2.54919
BOLA-DMB	54.8063	58.7066	74.3887	16.3803	-19.5824	1.84156	1.84156
BOLA-DOA	60.3652	24.5247	93.9253	6.74423	-33.5601	1.86251	1.86251
TREM1	27.2197	222.193	73.963	33.4608	-46.7433	2.73127	2.73127
LOC112443917	57.6471	7.47076	93.8778	1	-36.2307	2.90125	2.90125
VEGFA	72.9084	133.967	83.6993	34.0729	-10.7909	1.97518	1.97518
BOLA-DQB	61.7143	80.8489	94.25	11.5504	-32.5357	2.80728	2.80728
BOLA-DQA5	78.25	49.9274	98.1818	6.32278	-19.9318	2.9812	2.9812
BOLA-DQB1	26.2	116.235	85	49.2546	-58.8	1.23871	1.23871
LOC100848815	92.5	205.258	45.8571	58.8616	46.6429	1.80204	1.80204
BOLA-DRB3	23.8651	447.613	53.3333	64.5152	-29.4683	2.79454	2.79454
AIF1	65.911	36.9623	97.9305	13.2381	-32.0195	1.48136	1.48136
MIR10167	72.3613	12.6474	86.8741	1	-14.5128	3.66077	3.66077
LOC112443921	71.8432	3.95221	96.8578	1	-25.0146	1.98266	1.98266
LOC112443916	47.3138	5.42831	94.9865	1	-47.6727	2.4405	2.4405
LOC112444222	48.4761	7.00485	90.0101	1	-41.534	2.80835	2.80835
LOC281376	67.8317	61.8884	86.3462	16.294	-18.5145	1.92533	1.92533
LOC112444218	59.2628	4.44424	83.9608	1	-24.698	2.15194	2.15194
TTR	61.9514	38.226	87.7279	2.88866	-25.7766	3.72608	3.72608
LOC112444220	47.2735	3.70869	81.1185	1	-33.845	1.89091	1.89091
LOC112444241	65.7389	7.47076	96.7206	1	-30.9817	2.90125	2.90125
LOC112444227	64.4359	3.95221	83.5714	1	-19.1355	1.98266	1.98266
LOC132343797	59.4444	6.20565	95.5174	1.92896	-36.073	1.68576	1.68576
SERPINB2	53.7235	39.8722	86.801	8.39434	-33.0775	2.2479	2.2479
LOC112444364	56.0694	51.2017	83	13.2768	-26.9306	1.94729	1.94729
MIR562	78.0204	10.7061	95.6897	1	-17.6693	3.42037	3.42037
LOC112444366	50.946	10.3395	92.2222	1	-41.2762	3.37009	3.37009
LOC101904063	37.881	38.274	81.9196	10.564	-44.0387	1.85721	1.85721
NCF1	64.5405	577.36	83.1025	87.4918	-18.562	2.72225	2.72225
LOC112444389	74.026	39.3062	95.927	3.26504	-21.9011	3.58958	3.58958
SERPINE1	69.8877	135.958	79.9776	25.6197	-10.09	2.40784	2.40784
CYP3A74	60.1516	91.9117	81.5611	12.1691	-21.4095	2.91703	2.91703
DAGLB	69.6176	167.079	79.9304	27.6199	-10.3128	2.59675	2.59675
LOC112444539	42.8333	6.54636	54.375	1	-11.5417	2.71069	2.71069
LOC112444473	53.3031	14.1183	86.1418	3.58737	-32.8387	1.97657	1.97657
ANKRD22	70.5955	65.152	91.4952	19.9115	-20.8997	1.71021	1.71021
IFIT2	58.7807	135.714	78.2419	40.6192	-19.4613	1.74034	1.74034
IFIT3	60.4028	126.434	71.1473	27.2495	-10.7445	2.21409	2.21409
LOC112444564	49.6818	4.75722	94.6346	1	-44.9528	2.25012	2.25012
RBP4	71.9887	16.1831	83.9098	2.23808	-11.9211	2.85416	2.85416
BLNK	41.4803	21.2938	87.106	8.0104	-45.6257	1.41049	1.41049
LOC112444563	55.3357	177.483	99.6078	66.7191	-44.2721	1.41151	1.41151
LOC112444472	61.9401	5.17705	88.7791	1.602	-26.839	1.69226	1.69226
MIR6524	65.1111	15.5004	82.15	1	-17.0389	3.95423	3.95423
ACSL5	40.473	59.1702	83.5595	25.0236	-43.0864	1.24158	1.24158
LOC112444559	78.7593	8.60506	97.2225	1	-18.4632	3.10519	3.10519
LOC112444560	65.5495	33.3703	90.4833	5.05323	-24.9338	2.72329	2.72329
LOC788501	0	3.60181	48	1.43876	-48	1.3239	1.3239
LAP	60.7071	6.77566	94.8235	2.23762	-34.1164	1.5984	1.5984
DEFB13	58.6196	373.509	79.3952	27.9801	-20.7756	3.73867	3.73867
DEFB7	59.4639	118.05	78.626	31.9203	-19.1622	1.88686	1.88686
LOC132344043	38.6667	2.8059	82.0924	1.39588	-43.4257	1.00729	1.00729
LOC112444634	67.1212	4.6543	87.0867	1	-19.9655	2.21856	2.21856
LOC112444672	71.6906	29.0636	89.754	1	-18.0634	4.86114	4.86114
LOC132344094	55.1535	3.97797	85.2667	1.41553	-30.1131	1.49069	1.49069
VSIR	80.7503	208.835	91.4076	57.1552	-10.6573	1.8694	1.8694
DDIT4	74.0816	277.447	84.8567	82.4511	-10.7751	1.7506	1.7506
LOC112444784	76.0167	8.94686	97.1515	1	-21.1348	3.16138	3.16138
LOC112444780	60.4333	7.47076	91.0671	1	-30.6338	2.90125	2.90125
LOC112444968	63.8175	114.993	94.7974	27.5943	-30.98	2.0591	2.0591
LOC112444965	61.7336	17.4189	95.4777	1	-33.7441	4.12258	4.12258
LOC112444871	62.5167	3.42066	38.2179	1	24.2987	1.77428	1.77428
LOC107131959	60.4007	3.29107	87.55	1	-27.1493	1.71856	1.71856
LDHA	47.6389	922.681	91.25	180.44	-43.6111	2.35431	2.35431
LOC112444939	38.7115	3.95221	26.45	1	12.2615	1.98266	1.98266
OR8G4	17.4444	2.9631	78.0357	1.32999	-60.5913	1.15569	1.15569
LOC112444866	61.9926	3.87105	95.859	1	-33.8664	1.95272	1.95272
LOC100847905	55.746	3.97728	85.6271	1	-29.8811	1.99178	1.99178
LOC132344199	55.5941	6.34965	91.9355	1	-36.3414	2.66668	2.66668
MS4A8	47.3672	79.4388	80.3409	21.9909	-32.9736	1.85294	1.85294
LOC613739	59.5263	2.6776	90.8289	1	-31.3027	1.42094	1.42094
LOC112444974	69.3475	21.2563	93.9931	1	-24.6457	4.40982	4.40982
LOC112444950	41.1579	8.17182	58.007	1	-16.8491	3.03066	3.03066
CPT1A	63.7776	70.1844	75.774	20.9564	-11.9964	1.74376	1.74376
CTSD	80.254	986.327	95.1095	303.073	-14.8555	1.7024	1.7024
LOC777594	72.3774	77.7292	86.7489	8.61667	-14.3716	3.17325	3.17325
IL13RA1	58.9667	205.157	96.4444	66.4474	-37.4778	1.62645	1.62645
LOC112445273	44.1296	5.01633	84.2262	1	-40.0966	2.32663	2.32663
LOC112445301	66.1667	13.9415	54.875	1	11.2917	3.80132	3.80132
LOC132344289	62.1349	10.9904	75.6308	1.09566	-13.4958	3.32638	3.32638
LOC528342	61.3889	4.60282	78.9722	1	-17.5833	2.20252	2.20252
BTK	51.7	20.3059	92.6651	6.65049	-40.9651	1.61036	1.61036
LOC132344285	50.924	6.9075	88.0416	2.62908	-37.1176	1.39361	1.39361
LOC112445232	71.6197	7.85139	92.1338	1	-20.5142	2.97295	2.97295
LOC112445239	63.0611	5.31384	78.4286	1	-15.3675	2.40975	2.40975
LOC112445250	71.9337	40.4408	89.269	5.83996	-17.3353	2.79178	2.79178
LOC112445259	59.5833	8.05901	86.636	1	-27.0526	3.0106	3.0106
LOC132344361	71.5932	374.616	90.5334	13.016	-18.9402	4.84705	4.84705
RS1	46.2667	2.83095	85.4444	1.11094	-39.1778	1.34951	1.34951
LOC132344749	58.0232	19.3663	94.4369	5.52059	-36.4137	1.81066	1.81066
LOC132342123	75.9444	15.5246	94.0108	2.98195	-18.0664	2.38023	2.38023
LOC132342115	60.7284	12.6721	91.3348	2.32346	-30.6064	2.44731	2.44731
LOC104972629	65.8533	34.9207	84.6184	5.56745	-18.7652	2.64899	2.64899
LOC112445528	61.5353	9.27214	83.7	1.34795	-22.1647	2.78213	2.78213
LOC112445533	59.3571	8.2382	86.8261	1.73541	-27.4689	2.24705	2.24705
LOC112445597	12.5	12.8966	68.125	2.38437	-55.625	2.43531	2.43531
LOC112445614	55.3366	2.31209	95.1583	1.14818	-39.8217	1.00986	1.00986
LOC522845	58.6176	22.6945	78.9	6.20115	-20.2824	1.87173	1.87173
LOC112445626	42.0385	22.2059	87.9333	1	-45.8949	4.47287	4.47287
LOC112445657	52.0565	31.7139	90.3293	2.41673	-38.2728	3.71399	3.71399
LOC112445658	100	2.25124	89.28	1.06977	10.72	1.07342	1.07342
LOC112445669	61	8.19085	79.1847	1	-18.1847	3.03401	3.03401
LOC112445670	70.4871	50.4446	85.1264	1.02456	-14.6393	5.62163	5.62163
LOC107131271	79.0587	14.3196	58.9545	2.8892	20.1042	2.30925	2.30925
LOC112445694	86.8077	18.9477	100	3.35528	-13.1923	2.49752	2.49752
LOC785244	66.9038	4.71895	77.201	1.31642	-10.2972	1.84185	1.84185
LOC112445739	91.5161	12.1724	73.7864	1.11985	17.7298	3.44224	3.44224
LOC132344785	71.8733	5.22785	92.1618	1	-20.2885	2.38622	2.38622
LOC132344789	77.027	10.5579	95.0413	2.77634	-18.0143	1.92707	1.92707
LOC132344791	92.5	181.754	56.4432	26.0869	36.0568	2.8006	2.8006
LOC132344793	20.25	235.473	85.1562	100.198	-64.9062	1.23272	1.23272
LOC112445768	89.9263	7.21011	71.5	2.83828	18.4263	1.34501	1.34501
LOC112445771	96.5181	3.10776	78.15	1	18.3681	1.63587	1.63587
LOC112445775	77.4348	26.5481	91.8867	1	-14.4519	4.73054	4.73054
LOC132344798	52.3056	29.1661	97.033	12.7943	-44.7275	1.18879	1.18879
LOC115945178	70.8409	4.10733	82.9063	1.10234	-12.0654	1.89763	1.89763
LOC132344799	63.2	6.51003	76.8334	1.15	-13.6334	2.50103	2.50103
LOC112441488	28.475	4.69549	87.0083	1.91289	-58.5333	1.29552	1.29552
MIR6526-3	65.4399	4.1543	77.4738	1	-12.0339	2.05461	2.05461
LOC112445797	61.7125	10.4824	86.2631	1.0394	-24.5506	3.33415	3.33415
LOC112445801	49.4786	57.1467	86.5336	1.89474	-37.0549	4.9146	4.9146
LOC112445806	61.6978	48.7089	93.8288	5.4101	-32.131	3.17046	3.17046
LOC112445822	69.2774	8.86514	85.8807	1.19207	-16.6033	2.89467	2.89467
LOC112441535	39.28	3.61242	83.1212	1.58161	-43.8412	1.19157	1.19157
LOC112445838	74.8571	11.167	43.8947	2.25395	30.9624	2.30871	2.30871
GPR101	72.7	21.5141	85.4923	4.02219	-12.7923	2.41923	2.41923
LOC112445837	59.2738	15.2126	76.1794	1	-16.9056	3.92719	3.92719
LOC112445825	51.7412	8.60109	27.7167	3.9412	24.0245	1.12588	1.12588
KEH36_t06	35.711	2255.3	23.5601	880.819	12.1509	1.3564	1.3564
KEH36_t07	40.4916	905.054	26.9326	1	13.559	9.82186	9.82186
KEH36_t10	27.4016	5123.76	38.4478	1	-11.0462	12.323	12.323
KRTAP8-1	57.375	3.1762	91.8668	1	-34.4918	1.6673	1.6673
LOC526789	43.3379	4.79114	81.7587	2.05375	-38.4208	1.22211	1.22211
LOC132345459	58.4787	3.53882	83.6522	1	-25.1735	1.82327	1.82327
LOC782776	67.5762	292.912	91.7669	36.2688	-24.1907	3.01367	3.01367
STAT1	68.9523	254.917	86.0956	74.7375	-17.1433	1.77013	1.77013
LOC112443691	53.125	2.44828	94.5	1	-41.375	1.29177	1.29177
THEMIS2	78.8741	62.116	91.201	18.5057	-12.3269	1.747	1.747
LOC112443692	61.1667	5.42831	87.4444	1	-26.2778	2.4405	2.4405
LOC781726	58.7202	7.58532	90.1648	2.46783	-31.4446	1.61997	1.61997
ARHGEF11	75.0472	23.1112	91.0644	6.6147	-16.0172	1.80485	1.80485
LOC112446113	58	1564.8	100	692.361	-42	1.17638	1.17638
S100A12	57.7915	2774.84	89.8842	292.919	-32.0927	3.24383	3.24383
WLS	68.0147	229.702	88.7921	36.3251	-20.7775	2.66073	2.66073
LOC112446114	46.6667	381.652	100	168.945	-53.3333	1.17571	1.17571
LOC618220	55.7778	7.37558	97.699	3.60621	-41.9213	1.03227	1.03227
LOC112446117	71.0921	6.20786	94.4015	1.70653	-23.3095	1.86303	1.86303
LOC112446163	60.2639	32.7457	91.2857	1	-31.0218	5.03323	5.03323
UPP1	79.1834	106.033	89.354	23.0587	-10.1706	2.20113	2.20113
LOC132345074	28.4916	5.68268	54.0705	1	-25.5789	2.50657	2.50657
LOC112446330	57.346	3.08971	92.8385	1	-35.4925	1.62747	1.62747
LOC112446500	17.7556	130.903	67.8	45.1027	-50.0444	1.53721	1.53721
LOC100337457	66.5561	33.5598	88.3285	9.40237	-21.7724	1.83564	1.83564
MIR490	65.1667	5.85307	94	1	-28.8333	2.54919	2.54919
LOC101907549	77.7643	5.72757	98.2222	1.46175	-20.4579	1.97023	1.97023
LOC107131351	48.9167	3.60415	90.2045	1.65926	-41.2879	1.11912	1.11912
PRR13	33.4173	123.724	69.6163	44.0962	-36.199	1.4884	1.4884
LOC112446900	63.1296	2.43436	97.5	1	-34.3704	1.28354	1.28354
HEBP1	66.8584	155.588	85.5453	31.2241	-18.6869	2.317	2.317
LOC112447200	36.6667	3.84082	0	1	36.6667	1.94141	1.94141
LOC112447221	52.3333	2.34472	97.8	1	-45.4667	1.22941	1.22941
LOC132345577	63.4394	5.70976	96.0032	2.20735	-32.5638	1.37112	1.37112
LOC112447062	49.4149	4.66007	90	2.01737	-40.5851	1.20787	1.20787
LOC112447158	72.9449	4.3888	89.8701	1	-16.9252	2.13383	2.13383
LOC112447208	71.1071	8.94686	90.1875	1	-19.0804	3.16138	3.16138
CXCL5	77.2104	146.107	87.8015	31.4643	-10.591	2.21524	2.21524
PARM1	67.3905	61.6094	89.9403	18.0834	-22.5498	1.76849	1.76849
CXCL9	69.1371	15.806	93.1905	4.65622	-24.0534	1.76324	1.76324
LOC112447623	66.75	2.61648	100	1	-33.25	1.38763	1.38763
ADGRE3	65.286	208.446	84.8258	31.9831	-19.5398	2.70429	2.70429
IL5	53.7646	2.61769	90.3476	1	-36.583	1.38829	1.38829
IRF1	81.4988	498.133	92.7175	143.864	-11.2187	1.79182	1.79182
LOC112447663	100	2.4761	62	1	38	1.30807	1.30807
LOC112447916	3.4	325.474	100	145.018	-96.6	1.16631	1.16631
OR13C2	32.35	5.61004	85.5	2.52837	-53.15	1.14981	1.14981
ABCA1	68.0476	41.6539	90.919	11.8568	-22.8713	1.81273	1.81273
LOC112447910	45.7143	2.87479	83.1333	1	-37.419	1.52346	1.52346
LOC112448164	54	51.5124	42.5	3.75041	11.5	3.7798	3.7798
LOC112448640	48.25	2.29883	0	1	48.25	1.2009	1.2009
LOC112448639	79.5	133.132	27.5833	45.5413	51.9167	1.54761	1.54761
ERO1A	69.7848	139.3	88.235	36.8881	-18.4502	1.91696	1.91696
LOC112448618	80	616.155	100	182.092	-20	1.75862	1.75862
LOC132346291	54.4759	4.26958	69.1005	1.25445	-14.6246	1.76704	1.76704
LOC132346292	25.5	2.35865	100	1	-74.5	1.23796	1.23796
C10H15orf48	65.3669	219.934	75.4958	47.6463	-10.1289	2.20663	2.20663
LGALS3	75.9288	1769.62	90.7803	514.365	-14.8515	1.78257	1.78257
FOS	78.4537	668.753	88.8436	166.253	-10.3898	2.00809	2.00809
DUSP2	72.9575	391.34	89.4022	91.7248	-16.4447	2.09304	2.09304
HK2	74.408	74.7187	90.8049	20.9262	-16.3969	1.83616	1.83616
MXD1	77.9968	298.958	92.4143	85.8654	-14.4175	1.79979	1.79979
LOC112448904	68.5	64.6679	100	8.21982	-31.5	2.97587	2.97587
RGCC	76.4753	53.3627	88.7167	12.168	-12.2414	2.13274	2.13274
LOC112449172	54	2654.4	95	871.166	-41	1.60737	1.60737
LOC132346717	51.1504	7.09222	86.7292	2.69729	-35.5787	1.39473	1.39473
LOC112449154	50	2.4761	91.1429	1	-41.1429	1.30807	1.30807
NRP1	68.7556	30.4706	90.2934	7.99941	-21.5378	1.92945	1.92945
LOC112449405	38.3333	29.6052	8.875	11.0743	29.4583	1.41863	1.41863
LOC132342156	49.3846	2.86592	86.906	1.40319	-37.5214	1.03029	1.03029
LOC112441676	26.5	7.13984	84.5	1	-58	2.83589	2.83589
DGAT2	72.8076	121.865	90.4911	25.2353	-17.6836	2.27177	2.27177
OR8K5B	60.0444	4.6946	100	1.98433	-39.9556	1.24235	1.24235
OR8K1	84.6515	5.39298	66.6667	2.56231	17.9848	1.07364	1.07364
OR8J16	37.7647	7.09045	72.1	2.1217	-34.3353	1.74066	1.74066
OR8K63	84.25	7.81776	45.6667	1.77843	38.5833	2.13615	2.13615
OR8K5	50	7.85522	81.1667	2.75838	-31.1667	1.50983	1.50983
LOC112441892	50	38.2383	76.1667	1	-26.1667	5.25694	5.25694
LOC112441902	14.25	101.713	69	44.2647	-54.75	1.20028	1.20028
PTGS2	76.2572	53.2886	88.8304	14.5976	-12.5732	1.8681	1.8681
LOC112441926	41.4167	7.47076	90.4222	1	-49.0056	2.90125	2.90125
LOC112441928	55.5	2.4761	100	1	-44.5	1.30807	1.30807
G0S2	67.4896	555.206	81.662	65.6121	-14.1724	3.08099	3.08099
LOC112442122	61.1667	7.47076	100	2.3752	-38.8333	1.6532	1.6532
LOC132342588	41.9338	3.14485	82.4568	1	-40.523	1.65299	1.65299
LOC112442111	25.9562	62722.7	3.63929	25549.9	22.3169	1.29567	1.29567
LOC112441499	80.3222	4.37446	98.4449	1.16275	-18.1227	1.91157	1.91157
VAT1L	74.1022	25.2122	89.3036	6.00732	-15.2014	2.06933	2.06933
MT2A	65.6006	55.3858	75.8996	13.7231	-10.299	2.01291	2.01291
LOC112442430	50	25.2311	94.5	11.5016	-44.5	1.13338	1.13338
GPI	77.3073	316.26	95.3292	82.6867	-18.0218	1.93538	1.93538
LOC100336941	62.0415	29.0184	82.7196	6.62647	-20.678	2.13065	2.13065
LOC100299268	60.4656	4.25249	85.914	1.32358	-25.4484	1.68387	1.68387
TRNASTOP-UCA	6.5	3398.69	49.7778	1670.63	-43.2778	1.02459	1.02459
LOC112442461	83	2.4761	44.875	1	38.125	1.30807	1.30807
LOC112442485	71.125	3.95221	100	1	-28.875	1.98266	1.98266
LOC107131456	40.3182	2.38542	91.1667	1.18692	-50.8485	1.00702	1.00702
LOC100852077	56.3876	47.7482	83.175	15.2626	-26.7874	1.64545	1.64545
LOC112442865	46.5833	563.628	0	139.179	46.5833	2.0178	2.0178
NOS2	77.4337	177.41	92.3921	22.7611	-14.9583	2.96244	2.96244
OR1A1D	49.1111	5.93066	83.0602	2.2808	-33.9491	1.37865	1.37865
SLC13A5	75.2343	47.4955	93.9505	14.0298	-18.7162	1.7593	1.7593
LOC112442823	100	673.035	65	1	35	9.39454	9.39454
LOC112442806	8.75	33.0706	57	9.25122	-48.25	1.83783	1.83783
LOC112442859	78.5556	4.81881	93.3333	1	-14.7778	2.26868	2.26868
LOC112442844	56.4722	286.85	73.7056	1	-17.2333	8.16415	8.16415
BASP1	70.1292	724.086	87.1573	142.745	-17.0281	2.34272	2.34272
LOC112443277	50.8	2.65503	92.3333	1	-41.5333	1.40873	1.40873
LOC505326	57.45	3.21665	93.1602	1	-35.7102	1.68556	1.68556
LOC112443355	32.0962	7.47076	48.938	1	-16.8418	2.90125	2.90125
LOC112443344	52.95	9.12607	80.0639	1	-27.1139	3.18999	3.18999
MIR433	82.1852	17.6566	99.5556	1	-17.3704	4.14213	4.14213
CCR1	64.2138	567.857	92.504	161.013	-28.2902	1.81835	1.81835
LOC112443561	24.5	1102.18	70.125	205.042	-45.625	2.42637	2.42637
SLC6A6	85.443	64.6415	95.4572	17.9808	-10.0141	1.846	1.846
BOLA-DMA	70.5813	77.6875	86.5962	19.9029	-16.0149	1.9647	1.9647
TREML2	71.2439	172.711	85.2555	40.9591	-14.0116	2.0761	2.0761
BOLA-DRA	49.9572	1465.09	85.5788	328.761	-35.6216	2.15588	2.15588
LST1	55.6377	143.093	74.3411	18.874	-18.7034	2.92248	2.92248
H4C19	53.4801	7.30852	72.8019	2.13894	-19.3219	1.77269	1.77269
LOC112444208	56.1967	2.62636	90.3985	1	-34.2018	1.39307	1.39307
LOC112444239	55.5	3.86873	96.6333	1	-41.1333	1.95186	1.95186
HBA1	90.1015	16.427	53.2109	1.84878	36.8906	3.15142	3.15142
LOC112444382	41.175	79.5165	75.0167	31.578	-33.8417	1.33233	1.33233
LOC100139670	53.319	118.277	88.0629	46.8104	-34.744	1.33727	1.33727
ANKRD37	68.3709	42.4681	84.5642	2.97083	-16.1933	3.83744	3.83744
LOC104976061	68.8084	3.47816	86.0744	1	-17.266	1.79833	1.79833
LOC104976076	62.0898	70.9513	94.3265	23.8552	-32.2367	1.57253	1.57253
LOC132344114	53.078	5.68954	86.2198	1.93692	-33.1418	1.55455	1.55455
LOC112444781	57.7143	3.8896	100	1.6876	-42.2857	1.20465	1.20465
PLAU	79.9594	119.489	90.3613	35.2891	-10.4019	1.75958	1.75958
LOC112444744	84.7938	5.17481	71.3106	2.21862	13.4832	1.22184	1.22184
LOC100847182	64.7627	3.60717	78.1639	1	-13.4013	1.85087	1.85087
ASRGL1	78.7659	104.984	94.0095	20.6825	-15.2436	2.34369	2.34369
LOC132344224	65.438	7.64857	87.1162	1.8762	-21.6782	2.02738	2.02738
LOC783491	56.1333	5.69049	84.2541	1.84744	-28.1208	1.62302	1.62302
LOC101906863	100	4.20562	65	1	35	2.07232	2.07232
LOC101908200	36.6286	5.27664	73.6667	2.41166	-37.0381	1.12959	1.12959
LOC132344326	40.0186	109.624	68.8111	17.0822	-28.7925	2.682	2.682
CYBB	56.543	189.882	82.1864	36.2222	-25.6434	2.39016	2.39016
LOC112445288	95.5833	17.6365	71.1667	2.3752	24.4167	2.89244	2.89244
LOC132344368	40.2308	2.93277	89.1859	1.19717	-48.9551	1.29264	1.29264
CRLF2	77.0518	30.8253	92.265	6.53353	-15.2131	2.23818	2.23818
LOC132344750	62.2627	11.3556	94.5212	3.92878	-32.2585	1.53125	1.53125
LOC132344752	56.8063	5.79622	87.4	1.12141	-30.5937	2.36979	2.36979
LOC132344759	83.3778	4.97645	56.4052	1.89895	26.9726	1.38991	1.38991
LOC132344764	66.0644	5.20308	92.0071	1	-25.9427	2.37937	2.37937
LOC101907471	61.1264	15.195	79.3764	1.395	-18.25	3.44526	3.44526
LOC112445652	45.5909	53.9729	98.5714	1.0579	-52.9805	5.67296	5.67296
LOC132344772	69.8494	4.25264	91.709	1	-21.8595	2.08836	2.08836
LOC100848282	90.1748	35.8943	77.2271	3.23559	12.9477	3.47165	3.47165
LOC112445719	69.1793	28.1372	93.7737	1	-24.5944	4.81441	4.81441
LOC112445741	78.1745	25.9272	98.8919	3.80562	-20.7174	2.76827	2.76827
LOC112445761	70.141	240.871	90.0303	13.0739	-19.8893	4.2035	4.2035
LOC101901895	48.4561	13.801	76.2767	4.30801	-27.8206	1.67968	1.67968
LOC112445843	67.8256	4.72686	91.6944	1	-23.8689	2.24088	2.24088
LOC112445847	58.7222	2670.84	88.4982	1.33269	-29.776	10.9687	10.9687
LOC112445850	69	15.3436	81.8934	1.19888	-12.8934	3.67787	3.67787
LOC112445846	39.163	410.973	84.6102	42.5873	-45.4472	3.27055	3.27055
KEH36_t04	24.5845	1222.75	61.5	1	-36.9155	10.2559	10.2559
KEH36_t12	25.1389	4433.97	10.4444	2037.61	14.6944	1.12172	1.12172
KEH36_t16	32.8333	3163.75	21.3611	449.201	11.4722	2.8162	2.8162
KEH36_t18	27.6625	466.998	16.5833	1	11.0792	8.86727	8.86727
LOC132345450	52.7444	4.23442	39.75	1.95439	12.9944	1.11545	1.11545
LOC132346258	33.5778	5.69745	83.7727	2.217	-50.1949	1.36171	1.36171
LOC132345453	0	3.51576	47.875	1.65372	-47.875	1.08812	1.08812
LOC132343558	91.3093	5.56694	79.6194	2.17218	11.6898	1.35774	1.35774
LOC112442196	81.8333	2.70089	69.4375	1	12.3958	1.43343	1.43343
LOC112443122	22.7944	2.45551	73.0429	1.12172	-50.2485	1.13032	1.13032
LOC104969778	14.5	2.76475	45.25	1	-30.75	1.46715	1.46715
LOC132343300	75.2939	14.4939	65.1964	6.58029	10.0975	1.13922	1.13922
SLAMF8	70.3046	10.7226	97.3199	3.6632	-27.0153	1.54948	1.54948
FCER1A	64.5093	5.83335	79.8145	1.54788	-15.3053	1.91403	1.91403
CTSS	49.632	610.031	82.3917	229.579	-32.7597	1.40989	1.40989
GBP1	53.6831	53.5798	87.5638	20.1332	-33.8807	1.41212	1.41212
SLC6A9	83.8025	62.1591	97.3134	19.6222	-13.5109	1.66348	1.66348
CSF3R	75.3355	766.618	98.0766	246.142	-22.7411	1.63902	1.63902
LOC100336476	70.6997	17.4335	89.6486	5.44416	-18.9489	1.67908	1.67908
LOC104969864	56.8333	6.49618	33	2.7061	23.8333	1.26338	1.26338
SKAP2	41.0212	114.657	76.166	42.0603	-35.1449	1.4468	1.4468
SRI	45.4908	81.553	79.9111	29.5333	-34.4203	1.4654	1.4654
LOC112446692	34.3611	2.36217	84.9333	1	-50.5722	1.24011	1.24011
SHMT2	74.5311	107.822	88.4095	27.4242	-13.8784	1.97513	1.97513
OR6C372	78.0833	4.50525	51.9167	1.73231	26.1667	1.37891	1.37891
LGALS1	72.7228	448.353	91.9996	139.374	-19.2768	1.68568	1.68568
LOC112447060	93.9467	4.08339	82.701	1.66272	11.2456	1.29622	1.29622
AREG	74.3646	23.4799	86.622	3.52843	-12.2574	2.73433	2.73433
IFI30	83.0364	158.047	95.2536	25.4019	-12.2172	2.63735	2.63735
LOC132345719	43.2111	3.4529	92.1774	1.52873	-48.9662	1.17548	1.17548
HBEGF	77.1326	68.8023	87.2757	19.3321	-10.1431	1.83146	1.83146
LOC100847114	68.3843	3.09465	95.5272	1.06675	-27.1429	1.53656	1.53656
LOC101904350	33.7857	2.36027	85.0641	1	-51.2784	1.23895	1.23895
LOC112447870	57.3333	3.06052	95.1	1	-37.7667	1.61378	1.61378
LOC132345949	58.4375	4.10702	99	1.82339	-40.5625	1.17147	1.17147
ANXA1	59.3704	751.516	92.0599	259.111	-32.6895	1.53624	1.53624
ADAMDEC1	48.4702	10.6545	82.2153	3.51743	-33.7451	1.59888	1.59888
B2M	85.25	3609.61	62.5	1340.92	22.75	1.42862	1.42862
LOC783680	48.8333	4345.46	87.3056	1633.52	-38.4722	1.41153	1.41153
CYRIA	49.9502	83.9891	90.2817	30.7471	-40.3315	1.44975	1.44975
MRC1	62.6551	14.929	87.1998	4.92692	-24.5446	1.59936	1.59936
LOC112449232	53.8896	2.92548	83.1077	1.03186	-29.2181	1.50343	1.50343
LOC132346856	78.3333	4.06446	33.5	1.29376	44.8333	1.6515	1.6515
SLA	60.3401	151.978	87.7446	48.0354	-27.4044	1.66169	1.66169
LOC132342277	71.5	3.795	60.5	1.71887	11	1.14264	1.14264
JAML	55.3244	102.25	93.6812	46.0432	-38.3568	1.15105	1.15105
LOC132342291	50.9167	2.2436	92.6667	1	-41.75	1.16581	1.16581
LOC107133214	100	5.8648	88.8095	2.20025	11.1905	1.41442	1.41442
RGS13	77.6032	3.83875	47.05	1.85195	30.5532	1.05159	1.05159
LOC112442414	64.2867	43.5573	85.4349	13.7051	-21.1482	1.6682	1.6682
VMP1	29.39	107.23	75.3803	37.999	-45.9903	1.49668	1.49668
LOC100848100	44.5278	2.1187	83.3333	1	-38.8056	1.08318	1.08318
LOC132343199	42.4048	2.56455	78.7172	1	-36.3124	1.35871	1.35871
LOC112442985	60.6556	2.98769	94.8485	1	-34.1929	1.57903	1.57903
PPARG	51.2066	15.6144	93.3205	7.22349	-42.1139	1.11211	1.11211
LOC104975670	90.3533	2.24346	67.1566	1	23.1967	1.16572	1.16572
LOC132343808	43.8583	2.31539	82.4444	1	-38.5861	1.21126	1.21126
LOC132343738	52	8.22024	38.5833	3.97087	13.4167	1.04973	1.04973
LOC786348	55.7595	20.396	87.036	7.17089	-31.2765	1.50806	1.50806
LOC132343838	46.5079	4.24694	93.3242	1.77795	-46.8162	1.2562	1.2562
FAS	76.6614	120.992	90.8916	37.1099	-14.2302	1.70503	1.70503
LOC112444617	47.9333	2.37301	96.2708	1.16567	-48.3375	1.02557	1.02557
SRGN	49.6889	2946.78	84.8056	1103.86	-35.1167	1.41659	1.41659
LOC104976236	69.1361	5.45084	82.6006	1.54698	-13.4645	1.81702	1.81702
LOC132344215	60.3333	2.96863	95.3241	1	-34.9907	1.5698	1.5698
HPRT1	53.3722	85.4669	89.0992	31.4202	-35.727	1.44367	1.44367
LOC790255	85.8068	19.59	95.8894	5.43713	-10.0826	1.8492	1.8492
LOC132344762	94.7518	4.77405	78.2893	2.1526	16.4625	1.14913	1.14913
LOC104976366	68.6849	29.5658	92.971	9.36457	-24.2861	1.65864	1.65864
LOC101902253	46.8816	3.49193	66.6667	1	-19.7851	1.80402	1.80402
LOC112445717	39.3953	2.56501	98.1472	1.27591	-58.752	1.00744	1.00744
CD40LG	57.3333	5.60379	96.0616	2.2015	-38.7283	1.34792	1.34792
LOC132346184	52.3333	15.6056	100	6.9071	-47.6667	1.17591	1.17591
LOC132346278	100	4.01841	88	1.46977	12	1.45104	1.45104
CRYGB	79.0342	4.24725	89.9911	1.20169	-10.9569	1.82146	1.82146
CXCR1	80.7339	1404.46	93.3627	410.143	-12.6288	1.77581	1.77581
LOC112445860	42.9778	3.79493	80.1019	1.89594	-37.1241	1.00116	1.00116
LOC101904529	14.5	12.4309	85	5.85994	-70.5	1.08497	1.08497
LOC101909736	52.7885	3.25101	67.1374	1	-14.349	1.70089	1.70089
LOC132345273	71.2921	2.81214	97.5288	1	-26.2367	1.49167	1.49167
LOC132345301	61.5	5.53668	88.3333	2.01073	-26.8333	1.4613	1.4613
OLR1	56.7932	66.3023	84.4789	22.9091	-27.6857	1.53313	1.53313
TPI1	73.1722	364.899	83.8323	117.961	-10.66	1.62919	1.62919
SHFL	76.3185	41.2454	87.358	11.9014	-11.0395	1.7931	1.7931
CD274	66.6343	94.0912	86.4529	30.0627	-19.8186	1.64608	1.64608
CCDC107	68.5208	11.9946	86.3611	3.76248	-17.8403	1.67262	1.67262
CCL19	47.4167	2.86383	85.0374	1.26109	-37.6207	1.18327	1.18327
LOC132346166	63.6925	2.99893	88.3528	1	-24.6603	1.58445	1.58445
LOC112448546	63.1667	16.5122	100	6.99191	-36.8333	1.23977	1.23977
LOC107132877	62.9891	48.6009	92.6895	15.3094	-29.7003	1.66656	1.66656
LOC112448869	56.9852	2.56093	86.4818	1	-29.4966	1.35667	1.35667
FCN1	85.4986	223.495	95.7563	75.2248	-10.2577	1.57096	1.57096
VIM	65.0043	1159.46	87.5569	375.092	-22.5526	1.62814	1.62814
LOC104973870	70.1357	3.9275	95.1203	1.28881	-24.9846	1.60758	1.60758
LOC132342286	51.2833	2.81565	80.8704	1	-29.5871	1.49347	1.49347
LOC132342365	62	3.66031	99	1.69707	-37	1.10892	1.10892
SPI1	83.3045	258.172	93.3594	87.0527	-10.0549	1.56837	1.56837
CD55	71.7202	227.434	86.1253	73.9424	-14.4051	1.62097	1.62097
RGS2	67.9832	268.087	85.3596	81.6236	-17.3764	1.71564	1.71564
F5	64.2641	27.7707	88.2206	9.39797	-23.9565	1.56314	1.56314
TLR2	69.8979	158.435	84.7285	51.3705	-14.8305	1.62488	1.62488
MND1	72.1219	6.51993	91.7315	2.07381	-19.6096	1.65257	1.65257
TMEM154	68.7904	145.587	88.5915	46.3584	-19.8011	1.65098	1.65098
LOC132342651	66	3.84696	100	1.83351	-34	1.06911	1.06911
APOE	53.498	742.618	76.3083	244.246	-22.8102	1.60428	1.60428
SLC1A5	75.9201	138.868	87.9126	42.8201	-11.9925	1.69736	1.69736
GYS1	78.5959	62.2756	89.1368	20.4921	-10.5409	1.6036	1.6036
MBOAT7	82.4296	104.736	92.9756	33.86	-10.546	1.62911	1.62911
CCL3	45.5735	628.971	85.0628	228	-39.4893	1.46396	1.46396
XAF1	71.2046	69.2723	92.6309	22.2935	-21.4263	1.63566	1.63566
LOC132343065	59.2444	4.33279	99.1515	2.0671	-39.9071	1.06769	1.06769
EGLN3	73.4938	35.678	86.4254	9.35594	-12.9316	1.93108	1.93108
LY86	73.846	40.4878	91.8271	13.0572	-17.9811	1.63265	1.63265
PGAM1	73.6134	496.889	84.4651	135.695	-10.8517	1.87256	1.87256
CHST15	78.5914	92.5051	92.6073	29.8396	-14.0159	1.6323	1.6323
PPP1R3B	78.1052	51.4161	88.9341	16.6343	-10.8289	1.62806	1.62806
LYST	70.843	87.0485	93.3465	28.8972	-22.5035	1.59089	1.59089
P4HA1	71.8567	47.8044	91.7266	15.3288	-19.8699	1.6409	1.6409
PGK1	65.1529	259.948	81.7873	61.0103	-16.6344	2.0911	2.0911
LOC100297248	69	9.08823	7	4.33525	62	1.06788	1.06788
LOC784541	67.4105	35.321	91.0435	11.6752	-23.633	1.59709	1.59709
OR52AB4B	67.8252	6.07821	100	2.06276	-32.1748	1.55907	1.55907

## Sheet: Downregulated_DMEGs
Supplementary Table S7G. Downregulated DMEGs
gene_ID	SCMmethmean	SCMexpmean	Healthymethmean	Healthyexpmean	Δmethylation	Δgene expression	log2FC
LOC101907866	50.6667	2.93122	88.315	10.5019	-37.6483	-1.84108	-1.84108
LOC112446984	34.8958	2.96641	91.1187	9.07798	-56.2229	-1.61365	-1.61365
CLDN8	64.2805	3.93571	78.6397	19.4837	-14.3592	-2.30757	-2.30757
LOC112446992	37.7407	1	80.2045	3.00041	-42.4638	-1.58516	-1.58516
LOC112447425	47.9185	2.40262	92.8088	4.87206	-44.8904	-1.01992	-1.01992
CRYGS	36.6476	2.5486	77.706	5.62759	-41.0584	-1.14281	-1.14281
EHHADH	68.9794	4.17602	88.0322	20.7375	-19.0528	-2.31204	-2.31204
WWTR1	60.9579	5.78945	85.932	23.9182	-24.9742	-2.04661	-2.04661
LOC112448342	88.8333	1	76.6917	4.45834	12.1417	-2.15651	-2.15651
LOC132346275	87.125	2.80041	66.5625	5.88759	20.5625	-1.07204	-1.07204
TFF3	62.7881	6.05948	85.611	146.257	-22.8229	-4.59317	-4.59317
LOC783535	67.9511	1.58066	83.461	7.25186	-15.5099	-2.19783	-2.19783
S100B	82.8419	10.6246	94.2379	258.868	-11.396	-4.60673	-4.60673
LOC132342889	69.4214	2.69178	97.9758	9.96174	-28.5543	-1.88784	-1.88784
NCKAP1	51.0443	4.48134	86.1972	13.7878	-35.1529	-1.62139	-1.62139
LOC132342947	54.3571	1.47541	96.3333	5.928	-41.9762	-2.00644	-2.00644
NOSTRIN	69.7441	1.34816	91.1429	9.86685	-21.3988	-2.87159	-2.87159
LOC780963	44.5574	2.8315	88.8056	6.10336	-44.2481	-1.10804	-1.10804
LOC112442334	49.2508	1.83502	91.9048	5.98408	-42.654	-1.70534	-1.70534
TMEM177	39.3864	3.40008	81.7475	7.60486	-42.3611	-1.16135	-1.16135
C2H2orf80	61.7736	3.11164	80.9223	16.9902	-19.1487	-2.44895	-2.44895
KANSL1L	88.1405	7.88156	76.1635	25.7666	11.977	-1.70895	-1.70895
DNAJB2	81.5359	5.92882	71.2414	21.7889	10.2945	-1.87778	-1.87778
SPATA3	56.7121	1.72916	93.8092	5.61138	-37.097	-1.69828	-1.69828
AHDC1	52.4945	3.38494	91.3035	9.67245	-38.8089	-1.51475	-1.51475
SLC30A2	81.8235	2.13707	93.0707	11.1893	-11.2471	-2.38841	-2.38841
LOC132344983	82.9127	1	93.5	8.14465	-10.5873	-3.02585	-3.02585
RAB25	70.3874	2.53657	86.3437	17.1933	-15.9563	-2.7609	-2.7609
LOC100848825	91.8	2.99861	77.5859	8.6921	14.2141	-1.53541	-1.53541
TMOD4	79.0349	2.49845	96.5832	29.0551	-17.5483	-3.53969	-3.53969
GOLPH3L	37.7292	8.83825	78.0833	27.4137	-40.3542	-1.63307	-1.63307
TENT5C	65.0639	11.6496	81.4444	67.862	-16.3804	-2.54233	-2.54233
LOC112445869	64.7706	1	84.489	4.39195	-19.7183	-2.13486	-2.13486
GSTM3	76.2057	1.69965	90.7577	65.9717	-14.552	-5.27854	-5.27854
LOC327709	62.7789	5.29362	92.0069	20.8515	-29.228	-1.97782	-1.97782
SELENOF	85.9991	55.0806	71.1426	140.299	14.8565	-1.34889	-1.34889
UOX	35	1.46776	88.4167	2.97682	-53.4167	-1.02016	-1.02016
HOOK1	61.4802	3.45437	86.8497	17.5271	-25.3695	-2.34309	-2.34309
LOC112446110	66.2645	1	86.4423	10.2746	-20.1777	-3.36102	-3.36102
LOC510369	52.1319	2.71675	90.2813	9.92015	-38.1494	-1.86848	-1.86848
C3H1orf210	74.9386	4.20647	86.0795	29.1817	-11.1409	-2.79438	-2.79438
TMEM125	65.6728	2.80544	92.0556	13.3906	-26.3828	-2.25492	-2.25492
LOC112446162	61.9048	2.43436	91.0833	14.6028	-29.1786	-2.58463	-2.58463
LOC112446146	77.5716	1.31863	88.0512	6.33659	-10.4796	-2.26467	-2.26467
PRLH	76.2142	1	96.9853	6.95743	-20.7712	-2.79856	-2.79856
LOC132345080	74.7937	1	85.5333	6.96483	-10.7397	-2.80009	-2.80009
PRKAR2B	91.2992	3.76298	75.8161	21.7448	15.4831	-2.53073	-2.53073
LOC112446507	67.7778	1	100	10.6799	-32.2222	-3.41683	-3.41683
LOC100299076	53.0291	2.65025	89.3934	7.68396	-36.3643	-1.53572	-1.53572
GLYCAM1	69.6238	479.344	93.1512	21111	-23.5274	-5.46079	-5.46079
LOC112446664	33.8534	3.38366	75.1866	7.11159	-41.3332	-1.07159	-1.07159
TNS2	45.2606	3.54661	68.1267	22.7316	-22.8661	-2.68019	-2.68019
GPD1	70.454	5.37174	92.9495	50.0752	-22.4955	-3.22064	-3.22064
OR8S10	72.9524	4.20094	61.2528	10.1345	11.6996	-1.27049	-1.27049
H1-7	58.6256	6.67192	83.9522	51.7207	-25.3265	-2.95457	-2.95457
MIR763	69.2206	1	92.2266	22.4781	-23.006	-4.49045	-4.49045
LOC112446861	62.7547	1	77.9911	46.173	-15.2364	-5.52898	-5.52898
OR9K15	30.8333	3.22327	93.917	8.45	-63.0837	-1.39043	-1.39043
PTHLH	46.4497	2.46379	77.1685	37.7654	-30.7187	-3.93811	-3.93811
LOC101905232	80.2426	1.75261	66.8704	5.22863	13.3723	-1.57693	-1.57693
LOC100336869	58.2222	1.66021	76.1424	14.6816	-17.9202	-3.14457	-3.14457
LOC618565	43.6667	3.20192	86.6667	9.08258	-43	-1.50416	-1.50416
LOC132345385	46.2051	2.6858	88.0074	6.68233	-41.8023	-1.315	-1.315
LOC132345382	60	2.42895	28.5	5.34526	31.5	-1.13793	-1.13793
B4GALNT3	75.604	2.31193	89.5596	11.0538	-13.9557	-2.25737	-2.25737
FAM83F	81.9644	2.82872	95.3005	19.3523	-13.336	-2.77428	-2.77428
LOC112446896	77.3999	1	90.1603	14.6028	-12.7604	-3.86817	-3.86817
LOC100297709	77.3773	4.0033	90.4474	34.1132	-13.0701	-3.09107	-3.09107
LOC132345488	48.596	3.65998	90.4404	7.84783	-41.8444	-1.10046	-1.10046
LOC112447057	73.3472	3.22377	87.8763	20.3988	-14.5291	-2.66166	-2.66166
FAM114A1	73.0991	6.29858	87.2704	35.0313	-14.1713	-2.47554	-2.47554
CSN1S1	28.5556	1109.68	64.25	48263.4	-35.6944	-5.44271	-5.44271
HSTN	63.8611	186.126	36.7	9931.35	27.1611	-5.73764	-5.73764
STATH	30.3333	1.63384	81.7778	3.80723	-51.4444	-1.22047	-1.22047
CSN1S2	37	375.26	61.2986	16553.1	-24.2986	-5.46307	-5.46307
CSN3	88	181.032	63.8571	6306.12	24.1429	-5.12244	-5.12244
FGFBP1	53.977	5.03479	85.1907	66.373	-31.2137	-3.72059	-3.72059
LOC112447642	51.8767	1	90.993	2.66622	-39.1163	-1.41479	-1.41479
LOC112447504	64.0056	2.01633	81.7621	12.4754	-17.7565	-2.62928	-2.62928
MUC16	66.4161	3.8379	85.0235	18.7775	-18.6075	-2.29061	-2.29061
AP1M2	68.2825	2.55657	86.6217	19.192	-18.3392	-2.90822	-2.90822
PRR16	80.5917	3.629	54.0995	14.758	26.4923	-2.02385	-2.02385
PROP1	29.6471	3.33107	90.2632	6.72062	-60.6161	-1.01261	-1.01261
OR2T1	40	2.73696	94.5	6.41921	-54.5	-1.22982	-1.22982
LOC104968501	29.7333	3.75607	75	7.6347	-45.2667	-1.02335	-1.02335
LOC112447602	58.5333	1	86.4388	34.1577	-27.9055	-5.09414	-5.09414
RHOBTB3	61.9002	5.67503	72.1802	25.174	-10.28	-2.14923	-2.14923
NUDT12	63.4164	2.81294	74.1051	14.3916	-10.6888	-2.35507	-2.35507
LOC132345805	49.7804	2.30763	86.1717	7.62591	-36.3913	-1.7245	-1.7245
LOC101907769	63.3148	1.62601	91.9804	9.11531	-28.6656	-2.48695	-2.48695
LOC112447881	44.6538	2.67881	83.7889	6.93641	-39.135	-1.3726	-1.3726
LOC112447918	49.503	1	95.297	389.499	-45.794	-8.60547	-8.60547
ALDH1A1	41.876	5.71849	65.9488	30.6609	-24.0728	-2.42269	-2.42269
LOC516849	73.4581	1.99042	93.4629	12.8133	-20.0047	-2.68649	-2.68649
OR13E10	49.3528	2.63266	91.3162	5.64271	-41.9634	-1.09987	-1.09987
LOC112447927	65.25	1	52.7024	19.5493	12.5476	-4.28904	-4.28904
LOC101905894	54.8333	2.77489	99.4615	6.43682	-44.6282	-1.21392	-1.21392
SDHAF4	74.4739	2.867	85.9139	13.8267	-11.44	-2.26984	-2.26984
ECHDC1	59.1276	13.2533	84.8006	127.562	-25.673	-3.26677	-3.26677
ENPP3	73.1235	1.43916	89.9328	6.52791	-16.8092	-2.18139	-2.18139
LOC511136	40.6111	3.30491	79.9333	8.3919	-39.3222	-1.34439	-1.34439
LOC783649	49.8154	2.71877	88.8234	7.16186	-39.008	-1.39738	-1.39738
CDO1	56.3756	2.82624	80.5318	16.8902	-24.1562	-2.57923	-2.57923
GRAMD2A	56.0741	3.96296	93.21	26.2758	-37.1359	-2.72908	-2.72908
LOC132346344	45.3186	3.97816	79.4815	14.5331	-34.1629	-1.86917	-1.86917
LOC112448665	79.4265	1	90.2147	28.2056	-10.7882	-4.81791	-4.81791
OR6E1E	93.6393	2.90937	58.8333	5.91621	34.806	-1.02397	-1.02397
LOC101908015	75.25	9.81203	58	31.4217	17.25	-1.67914	-1.67914
LOC107132836	44.7867	3.32706	85.9556	7.15437	-41.1689	-1.10458	-1.10458
LOC282340	51.3264	8.79098	84.7859	177.417	-33.4596	-4.33498	-4.33498
OR4H12	93.1429	4.52561	73.3247	10.1842	19.8181	-1.17015	-1.17015
OR4K6	70.25	5.12186	50	10.2717	20.25	-1.00393	-1.00393
OR4K54	26.6667	2.90583	66.625	8.26919	-39.9583	-1.50879	-1.50879
LOC781677	35.75	4.14391	86.3333	9.23043	-50.5833	-1.1554	-1.1554
LOC112448628	66.2778	2.69859	90.2786	20.291	-24.0008	-2.91056	-2.91056
RORA	70.5171	10.1301	89.5073	53.1557	-18.9902	-2.39157	-2.39157
LOC132346305	43.2111	2.50097	91.4306	6.57249	-48.2194	-1.39396	-1.39396
LOC132346309	36.581	1.51732	76.5556	4.03952	-39.9746	-1.41265	-1.41265
LOC101902937	71.5537	1	91.1382	4.48436	-19.5845	-2.1649	-2.1649
DIO2	46.6667	4.15169	68.2921	23.1956	-21.6254	-2.48208	-2.48208
XDH	54.8734	89.2956	90.1137	778.415	-35.2403	-3.12388	-3.12388
LOC132346512	50.5238	1.52002	91.9333	4.66968	-41.4095	-1.61924	-1.61924
LOC132346506	50.6155	1.68317	98.6923	7.77269	-48.0768	-2.20723	-2.20723
SOWAHC	87.8549	3.8148	72.9026	8.54948	14.9523	-1.16423	-1.16423
GFPT1	47.0909	18.6711	94.9924	43.9665	-47.9015	-1.23559	-1.23559
PCARE	89.5	2.58217	52.5	5.29149	37	-1.03509	-1.03509
GCKR	48.6738	2.06548	94.9556	4.46615	-46.2817	-1.11256	-1.11256
PRR30	49.3202	2.73055	97.3145	5.7451	-47.9943	-1.07314	-1.07314
LPIN1	67.1811	5.41076	90.2014	31.1889	-23.0203	-2.52713	-2.52713
LOC132346632	51.2127	2.97576	93.3982	6.01746	-42.1855	-1.0159	-1.0159
LOC132346646	81.7565	1	93.2961	6.01743	-11.5396	-2.58915	-2.58915
LOC132346713	48.2357	1.67077	86.3667	5.03271	-38.131	-1.59082	-1.59082
KLF12	54.15	8.14997	95.1583	19.9982	-41.0083	-1.29501	-1.29501
LOC112449136	80	1.91524	56.5	5.28599	23.5	-1.46465	-1.46465
SPTLC3	55.1762	1.98188	77.2874	14.4779	-22.1112	-2.86892	-2.86892
LOC112449412	63.7778	1	41.8571	4.03992	21.9206	-2.01433	-2.01433
LOC132346857	48.491	2.35722	88.3125	6.31529	-39.8215	-1.42176	-1.42176
LOC112449431	77.2113	11.8991	96.3759	55.4112	-19.1646	-2.21933	-2.21933
EYA2	56.2854	1.48956	86.649	6.11604	-30.3637	-2.03772	-2.03772
LOC112449452	75.0712	1	95.6028	10.2746	-20.5316	-3.36102	-3.36102
CRH	81.847	2.25271	67.7672	4.94256	14.0798	-1.1336	-1.1336
LOC112449671	41.0833	1	75.8385	5.4191	-34.7551	-2.43805	-2.43805
NIPAL2	75.8392	5.36534	91.517	59.423	-15.6778	-3.46928	-3.46928
SLC10A5	63.1389	1	86.4023	5.16765	-23.2634	-2.36951	-2.36951
OR4C146	27.4444	4.46043	70.5	9.06572	-43.0556	-1.02324	-1.02324
MMP20	49.9762	1.54257	91.4306	4.03129	-41.4544	-1.3859	-1.3859
AMOTL1	57.9833	2.40819	89.1694	8.51363	-31.1861	-1.82183	-1.82183
LOC112441720	67.1444	1	93.7813	5.83996	-26.6368	-2.54596	-2.54596
ASCL3	47.9074	2.45774	89.3525	5.0863	-41.4451	-1.04929	-1.04929
LOC112441572	82.1667	2.56149	56.4899	5.30732	25.6768	-1.051	-1.051
OR10A5	35.2222	4.53681	85.7857	9.25475	-50.5635	-1.02852	-1.02852
ARFIP2	59.682	5.73978	81.5584	26.4343	-21.8764	-2.20334	-2.20334
LOC614922	45.3305	2.97625	86.6807	8.75628	-41.3502	-1.55682	-1.55682
OR51F5	40.4646	4.27761	88.6597	9.75687	-48.1951	-1.18961	-1.18961
OR52S22	0	1.52978	94	4.83196	-94	-1.65928	-1.65928
OR52E1	58.8889	5.01936	44.9	10.6624	13.9889	-1.08696	-1.08696
FOLR3	66.3144	2.07089	94.9407	17.0967	-28.6262	-3.0454	-3.0454
FOLR1	55.8267	2.37556	95.3639	14.3058	-39.5372	-2.59026	-2.59026
MAP6	39.6889	1.91527	89.4583	5.21629	-49.7694	-1.44547	-1.44547
ELF5	51.5997	17.2962	77.9002	840.477	-26.3005	-5.60268	-5.60268
EHF	43.3998	7.56901	83.6551	135.694	-40.2553	-4.1641	-4.1641
OR5D77	53.7202	2.98681	88.6522	9.10527	-34.932	-1.60809	-1.60809
OR5I1	77.25	2.68411	56.5	6.07047	20.75	-1.17736	-1.17736
OR8J3	55.3497	2.22165	69.2493	9.81747	-13.8995	-2.14372	-2.14372
SOX13	82.9545	3.25288	95.5002	13.9935	-12.5457	-2.10497	-2.10497
MFSD4A	63.6022	4.03664	88.2663	28.8397	-24.6641	-2.83683	-2.83683
SLC41A1	40.4882	6.80263	62.6038	37.4617	-22.1156	-2.46125	-2.46125
PIGR	76.6425	4.52474	97.1177	76.1733	-20.4752	-4.07338	-4.07338
HHIPL2	61.3956	2.41266	87.4051	32.8282	-26.0094	-3.76624	-3.76624
LOC112441897	88.2037	1	99.75	349.997	-11.5463	-8.4512	-8.4512
SEC16B	51.9722	1.73829	86.4944	6.60684	-34.5222	-1.92629	-1.92629
LOC100299281	57.9917	33.6771	93.2827	102.252	-35.291	-1.60229	-1.60229
FGG	56.8294	2.34567	91.6489	7.93432	-34.8195	-1.75811	-1.75811
TRIM2	35.319	3.53363	78.7429	29.3511	-43.4238	-3.05419	-3.05419
LOC132342576	54.3088	1.53907	94.5758	3.84221	-40.267	-1.31988	-1.31988
LOC112442135	47.7105	1	92.2036	3.75041	-44.4931	-1.90705	-1.90705
LOC112441996	57.4015	1.93426	89.1881	7.3867	-31.7866	-1.93315	-1.93315
LOC101903064	83.2121	2.82228	96.9738	20.1812	-13.7616	-2.83808	-2.83808
LOC112442118	81.2857	1	97.1438	5.12561	-15.8581	-2.35772	-2.35772
TMEM120B	69.466	5.07585	80.2878	88.9479	-10.8218	-4.13124	-4.13124
LOC132342627	45.1439	1.87312	84.9862	4.76854	-39.8423	-1.34811	-1.34811
BICDL1	79.4073	2.93158	90.5816	20.918	-11.1744	-2.835	-2.835
LOC132342636	45.9899	1	60.6795	5.90264	-14.6896	-2.56136	-2.56136
GGT1	81.3399	2.3704	91.5833	14.7576	-10.2434	-2.63826	-2.63826
LOC100295712	81.9236	1.70361	92.139	7.37136	-10.2154	-2.11333	-2.11333
LOC112442251	43.7222	1.6361	90.3747	3.96763	-46.6525	-1.27802	-1.27802
IRX3	75.721	3.65076	86.0152	21.2468	-10.2942	-2.54098	-2.54098
ADGRG1	64.3898	3.46857	95.7374	12.1963	-31.3476	-1.81403	-1.81403
LOC112442432	73.1615	1	83.6292	5.83996	-10.4676	-2.54596	-2.54596
RRAD	57.8571	2.41072	90.5468	34.1378	-32.6896	-3.82383	-3.82383
LRP3	76.0182	2.71311	92.6242	13.8893	-16.606	-2.35595	-2.35595
LOC526915	48.6993	1	81.4306	3.37258	-32.7312	-1.75385	-1.75385
CEACAM19	54.9765	2.186	85.1553	7.83863	-30.1787	-1.84231	-1.84231
SIX5	76.9245	2.25146	87.3302	10.996	-10.4057	-2.28804	-2.28804
LOC101902766	66.3811	1.03192	94.1077	4.11305	-27.7266	-1.99488	-1.99488
LOC112442425	78.648	1	95.0065	4.50052	-16.3586	-2.17009	-2.17009
MIR150	58.8362	1	85.0333	8.25995	-26.1972	-3.04613	-3.04613
LOC112442412	38.8125	1.43137	85.8325	3.83712	-47.02	-1.42263	-1.42263
LOC132342885	53.7889	3.5395	77.8081	15.8822	-24.0192	-2.16579	-2.16579
TOM1L1	75.5314	2.68252	86.2313	29.0671	-10.7	-3.43772	-3.43772
MSI2	76.2856	9.68681	89.1308	44.9229	-12.8452	-2.21336	-2.21336
CUEDC1	76.3979	4.6314	89.519	22.5663	-13.1211	-2.28465	-2.28465
DYNLL2	52.7917	23.5313	79.3422	95.3314	-26.5505	-2.01837	-2.01837
LPO	57.955	3.96573	79.3317	82.1527	-21.3767	-4.37265	-4.37265
SEPTIN4	76.388	5.18748	87.4738	22.3599	-11.0858	-2.10781	-2.10781
ACACA	59.3073	7.65649	82.5944	58.6198	-23.2871	-2.93663	-2.93663
LOC112442809	53.8881	1	42.8435	2.6044	11.0446	-1.38095	-1.38095
LOC112442773	67.817	1	90.9823	7.77595	-23.1653	-2.95902	-2.95902
MIR365-2	80.7954	1	94.5736	6.59972	-13.7783	-2.7224	-2.7224
OR1D3B	35.0833	4.10949	84.1667	8.81048	-49.0833	-1.10026	-1.10026
SPNS2	59.3194	4.57029	79.7362	21.966	-20.4168	-2.26492	-2.26492
FAM117A	57.1758	4.16023	97.3766	9.688	-40.2009	-1.21954	-1.21954
LOC788196	79.2222	2.62581	56.4167	6.40864	22.8056	-1.28725	-1.28725
LOC107131522	28.375	1.14328	97	3.53506	-68.625	-1.62855	-1.62855
LOC112442671	41.7955	1.9141	81.5429	5.13794	-39.7474	-1.42453	-1.42453
KRTAP16-1	49.5208	2.85093	93.7773	7.13686	-44.2565	-1.32386	-1.32386
KRT13	45.5248	1.93209	87.4815	5.01386	-41.9567	-1.37576	-1.37576
KRT19	82.3573	12.4747	93.4197	80.0827	-11.0623	-2.68248	-2.68248
CAVIN1	66.1191	5.04671	83.8916	28.0794	-17.7725	-2.4761	-2.4761
LOC132343079	20.9167	12.7112	63.2153	70.0295	-42.2986	-2.46187	-2.46187
LOC112442854	69.4915	1	84.9854	638.729	-15.4938	-9.31906	-9.31906
HID1	66.9614	1.99454	84.6634	20.7587	-17.7021	-3.37959	-3.37959
MAST4	85.7543	3.6439	73.6911	9.53491	12.0632	-1.38774	-1.38774
ARL15	64.6195	5.5963	82.6874	27.3802	-18.0679	-2.29059	-2.29059
OXCT1	93.4186	13.8885	80.5224	35.6657	12.8962	-1.36064	-1.36064
LOC112443056	58.4729	1	90.6799	41.8084	-32.207	-5.38572	-5.38572
RETREG1	45.0773	8.39567	80.3823	56.1889	-35.305	-2.74257	-2.74257
LOC112443052	48.3618	1	84.7039	7.77595	-36.3421	-2.95902	-2.95902
LOC112443261	75.3638	1	88.7479	29.7823	-13.3841	-4.89638	-4.89638
LOC112443262	75.9524	1	88.949	26.1295	-12.9966	-4.70761	-4.70761
LOC112443265	50	1	98.3333	47.9602	-48.3333	-5.58377	-5.58377
MFGE8	69.2197	19.9341	80.5582	552.54	-11.3385	-4.79277	-4.79277
HOMER2	71.6782	3.72282	86.7444	20.0588	-15.0662	-2.42977	-2.42977
ABHD17C	61.6106	3.89577	78.2091	16.6974	-16.5985	-2.09965	-2.09965
NRG4	47.098	2.53221	73.8996	13.0239	-26.8017	-2.36269	-2.36269
LOC112443250	57.3112	8.29368	86.9159	278.406	-29.6047	-5.06903	-5.06903
LOC112443154	38.2863	1.61748	78.9482	5.52369	-40.6619	-1.77189	-1.77189
LOC112443335	56.6171	1	95.0451	4.50052	-38.428	-2.17009	-2.17009
LOC112443359	70.3114	1	90.3597	7.77595	-20.0483	-2.95902	-2.95902
GPR68	66.5474	3.59411	78.3727	16.4287	-11.8253	-2.19251	-2.19251
CLMN	71.7345	4.50827	85.6278	83.1192	-13.8933	-4.20454	-4.20454
MIR410	79.7081	1	98.6476	21.4042	-18.9395	-4.41982	-4.41982
LOC789829	45.0778	2.35558	95.8745	14.1431	-50.7967	-2.58595	-2.58595
LOC112443565	57.4136	1	92.8438	3.57304	-35.4301	-1.83715	-1.83715
LOC112443543	74.638	1	90.6103	14.6028	-15.9722	-3.86817	-3.86817
LOC101907965	66.0085	2.84785	82.0238	16.7228	-16.0153	-2.55387	-2.55387
LOC112443532	61.5336	6.5942	90.4481	28.2056	-28.9145	-2.09671	-2.09671
LOC132343503	58.1898	1.30072	85.791	5.57989	-27.6012	-2.10092	-2.10092
FAM107A	73.1517	4.76571	88.4375	40.756	-15.2858	-3.09625	-3.09625
LRRC1	68.2602	3.60773	89.7297	25.868	-21.4695	-2.842	-2.842
MAPK13	63.2297	3.89837	76.1537	21.3164	-12.9241	-2.45102	-2.45102
LOC132343606	54.0027	1.28506	93.0858	5.89133	-39.0831	-2.19676	-2.19676
LOC112443770	53.9173	1.43123	93.2475	3.50567	-39.3302	-1.29243	-1.29243
CRISP3	74.013	3.34986	94.2178	26.8773	-20.2049	-3.00421	-3.00421
OR2H19	53.3926	2.83128	35.6	5.95229	17.7926	-1.07199	-1.07199
BTN1A1	63.6635	8.24284	92.2476	389.784	-28.5842	-5.56339	-5.56339
LOC132343668	49.2233	1	96.6741	2.16994	-47.4507	-1.11766	-1.11766
CYB5A	70.1926	10.9256	86.9248	83.9903	-16.7321	-2.9425	-2.9425
LOC100848171	45.4127	2.49385	95.9222	5.85825	-50.5095	-1.2321	-1.2321
MYO5B	65.2475	1.77415	80.1377	8.8324	-14.8901	-2.31568	-2.31568
MSLNL	76.0178	1.26615	93.0057	5.99661	-16.9879	-2.2437	-2.2437
RAB26	79.4264	2.13056	93.225	11.1411	-13.7986	-2.38659	-2.38659
GP2	59.5829	2.48333	85.4799	23.7096	-25.8969	-3.25513	-3.25513
PRSS8	84.7838	3.42666	95.6016	15.181	-10.8178	-2.14739	-2.14739
LOC132343870	73.8568	1.79956	91.624	8.49942	-17.7672	-2.23972	-2.23972
AZGP1	76.658	2.98826	94.6349	32.0145	-17.9769	-3.42135	-3.42135
BHLHA15	77.4393	2.56839	90.8815	31.0629	-13.4422	-3.59626	-3.59626
LOC785617	37.463	1.92183	90.733	3.98389	-53.27	-1.0517	-1.0517
SPADH1	59.296	2.25019	78.4363	10.3557	-19.1403	-2.20231	-2.20231
LOC132343976	73.1084	6.61371	97.1265	28.451	-24.0181	-2.10495	-2.10495
LOC132344028	78.0386	1.21656	91.5881	5.63511	-13.5495	-2.21164	-2.21164
LOC112444655	89.0833	45.2098	55.5667	433.012	33.5167	-3.2597	-3.2597
DNAJC12	71.7778	6.57347	91.4924	224.997	-19.7146	-5.0971	-5.0971
PCBD1	83.0687	9.25188	67.1741	40.1726	15.8946	-2.11839	-2.11839
RASSF4	61.8008	16.8422	74.6046	108.257	-12.8039	-2.6843	-2.6843
OR8G3F	66.6667	2.72693	22.5	5.75152	44.1667	-1.07667	-1.07667
SCGB1D	63.6173	5.71599	91.5529	151.571	-27.9356	-4.72885	-4.72885
SCGB2A2	63.5539	1.85456	82.4444	8.30588	-18.8905	-2.16306	-2.16306
LOC508879	36.9319	2.64496	82.2396	17.03	-45.3077	-2.68676	-2.68676
LOC112444938	85.7326	1	95.8877	7.77595	-10.1551	-2.95902	-2.95902
LOC112445050	34.3917	1.88052	89.2237	3.99229	-54.8321	-1.08609	-1.08609
LOC100847467	80.1528	3.27143	92.298	16.2215	-12.1452	-2.30991	-2.30991
OR5O1	46.375	3.78308	94.0214	7.91317	-47.6464	-1.0647	-1.0647
LOC107131991	52.9503	5.15555	86.2556	18.7223	-33.3053	-1.86056	-1.86056
LOC112445280	68.5645	2.49325	87.3277	12.6595	-18.7632	-2.34413	-2.34413
CAPN6	61.8026	1.72165	78.326	13.4777	-16.5235	-2.96871	-2.96871
LOC132344315	0	8.07916	90	18.8264	-90	-1.22048	-1.22048
SMIM30	75.8981	2.63455	95.3184	12.5731	-19.4203	-2.25471	-2.25471
S100G	42.7991	2.53095	91.9142	6.32608	-49.115	-1.32163	-1.32163
ASB11	75.375	4.57326	87.4784	60.3987	-12.1034	-3.72322	-3.72322
ASB9	39.9667	1.97006	81.5573	4.09373	-41.5906	-1.05517	-1.05517
LOC100299144	75.6586	5.1208	92.0185	121.812	-16.3599	-4.57214	-4.57214
LOC132344747	30.6806	7.25864	71.8636	16.0255	-41.1831	-1.14259	-1.14259
LOC112445445	50	2.84912	100	6.89022	-50	-1.27403	-1.27403
LOC112445523	10	5.12136	80.0392	16.7418	-70.0392	-1.70885	-1.70885
LOC112445525	70.12	5.2644	92.1024	30.0615	-21.9824	-2.51358	-2.51358
LOC100851999	66.4688	1.72684	98.75	13.3115	-32.2812	-2.94647	-2.94647
LOC132344758	83.8293	3.87611	67	11.4312	16.8293	-1.56029	-1.56029
LOC112445594	66.2375	1.56747	90.9946	8.56757	-24.7572	-2.45045	-2.45045
LOC132344765	74.9286	9.44181	92.7692	143.243	-17.8407	-3.92326	-3.92326
LOC781152	63.0618	3.76142	74.8714	21.2273	-11.8096	-2.49657	-2.49657
LOC132344766	58	2.25707	80.8034	39.1017	-22.8034	-4.11471	-4.11471
LOC505306	48.5702	1.81965	85.8322	7.84326	-37.262	-2.10779	-2.10779
LOC112445646	50.2187	4.29682	65.2857	19.9789	-15.067	-2.21714	-2.21714
LOC112445648	64.4011	3.18417	95.25	45.2712	-30.8489	-3.82961	-3.82961
LOC132344768	57.1667	13.2236	71.5198	375.625	-14.3532	-4.8281	-4.8281
LOC768323	71	1.87851	84.1426	46.3315	-13.1426	-4.62434	-4.62434
LOC132344773	56.175	3.98353	85.9004	16.8919	-29.7254	-2.08422	-2.08422
LOC112445690	57.3667	3.53413	93.8816	14.1452	-36.5149	-2.00089	-2.00089
LOC112445695	42.9135	1.72975	92.0417	24.0197	-49.1282	-3.79558	-3.79558
LOC112445697	49.2815	14.4335	91.4676	58.5835	-42.1861	-2.02108	-2.02108
LOC132344779	100	8.14967	64.3922	112.104	35.6078	-3.78195	-3.78195
LOC132344781	13.7143	2.10517	88.6089	8.52774	-74.8946	-2.01823	-2.01823
LOC104968742	62.3929	1.32884	79.9	45.5013	-17.5071	-5.09767	-5.09767
LOC132344782	71.6739	1	97.1	4.32281	-25.4261	-2.11197	-2.11197
LOC112445731	57.5893	1.8995	94	19.638	-36.4107	-3.36996	-3.36996
LOC107131803	59.2849	1.68278	86.7183	14.9248	-27.4334	-3.14879	-3.14879
LOC132344790	50.2727	13.275	88.4556	38.2852	-38.1828	-1.52807	-1.52807
LOC104968444	73.629	14.3673	85.973	215.427	-12.3439	-3.90634	-3.90634
LOC112445756	67.4524	5.71827	91.085	58.205	-23.6326	-3.34749	-3.34749
LOC112445759	49.9674	65.8237	96.6667	189.997	-46.6992	-1.5293	-1.5293
LOC132344794	49.8571	47.9289	90.9359	382.007	-41.0788	-2.99463	-2.99463
LOC132344796	51.8593	2.72825	97.5078	26.8933	-45.6485	-3.3012	-3.3012
LOC112445777	79.116	2.14552	91.5376	33.0943	-12.4216	-3.94718	-3.94718
LOC112445791	47.0741	1	83.4137	6.00042	-36.3397	-2.58506	-2.58506
LOC101909825	67.8182	4.01687	82.1842	19.7328	-14.366	-2.29645	-2.29645
LOC100847267	52.8127	2.60457	68.9647	11.7757	-16.152	-2.1767	-2.1767
LOC100851913	53.1394	4.57721	84.5397	81.3988	-31.4003	-4.15247	-4.15247
LOC786578	57.0764	1.64175	82.1321	41.3515	-25.0557	-4.65463	-4.65463
LOC132344802	35.5	3.33447	76.9841	16.0716	-41.4841	-2.26898	-2.26898
LOC618686	33.2353	1.95946	83	6.3204	-49.7647	-1.68956	-1.68956
LOC522364	93.7519	1	76.6667	4.04068	17.0853	-2.0146	-2.0146
LOC112445812	44.803	1	99.1786	2.55889	-54.3755	-1.35552	-1.35552
LOC781679	81.6925	2.06157	64.8437	5.1628	16.8487	-1.32441	-1.32441
LOC112446982	36.875	2.67532	94.875	6.96869	-58	-1.38117	-1.38117
OR5AC26	36.2955	2.65777	72.0682	8.6892	-35.7727	-1.70901	-1.70901
OR5H28	91.5556	1.78215	76.0556	3.67688	15.5	-1.04487	-1.04487
BDH1	76.6656	2.63045	91.6372	21.5397	-14.9716	-3.03362	-3.03362
LOC104970904	64.625	2.29868	86.8941	19.9334	-22.2691	-3.11631	-3.11631
ATP13A4	68.2384	2.31742	86.6601	12.452	-18.4216	-2.42579	-2.42579
COBLL1	69.3778	4.29469	86.6333	68.2753	-17.2554	-3.99074	-3.99074
LOC132343010	44.9475	1.8827	86.5877	5.07951	-41.6403	-1.43189	-1.43189
IDH1	73.8056	23.99	87.0799	355.341	-13.2743	-3.8887	-3.8887
LOC132343586	40.5926	1.84458	86.5556	5.37611	-45.963	-1.54327	-1.54327
FABP3	74.8633	27.2026	86.7797	1285.54	-11.9164	-5.56249	-5.56249
TGFBR3	71.6212	4.63948	91.2375	36.5697	-19.6163	-2.97862	-2.97862
DDAH1	69.1082	4.75866	88.46	28.0489	-19.3518	-2.55932	-2.55932
GIPC2	68.9389	2.32105	88.3728	32.0649	-19.4339	-3.78815	-3.78815
PRKAA2	73.8479	3.99105	87.7552	20.8926	-13.9073	-2.38816	-2.38816
EFHD1	80.0199	4.79577	90.6861	101.627	-10.6662	-4.40537	-4.40537
SH3BP4	80.5376	6.79171	92.9637	72.1372	-12.4261	-3.4089	-3.4089
AGR2	73.0399	1.95582	88.3875	11.8103	-15.3475	-2.5942	-2.5942
LOC107132395	54	2.88958	98.6667	8.78728	-44.6667	-1.60455	-1.60455
GPR22	45.4942	4.48738	93.2066	9.38171	-47.7124	-1.06398	-1.06398
LOC101902290	47.6667	5.92373	91.6667	13.3723	-44	-1.17467	-1.17467
HIBADH	68.5043	12.8873	90.7764	90.5646	-22.2722	-2.81299	-2.81299
GCK	74.5408	3.2589	91.2881	44.339	-16.7473	-3.76612	-3.76612
LOC132345186	57.9065	1.86381	78.7535	8.53052	-20.847	-2.19438	-2.19438
SMARCD3	80.4641	1.24094	93.8344	9.78169	-13.3703	-2.97865	-2.97865
OR6C2	48.3	2.4742	87.6667	5.64819	-39.3667	-1.19083	-1.19083
OR6C69G	63.75	2.51637	100	7.43076	-36.25	-1.56217	-1.56217
PAH	72.1967	2.81213	87.8565	185.919	-15.6598	-6.04687	-6.04687
TIMP3	72.1215	11.3408	87.2277	53.1436	-15.1062	-2.22837	-2.22837
FAM234B	75.8805	7.60266	91.3592	41.7387	-15.4787	-2.45681	-2.45681
LOC782957	38.5	2.5619	80.1111	5.9354	-41.6111	-1.21213	-1.21213
TAS2R10	25	1.73703	100	6.39571	-75	-1.88048	-1.88048
LOC513869	53.5801	1.97551	92.1218	6.25907	-38.5417	-1.66372	-1.66372
LOC112446743	59.9643	1.9895	86.7367	7.89942	-26.7724	-1.98934	-1.98934
GCAT	82.4583	2.30176	94.4569	16.2994	-11.9985	-2.82401	-2.82401
LOC101908206	81.6139	2.78158	92.0707	13.7352	-10.4568	-2.30391	-2.30391
ABCG2	71.0303	6.04803	86.9121	183.533	-15.8818	-4.92343	-4.92343
SLC34A2	68.6178	4.04962	85.465	228.678	-16.8472	-5.81939	-5.81939
KIT	72.4505	5.14721	86.6326	53.25	-14.1821	-3.37092	-3.37092
LOC112447086	41.9475	1.43612	81.7869	3.50358	-39.8395	-1.28665	-1.28665
CSN2	54.2474	1319.16	76.9011	51580	-22.6537	-5.28913	-5.28913
OR7A126	74.5904	3.17087	63.7	9.41979	10.8904	-1.57082	-1.57082
CD320	72.8697	2.9841	90.1051	13.685	-17.2354	-2.19723	-2.19723
STAP2	74.3069	1.75495	90.7387	13.0242	-16.4318	-2.89169	-2.89169
REEP6	78.1132	3.9556	93.4857	24.9612	-15.3725	-2.65772	-2.65772
C7H5orf24	65.1533	1	79.1854	5.86968	-14.0321	-2.55328	-2.55328
LOC112447551	45.9643	1.88022	91.4732	4.31429	-45.5089	-1.19822	-1.19822
IFNAG	66.7857	2.08214	97.6458	8.25618	-30.8601	-1.98741	-1.98741
LOC132345931	42.9167	1.11634	90.6887	2.50382	-47.7721	-1.16535	-1.16535
IFNB1	27.15	5.32609	90.8327	12.1057	-63.6827	-1.18453	-1.18453
NFIB	68.2833	4.59278	83.5955	68.6434	-15.3122	-3.90168	-3.90168
LOC132345962	57.0398	1.13559	90.6956	4.73877	-33.6557	-2.06107	-2.06107
LPL	64.7804	37.2284	81.6727	193.72	-16.8923	-2.3795	-2.3795
RASEF	73.4857	3.35376	88.1062	29.6736	-14.6205	-3.14533	-3.14533
FBP1	69.4648	5.03005	87.6258	25.0273	-18.161	-2.31486	-2.31486
BSPRY	76.9183	4.93587	90.8798	23.7612	-13.9615	-2.26723	-2.26723
SH3BGRL2	68.2254	5.14445	86.1355	110.012	-17.9101	-4.4185	-4.4185
TSPYL4	60.5706	7.53124	86.4929	30.557	-25.9222	-2.02054	-2.02054
PTPRK	61.8981	2.42687	86.0018	10.0708	-24.1037	-2.05301	-2.05301
LOC132346181	44.5	2.05473	86.3	4.99199	-41.8	-1.28067	-1.28067
OR4Q2	44.1437	2.18842	85.9091	5.23333	-41.7654	-1.25784	-1.25784
OR4N5	44.0696	2.9979	81.753	9.4033	-37.6834	-1.64922	-1.64922
OR4G8	22.2222	3.51709	76.6667	9.34054	-54.4444	-1.40912	-1.40912
TLN2	71.2306	1.74863	90.0026	8.10691	-18.772	-2.21293	-2.21293
LOC132346310	57.4131	1.1444	90.4725	3.97531	-33.0594	-1.79648	-1.79648
STON2	72.7362	5.9267	90.0312	36.1932	-17.2951	-2.61042	-2.61042
LOC132346315	55.1871	1.53314	88.1978	5.85951	-33.0107	-1.93429	-1.93429
GALM	69.3102	12.3506	87.3884	76.7801	-18.0782	-2.63615	-2.63615
LOC132346591	79.1124	2.66946	90.7575	24.4334	-11.6452	-3.19423	-3.19423
KRTCAP3	80.7142	2.19423	95.6345	12.8655	-14.9203	-2.55172	-2.55172
OR1J6	22.3214	3.36246	74.8611	8.12602	-52.5397	-1.27303	-1.27303
OR1AK3	42.0074	3.43376	89.0667	8.39646	-47.0593	-1.28999	-1.28999
PAEP	84.3636	797.896	95.9914	32569.4	-11.6278	-5.35117	-5.35117
LOC112448908	100	1	72.5	30.1489	27.5	-4.91403	-4.91403
LRRC26	70.5407	2.64728	85.9434	19.8543	-15.4027	-2.90687	-2.90687
CAB39L	67.2181	5.54575	91.7047	23.8319	-24.4865	-2.10344	-2.10344
LOC112449048	64.546	1	84.2318	5.04812	-19.6858	-2.33575	-2.33575
BTBD3	74.3828	4.61517	89.7348	34.9834	-15.3519	-2.92222	-2.92222
NEBL	66.5111	4.13911	87.635	38.0914	-21.1239	-3.20207	-3.20207
SCP2D1	52.7674	2.08085	93.2745	4.1964	-40.5071	-1.01198	-1.01198
LOC112449327	45.3254	1	87.5774	2.13995	-42.252	-1.09758	-1.09758
ACSS2	70.5205	9.29769	88.3119	166.257	-17.7913	-4.1604	-4.1604
KHDRBS3	72.226	2.51097	89.3386	11.5856	-17.1126	-2.20602	-2.20602
CA8	69.4382	4.76413	85.8133	27.9835	-16.3752	-2.55429	-2.55429
LOC132342201	51.3143	1	91.596	4.09194	-40.2817	-2.03278	-2.03278
SDC2	72.5785	3.49087	87.9155	43.4951	-15.337	-3.63919	-3.63919
CRYAB	81.603	9.70784	93.2723	48.7053	-11.6693	-2.32686	-2.32686
CRTAM	58.8597	4.24117	83.4238	17.4699	-24.5641	-2.04234	-2.04234
LOC112441683	68.25	16.5703	56	47.725	12.25	-1.52614	-1.52614
OR51T5	83.5	2.2479	64.2917	7.50608	19.2083	-1.73948	-1.73948
LOC112441581	54.8846	1.34035	90.2175	4.06986	-35.3328	-1.60237	-1.60237
MUC15	62.9262	5.62253	78.356	138.104	-15.4298	-4.6184	-4.6184
OR4A2M	43.1727	5.91618	87.2582	13.3808	-44.0854	-1.17742	-1.17742
OR5M10	38.5556	4.55769	75	12.6785	-36.4444	-1.47601	-1.47601
MIR130A	67.2917	1	95.6667	26.4098	-28.375	-4.723	-4.723
OR5B142	46.7108	2.16609	93.4123	5.66598	-46.7015	-1.38724	-1.38724
OR5AN1M	32.7778	3.12896	87.5238	6.81584	-54.746	-1.12321	-1.12321
OR4C188	73.5	4.10381	23.5	8.63033	50	-1.07245	-1.07245
IRF6	79.1923	3.2683	92.8305	19.1428	-13.6382	-2.55019	-2.55019
NR3C2	68.4866	3.73847	87.7491	50.8724	-19.2625	-3.76636	-3.76636
PXMP2	77.8554	4.39843	90.771	19.9756	-12.9156	-2.18318	-2.18318
RASAL1	79.2929	1.51031	93.1433	17.6075	-13.8504	-3.54327	-3.54327
ATP2C2	79.3457	1.97318	92.2424	38.0245	-12.8966	-4.26833	-4.26833
RHPN2	75.9974	1.17842	92.4967	10.039	-16.4993	-3.0907	-3.0907
SPINT2	73.7801	4.42764	85.1121	23.5862	-11.332	-2.41333	-2.41333
OR4D1B	42.849	2.80265	92.8653	5.8569	-50.0163	-1.06334	-1.06334
LOC112442603	54.7865	2.92332	95.1918	7.85838	-40.4053	-1.42662	-1.42662
NXN	75.6915	4.15217	92.3444	18.7173	-16.6529	-2.17243	-2.17243
PEMT	83.0363	1.92079	95.0602	10.3951	-12.0239	-2.43614	-2.43614
LOC112442851	29.1429	6003.41	73.8125	16368.7	-44.6696	-1.44708	-1.44708
LOC112443347	67	2.30869	23.6	7.52736	43.4	-1.70507	-1.70507
SLC38A3	83.4635	1.77331	93.7685	8.87235	-10.305	-2.32287	-2.32287
LOC132343583	38.5111	1.64248	81.5987	4.25079	-43.0876	-1.37185	-1.37185
H2BC14	60.005	1.3765	92.505	7.05951	-32.4999	-2.35857	-2.35857
OR9M1	72.375	3.55618	59.6	8.27252	12.775	-1.218	-1.218
LIPG	76.937	3.57413	91.8251	16.053	-14.8881	-2.16718	-2.16718
TBC1D24	82.3468	5.41366	93.6212	26.3865	-11.2744	-2.28512	-2.28512
LOC132343844	54.8232	2.2351	89.9498	6.90992	-35.1266	-1.62833	-1.62833
CCL26	61.1102	2.50692	91.0136	9.64329	-29.9034	-1.94361	-1.94361
LOC100295832	47.1	1.20298	85.7222	5.12206	-38.6222	-2.09012	-2.09012
SCD	70.3531	37.5307	85.851	765.953	-15.4978	-4.35111	-4.35111
GPAM	74.4579	7.16222	88.5606	169.977	-14.1028	-4.56879	-4.56879
NPS	42.94	2.69411	85.6361	8.22274	-42.6961	-1.60981	-1.60981
DEFB10	51.7481	1.7532	78.6516	6.9749	-26.9035	-1.99218	-1.99218
LOC132344035	30.0556	1.51926	90.9001	5.19809	-60.8445	-1.77462	-1.77462
LOC112444679	85.5	1	75	3.30998	10.5	-1.72682	-1.72682
RHOU	74.7899	5.2494	84.8744	41.1953	-10.0845	-2.97226	-2.97226
LOC112444883	50.6622	4.19372	97.2363	9.11676	-46.5741	-1.12029	-1.12029
LOC101902960	50.787	1.30103	96.6547	3.59677	-45.8676	-1.46705	-1.46705
LOC112445067	97.1429	5.69393	76.8571	14.112	20.2857	-1.30942	-1.30942
TCEAL8	34.4762	34.4819	77.7937	78.0221	-43.3175	-1.17804	-1.17804
CLDN2	54.6273	2.62778	93.0757	6.38525	-38.4484	-1.2809	-1.2809
LOC132344281	60.9167	1.29273	97.875	3.36649	-36.9583	-1.38083	-1.38083
MID1	64.8574	3.30064	84.7259	36.904	-19.8685	-3.48296	-3.48296
LOC112445470	70.451	4.02581	89.2407	105.03	-18.7897	-4.70538	-4.70538
LOC112441504	73.8103	1.52666	88.6714	11.2187	-14.8612	-2.87746	-2.87746
LOC780876	63.7786	1	80.0184	43.51	-16.2397	-5.44327	-5.44327
LOC101907804	56.5119	3.5596	92.9272	15.9032	-36.4153	-2.15953	-2.15953
LOC104976215	61.6014	1.62397	97	4.69453	-35.3986	-1.53146	-1.53146
LOC112445577	39.4797	1.43797	89.6555	4.92667	-50.1758	-1.77658	-1.77658
LOC112445600	56.8108	1.4857	89.0308	6.12563	-32.2199	-2.04372	-2.04372
LOC112445605	27.3742	1.92822	92.0675	5.07729	-64.6933	-1.39679	-1.39679
LOC112445621	42.1122	1.16387	77.0566	3.85668	-34.9444	-1.72843	-1.72843
LOC101907085	50.3865	33.1801	79.2396	170.746	-28.8532	-2.36346	-2.36346
LOC790500	44.9505	1.1738	93.1642	12.2592	-48.2138	-3.38461	-3.38461
LOC112445661	65.3625	1.59983	89.4444	7.01278	-24.082	-2.13207	-2.13207
LOC100140130	59.1647	7.93098	79.0061	106.017	-19.8414	-3.74065	-3.74065
LOC112441486	42.9744	1.80276	86.8541	4.58712	-43.8798	-1.34738	-1.34738
LOC112445686	43.2733	6.13098	86.5126	22.3808	-43.2393	-1.86807	-1.86807
LOC101903778	58.3025	2.12506	90.1078	7.01653	-31.8053	-1.72325	-1.72325
LOC132344792	65.551	3.33091	87.8386	72.8137	-22.2876	-4.45022	-4.45022
LOC112445776	47.2604	1.54054	89.4348	12.1882	-42.1744	-2.98397	-2.98397
LOC100337093	67.3819	5.7146	80.6725	34.6345	-13.2906	-2.59948	-2.59948
LOC786718	62.139	2.8936	84.3738	55.8229	-22.2348	-4.26992	-4.26992
ZIC3	51.2174	2.7052	87.3461	23.7734	-36.1288	-3.13554	-3.13554
RBMX	81.1645	3.37566	54.1627	27.9976	27.0018	-3.05206	-3.05206
KEH36_t01	49.828	16.5764	26.8333	2051.6	22.9946	-6.95147	-6.95147
KEH36_r01	52.2609	658.106	25.8083	2226.97	26.4525	-1.75869	-1.75869
KEH36_p13	23.75	27.4693	2.94525	1389.71	20.8048	-5.66082	-5.66082
KEH36_p12	17	364.417	4.13462	805.546	12.8654	-1.14438	-1.14438
LOC100851369	78.7368	2.76828	68.3257	6.70668	10.4111	-1.27661	-1.27661
LOC132346260	78.7727	1.57947	65.9907	3.33021	12.782	-1.07617	-1.07617
OSTN	42.7222	2.19979	88.0595	4.61572	-45.3373	-1.06919	-1.06919
LOC112447548	50	1.45357	10	3.65893	40	-1.33183	-1.33183
LOC100848648	40	2.55645	97	6.54727	-57	-1.35675	-1.35675
ECHDC2	68.1007	3.65875	96.0571	15.2548	-27.9565	-2.05984	-2.05984
TTC39A	81.8545	3.3984	92.2597	14.7566	-10.4052	-2.11843	-2.11843
TMEM35B	76.6192	5.25502	89.8867	29.6924	-13.2674	-2.49833	-2.49833
AGR3	49.3333	1.05497	92.5417	2.33464	-43.2083	-1.146	-1.146
LOC112446345	47.2705	2.48444	90.8746	5.17614	-43.6041	-1.05896	-1.05896
LOC132345241	41.4286	2.73441	81.5208	6.81678	-40.0923	-1.31786	-1.31786
LOC112446700	51.2917	1.09555	97.8889	2.80088	-46.5972	-1.35423	-1.35423
LOC100848575	0	4.0324	80	10.0669	-80	-1.31991	-1.31991
FAM241A	54.3304	8.10658	96.3958	29.3936	-42.0654	-1.85834	-1.85834
LOC112447150	82.8	1	68.375	2.0077	14.425	-1.00555	-1.00555
LOC112447054	87.1809	3.78037	73.2888	11.0332	13.8921	-1.54526	-1.54526
LOC132345591	32.2485	2.49944	76.6612	8.19142	-44.4128	-1.71251	-1.71251
TEX43	38.7778	1.68647	89.7407	3.90916	-50.963	-1.21285	-1.21285
LOC104969379	47.119	2.33594	90.8333	6.33926	-43.7143	-1.44031	-1.44031
LOC112448050	55.6667	1.91198	94.5	5.43642	-38.8333	-1.50759	-1.50759
LOC132346303	33	2.94454	0	6.80063	33	-1.20763	-1.20763
FERMT2	56.7604	2.89216	86.9773	11.5131	-30.2169	-1.99305	-1.99305
LOC101904397	51.4472	3.44243	93.2492	13.1605	-41.802	-1.93472	-1.93472
RAB15	85.0729	3.84498	95.564	16.9308	-10.4911	-2.1386	-2.1386
LOC132346582	55.5556	2.67281	99.0667	6.55428	-43.5111	-1.29408	-1.29408
LOC527409	47.7884	2.19727	95.8571	6.26372	-48.0688	-1.51131	-1.51131
LOC101905699	24.0208	1	75.5801	3.02543	-51.5593	-1.59714	-1.59714
LOC506989	47.8048	8.72286	82.5882	27.5724	-34.7834	-1.66035	-1.66035
LOC107131172	38.5	1.64871	96.875	3.80834	-58.375	-1.20783	-1.20783
LOC112442041	39.1604	2.20982	81.0051	5.00918	-41.8447	-1.18065	-1.18065
SLC5A1	72.2517	1.54323	90.8004	6.54105	-18.5487	-2.08357	-2.08357
LOC132342809	80.0684	2.96656	69.1206	6.68258	10.9478	-1.17161	-1.17161
BSP3	52.3333	1	95.4643	2.76222	-43.131	-1.46583	-1.46583
LOC132343096	45.1056	1.62439	91.4868	6.45573	-46.3812	-1.99068	-1.99068
LOC132343185	61.1667	3.8337	45.9375	8.197	15.2292	-1.09636	-1.09636
IRX1	76.6887	3.66751	90.1294	46.3438	-13.4408	-3.6595	-3.6595
LOC132343473	39.0159	1.23094	91.3939	2.72485	-52.3781	-1.14642	-1.14642
LOC112443860	28.8571	1.03752	93.3333	2.19826	-64.4762	-1.08322	-1.08322
LOC132343633	49.0971	4.23119	89.9167	10.0473	-40.8195	-1.24767	-1.24767
LOC112443834	56.4167	1.40488	88.1944	5.08944	-31.7778	-1.85706	-1.85706
CIDEA	76.1882	7.0031	88.3167	55.8917	-12.1285	-2.99657	-2.99657
ROGDI	81.2805	5.83325	96.6793	34.7526	-15.3989	-2.57475	-2.57475
LOC132343963	45.3571	2.11455	87.1333	4.44647	-41.7762	-1.07231	-1.07231
LOC104975998	76.7381	2.54479	61.6966	5.40809	15.0415	-1.08757	-1.08757
LOC132344227	0	1	45.875	2.82806	-45.875	-1.49981	-1.49981
MAMLD1	82.503	3.67556	94.3613	21.6811	-11.8582	-2.5604	-2.5604
ASB12	50.9966	2.75449	92.9763	7.15276	-41.9797	-1.37671	-1.37671
LOC788962	6.66667	3.10805	57.7222	6.34354	-51.0556	-1.02928	-1.02928
LOC132344741	82.8889	3.604	66.7917	7.86496	16.0972	-1.12584	-1.12584
LOC112445511	78.6242	1.62095	67.7899	4.09333	10.8343	-1.33644	-1.33644
LOC112445660	78.4821	1.15783	95	5.17459	-16.5179	-2.16002	-2.16002
LOC132344788	17.7	1.96651	90.4473	4.74674	-72.7473	-1.2713	-1.2713
LOC132345656	45.141	2.54932	88.4647	5.28539	-43.3237	-1.0519	-1.0519
HOXD11	78.976	2.10684	67.8147	6.23621	11.1613	-1.56559	-1.56559
LOC132342957	90.0853	1.9385	79.3974	4.27823	10.6879	-1.14207	-1.14207
FZD5	70.2475	5.19217	92.0804	24.0315	-21.8329	-2.21052	-2.21052
IRS1	71.1354	3.46592	84.2143	29.0286	-13.0789	-3.06616	-3.06616
IQCC	55.2778	3.42524	99.5556	6.9147	-44.2778	-1.01346	-1.01346
FAM110D	54.5317	2.23964	93.9746	6.31425	-39.4428	-1.49535	-1.49535
MPC2	67.9269	26.3342	89.622	111.738	-21.6951	-2.08511	-2.08511
LOC615948	45.6667	4.30207	87.5	9.1337	-41.8333	-1.08617	-1.08617
LOC132345257	89.8492	2.59292	75.8619	5.36788	13.9873	-1.04977	-1.04977
INHBE	38.1333	1.61525	87.3741	4.5564	-49.2407	-1.49614	-1.49614
SUOX	33.9834	9.79519	74.7205	21.1924	-40.7371	-1.1134	-1.1134
SPIC	49.6455	4.43552	87.8286	8.89929	-38.1831	-1.00459	-1.00459
MANSC4	49.0859	3.96415	91.86	11.3975	-42.7741	-1.52363	-1.52363
LOC104968905	33.5714	3.71611	72.1111	13.9669	-38.5397	-1.91015	-1.91015
PSAPL1	50	2.26843	100	4.99161	-50	-1.13781	-1.13781
CAMSAP3	82.8837	2.25015	94.1066	17.8511	-11.2229	-2.98792	-2.98792
UNC13B	72.7451	3.6058	90.5421	15.9791	-17.797	-2.14779	-2.14779
LOC100298434	97.8	2.03515	78	5.79572	19.8	-1.50985	-1.50985
LOC104968753	12.8889	5.5073	59.1667	11.4513	-46.2778	-1.05609	-1.05609
RNASE4	61.138	14.5077	85.7173	58.566	-24.5793	-2.01325	-2.01325
TPM1	77.2371	16.6376	87.5882	88.5033	-10.3511	-2.41128	-2.41128
LRATD1	60.1326	4.4115	87.0271	22.9926	-26.8946	-2.38183	-2.38183
LOC100847606	48.6937	2.2979	82.3573	6.67281	-33.6636	-1.53798	-1.53798
KBTBD6	53.8121	2.89159	100	6.18711	-46.1879	-1.0974	-1.0974
RAB18	75.1497	36.9828	85.3332	183.404	-10.1835	-2.3101	-2.3101
LOC112449601	48.809	3.22839	93.9561	6.75571	-45.1472	-1.06529	-1.06529
H3-5	50	3.38389	100	8.2417	-50	-1.28426	-1.28426
LOC104974223	93.9405	1.8867	83.1956	3.95181	10.7448	-1.06665	-1.06665
HBB	44.9444	1.13779	89.5167	2.7962	-44.5722	-1.29723	-1.29723
MTARC1	73.8356	5.51295	84.6676	142.615	-10.832	-4.69316	-4.69316
LOC525101	54.9333	1.25763	93.8333	3.11358	-38.9	-1.30787	-1.30787
LOC112441989	61.4406	3.20845	93.7822	9.71708	-32.3416	-1.59865	-1.59865
LOC504730	55	1.99502	90.75	4.84608	-35.75	-1.28041	-1.28041
LOC132342667	61.6875	2.59495	98	6.13904	-36.3125	-1.2423	-1.2423
NDRG4	79.3055	3.45051	91.1746	14.4146	-11.8692	-2.06265	-2.06265
HPN	81.4994	1.58609	92.3986	9.97488	-10.8992	-2.65283	-2.65283
LOC132342756	75.2306	2.06212	59.1118	5.46427	16.1188	-1.4059	-1.4059
SAO	43.8571	1.90597	84.5462	4.6688	-40.689	-1.29253	-1.29253
LOC132343086	46.4524	3.45606	92.5222	7.74911	-46.0698	-1.1649	-1.1649
DCXR	95.9025	5.03925	73.6027	15.9624	22.2998	-1.6634	-1.6634
LOC112442708	28.3333	2.47069	65.2222	5.79025	-36.8889	-1.22871	-1.22871
PRLR	62.1284	3.50898	85.5791	14.515	-23.4507	-2.04842	-2.04842
LOC100139061	76.6364	1.85129	87.7241	8.32417	-11.0876	-2.16878	-2.16878
LOC520626	50.5644	4.06513	91.688	11.3309	-41.1236	-1.47889	-1.47889
LOC617313	35.9143	3.91344	78.21	8.8454	-42.2957	-1.17649	-1.17649
SMIM40	50.2197	3.3153	89.1535	6.95916	-38.9338	-1.06978	-1.06978
LOC132343683	66.75	3.1713	37	7.26494	29.75	-1.19588	-1.19588
CARMIL1	65.1345	4.46272	88.893	18.2627	-23.7585	-2.0329	-2.0329
GPRC5B	63.739	3.71033	88.0264	14.7384	-24.2873	-1.98996	-1.98996
NUPR2	90.4048	6.50241	79.4399	17.114	10.9648	-1.39613	-1.39613
C26H10orf95	50.2857	3.38374	89.3667	7.07174	-39.081	-1.06345	-1.06345
MAP3K21	67.6081	2.68803	91.834	11.3279	-24.2259	-2.07526	-2.07526
LOC132344291	53	3.59499	100	9.19466	-47	-1.35481	-1.35481
LOC101902201	55.5	11.843	100	24.0074	-44.5	-1.01944	-1.01944
LOC521092	55.6111	3.88415	33.6444	8.11656	21.9667	-1.06327	-1.06327
LOC132344754	45.8611	4.054	84.4581	8.48153	-38.597	-1.06498	-1.06498
LOC100848051	97.25	3.02956	71.35	6.32324	25.9	-1.06155	-1.06155
LOC101902810	73.5316	1.27899	84.0017	25.5215	-10.4701	-4.31864	-4.31864
LOC132344804	39.375	1.32464	81.418	4.04619	-42.043	-1.61097	-1.61097
