# Supplementary material for: Integrated methylome–transcriptome profiling reveals epigenetic regulation of immune activation pathways and CSN3-associated lactation repression in bovine subclinical mastitis
Source: J Anim Sci Biotechnol. 2026 May 10;17:88. doi: 10.1186/s40104-026-01400-3 (PMC13157666; doi:10.1186/s40104-026-01400-3)
Supplement: Supplementary file 2 — Additional file 2: Table S1A. WGBS read quality and trimming metrics. FastQC average/median read length (bp) and total reads, plus Cutadapt % trimmed for each sample (R1/R2). Table S1B. WGBS alignment statistics and CpG methylation counts. Per-sample alignment metrics (total, aligned, ambiguous reads, no genomic sequence) and cytosine context counts, including total CpGs, methylated CpGs, and unmethylated CpGs, for healthy control and subclinical mastitis cows. Table S1C. RNA-seq read quality metrics (FastQC summary). FastQC outputs for each sample (R1/R2), including GC content (%), average sequence length, percentage of failed modules, and total read counts prior to alignment. Table S1D. RNA-seq alignment and mapping statistics. STAR alignment summary showing read mapping outcomes for each sample, including uniquely mapped, total mapped, multiple/too many loci, and categories of unmapped reads (mismatches, too short, other). Percentages are shown relative to total reads. Table S2. Distribution of differentially methylated cytosines (DMCs) across genomic features. Counts of total, hypomethylated, and hypermethylated DMCs identified in promoters, exons, introns, downstream regions, genes, CpG islands, CpG island shores, and CpG island shelves. Table S3A. Genome-wide list of differentially methylated cytosines (DMCs). Genomic coordinates and statistical details of all identified CpG DMCs. Columns include chromosome, start, end, strand, P-value, q-value (FDR-adjusted), and methylation difference (SCM–HC). Table S3B. Differentially methylated cytosines annotated with gene IDs. Genomic positions, strand, methylation difference (SCM–HC), and associated gene annotations for CpG DMCs. This table links cytosine-level methylation changes to specific genes for downstream functional interpretation. Table S4. Differentially methylated regions (DMRs) identified using 1-kb sliding windows. List of significant DMRs detected with a 1-kb window and 1-kb step size. Columns report chro [file 40104_2026_1400_MOESM2_ESM.zip › Additional Table S8.xlsx]

## Sheet: UpDMEG_KEGG_q0.05
Supplementary Table S8A. KEGG pathway enrichment of upregulated DMEGs (q < 0.05)
Category	Term	Count	%	PValue	Genes	List Total	Pop Hits	Pop Total	Fold Enrichment	Bonferroni	Benjamini	FDR	FoldEnrichment	Term_label	GeneRatio	negLog10
KEGG_PATHWAY	bta05140:Leishmaniasis	21	2.62172	1.96828e-14	NCF1, NOS2, STAT1, BOLA-DQB1, CYBB, BOLA-DRB3, FOS, PTGS2, BOLA-DQA5, NFKBIA, IL1A, FCGR3A, IL1B, BOLA-DOA, BOLA-DQB, BOLA-DRA, TLR4, LOC100848815, BOLA-DMB, BOLA-DMA, TLR2	265	79	9569	9.59871	4.87343e-12	4.88135e-12	4.0153e-12	9.59871	Leishmaniasis	0.0792453	11.3115
KEGG_PATHWAY	bta05323:Rheumatoid arthritis	21	2.62172	5.1152e-12	ATP6V0B, CXCL8, BOLA-DQB1, BOLA-DRB3, FOS, BOLA-DQA5, CXCL5, VEGFA, IL1A, IL1B, CTSK, BOLA-DOA, CCL3, CCL2, BOLA-DQB, BOLA-DRA, TLR4, LOC100848815, BOLA-DMB, BOLA-DMA, TLR2	265	104	9569	7.29133	1.26858e-09	6.34285e-10	5.21751e-10	7.29133	Rheumatoid arthritis	0.0792453	9.19772
KEGG_PATHWAY	bta05310:Asthma	13	1.62297	1.52076e-10	FCER1G, BOLA-DQB1, BOLA-DRB3, BOLA-DQA5, CD40LG, IL5, BOLA-DOA, FCER1A, BOLA-DQB, BOLA-DRA, LOC100848815, BOLA-DMB, BOLA-DMA	265	37	9569	12.6871	3.77147e-08	1.25716e-08	1.03411e-08	12.6871	Asthma	0.0490566	7.90061
KEGG_PATHWAY	bta05152:Tuberculosis	25	3.1211	3.08279e-09	CEBPB, BOLA-DQA5, CTSS, LOC101904063, FCGR3A, MRC1, BOLA-DRA, CTSD, CD74, PLK3, ATP6V0B, FCER1G, NOS2, STAT1, BOLA-DQB1, BOLA-DRB3, IL1A, IL1B, BOLA-DOA, BOLA-DQB, TLR4, LOC100848815, BOLA-DMB, BOLA-DMA, TLR2	265	210	9569	4.29874	7.6453e-07	1.91133e-07	1.57222e-07	4.29874	Tuberculosis	0.0943396	6.71867
KEGG_PATHWAY	bta05321:Inflammatory bowel disease	15	1.87266	4.17965e-09	STAT1, BOLA-DQB1, BOLA-DRB3, BOLA-DQA5, IL1A, IL5, IL1B, BOLA-DOA, BOLA-DQB, BOLA-DRA, TLR4, LOC100848815, BOLA-DMB, BOLA-DMA, TLR2	265	69	9569	7.84988	1.03655e-06	2.07311e-07	1.7053e-07	7.84988	Inflammatory bowel disease	0.0566038	6.68338
KEGG_PATHWAY	bta04061:Viral protein interaction with cytokine and cytokine receptor	17	2.12235	5.60833e-09	CCR1, CXCL9, CCL22, CXCL8, LOC508666, LOC784541, CXCL5, CXCL10, CCL8, CXCR1, CCL4, CXCR2, CCL3, CCL2, CCL19, CCL17, CCL16	265	95	9569	6.46169	1.39087e-06	2.31811e-07	1.90683e-07	6.46169	Viral protein interaction with cytokine and cytokine receptor	0.0641509	6.63487
KEGG_PATHWAY	bta04640:Hematopoietic cell lineage	18	2.24719	7.20213e-09	CSF3R, IL1R2, BOLA-DQB1, BOLA-DRB3, CD1E, BOLA-DQA5, IL1A, IL5, IL1B, BOLA-DOA, BOLA-DQB, LOC132342083, BOLA-DRA, LOC100848815, LOC781726, BOLA-DMB, CD55, BOLA-DMA	265	110	9569	5.90882	1.78613e-06	2.55161e-07	2.09891e-07	5.90882	Hematopoietic cell lineage	0.0679245	6.59319
KEGG_PATHWAY	bta05330:Allograft rejection	13	1.62297	1.17155e-08	LOC505326, BOLA-DQB1, BOLA-DRB3, BOLA-DQA5, CD40LG, IL5, BOLA-DOA, BOLA-DQB, FAS, BOLA-DRA, LOC100848815, BOLA-DMB, BOLA-DMA	265	52	9569	9.02736	2.90545e-06	3.63182e-07	2.98747e-07	9.02736	Allograft rejection	0.0490566	6.43988
KEGG_PATHWAY	bta04940:Type I diabetes mellitus	13	1.62297	1.85375e-08	LOC505326, BOLA-DQB1, BOLA-DRB3, BOLA-DQA5, IL1A, IL1B, BOLA-DOA, BOLA-DQB, FAS, BOLA-DRA, LOC100848815, BOLA-DMB, BOLA-DMA	265	54	9569	8.69301	4.59729e-06	5.10811e-07	4.20183e-07	8.69301	Type I diabetes mellitus	0.0490566	6.29174
KEGG_PATHWAY	bta04380:Osteoclast differentiation	20	2.49688	3.3566e-08	LOC132342123, SPI1, NCF1, LOC100336589, STAT1, LOC790255, FOS, NFKBIA, IL1A, FCGR3A, TYROBP, LOC112442414, LOC619159, IL1B, CTSK, BTK, BLNK, LOC407171, PPARG, LOC100852077	265	152	9569	4.75124	8.32433e-06	8.32436e-07	6.84746e-07	4.75124	Osteoclast differentiation	0.0754717	6.07965
KEGG_PATHWAY	bta04657:IL-17 signaling pathway	16	1.9975	4.20286e-08	CEBPB, CXCL8, LOC112445860, FOS, PTGS2, MMP9, CXCL5, NFKBIA, CXCL10, IL5, IL1B, CCL2, LAP, CCL17, S100A9, S100A8	265	95	9569	6.08159	1.0423e-05	9.47554e-07	7.7944e-07	6.08159	IL-17 signaling pathway	0.0603774	6.0234
KEGG_PATHWAY	bta05332:Graft-versus-host disease	13	1.62297	5.35071e-08	LOC505326, BOLA-DQB1, BOLA-DRB3, BOLA-DQA5, IL1A, IL1B, BOLA-DOA, BOLA-DQB, FAS, BOLA-DRA, LOC100848815, BOLA-DMB, BOLA-DMA	265	59	9569	7.95632	1.32697e-05	1.0703e-06	8.80411e-07	7.95632	Graft-versus-host disease	0.0490566	5.97049
KEGG_PATHWAY	bta05322:Systemic lupus erythematosus	22	2.74657	5.61046e-08	LOC132345577, LOC525863, LOC526789, BOLA-DQB1, BOLA-DRB3, LOC132345848, BOLA-DQA5, LOC528342, LOC619094, H4C19, FCGR3A, CD40LG, BOLA-DOA, BOLA-DQB, BOLA-DRA, LOC523702, LOC132346278, LOC132346157, HIST2H3D, LOC100848815, BOLA-DMB, BOLA-DMA	265	190	9569	4.18109	1.39138e-05	1.0703e-06	8.80411e-07	4.18109	Systemic lupus erythematosus	0.0830189	5.97049
KEGG_PATHWAY	bta04060:Cytokine-cytokine receptor interaction	29	3.62047	2.01366e-07	CXCL9, CSF3R, CXCL8, LOC508666, CXCL5, CCL8, CXCR1, CCL4, CXCR2, CCL3, CCL2, CCL19, CCL17, CCL16, IL13RA1, CCR1, CCL22, TNFSF15, IL1R2, LOC784541, CXCL10, IL1A, CD40LG, IL5, LOC515953, IL1B, FAS, LOC132342083, CRLF2	265	340	9569	3.07992	4.99375e-05	3.56705e-06	2.93419e-06	3.07992	Cytokine-cytokine receptor interaction	0.109434	5.44769
KEGG_PATHWAY	bta05320:Autoimmune thyroid disease	13	1.62297	3.29587e-07	LOC505326, BOLA-DQB1, BOLA-DRB3, BOLA-DQA5, CD40LG, IL5, BOLA-DOA, BOLA-DQB, FAS, BOLA-DRA, LOC100848815, BOLA-DMB, BOLA-DMA	265	69	9569	6.80323	8.17343e-05	5.44917e-06	4.48238e-06	6.80323	Autoimmune thyroid disease	0.0490566	5.26367
KEGG_PATHWAY	bta04612:Antigen processing and presentation	14	1.74782	5.01533e-07	CD74, BOLA-DQB1, BOLA-DRB3, LOC783680, IFI30, BOLA-DQA5, CTSS, BOLA-DOA, BOLA-DQB, BOLA-DRA, LOC100848815, B2M, BOLA-DMB, BOLA-DMA	265	85	9569	5.94744	0.000124372	7.51227e-06	6.17945e-06	5.94744	Antigen processing and presentation	0.0528302	5.12423
KEGG_PATHWAY	bta05164:Influenza A	21	2.62172	5.14954e-07	CXCL8, STAT1, BOLA-DQB1, LOC784541, LOC785244, BOLA-DRB3, BOLA-DQA5, NFKBIA, IL1A, CXCL10, IL1B, CASP1, BOLA-DOA, CCL2, BOLA-DQB, FAS, BOLA-DRA, TLR4, LOC100848815, BOLA-DMB, BOLA-DMA	265	198	9569	3.82979	0.0001277	7.51227e-06	6.17945e-06	3.82979	Influenza A	0.0792453	5.12423
KEGG_PATHWAY	bta04145:Phagosome	19	2.37203	6.80843e-07	ATP6V0B, NCF1, BOLA-DQB1, CYBB, BOLA-DRB3, BOLA-DQA5, FCAR, CTSS, FCGR3A, MRC1, BOLA-DOA, BOLA-DQB, OLR1, BOLA-DRA, TLR4, LOC100848815, BOLA-DMB, BOLA-DMA, TLR2	265	166	9569	4.13301	0.000168835	9.11379e-06	7.49682e-06	4.13301	Phagosome	0.0716981	5.0403
KEGG_PATHWAY	bta05145:Toxoplasmosis	16	1.9975	6.98234e-07	NOS2, STAT1, BOLA-DQB1, LY96, BOLA-DRB3, BOLA-DQA5, NFKBIA, CD40LG, BOLA-DOA, BOLA-DQB, BOLA-DRA, TLR4, LOC100848815, BOLA-DMB, BOLA-DMA, TLR2	265	117	9569	4.93804	0.000173147	9.11379e-06	7.49682e-06	4.93804	Toxoplasmosis	0.0603774	5.0403
KEGG_PATHWAY	bta05150:Staphylococcus aureus infection	15	1.87266	1.02042e-06	CFD, BOLA-DQB1, C5AR1, PTAFR, BOLA-DRB3, BOLA-DQA5, FCAR, FCGR3A, BOLA-DOA, BOLA-DQB, LAP, BOLA-DRA, LOC100848815, BOLA-DMB, BOLA-DMA	265	105	9569	5.15849	0.000253031	1.26531e-05	1.04082e-05	5.15849	Staphylococcus aureus infection	0.0566038	4.8978
KEGG_PATHWAY	bta04672:Intestinal immune network for IgA production	11	1.37328	2.50543e-06	CD40LG, IL5, BOLA-DQB1, BOLA-DOA, BOLA-DQB, BOLA-DRB3, BOLA-DRA, BOLA-DQA5, LOC100848815, BOLA-DMB, BOLA-DMA	265	56	9569	7.09292	0.000621155	2.9588e-05	2.43385e-05	7.09292	Intestinal immune network for IgA production	0.0415094	4.52888
KEGG_PATHWAY	bta04062:Chemokine signaling pathway	19	2.37203	5.2548e-06	CCR1, CXCL9, CCL22, CXCL8, NCF1, STAT1, LOC508666, CXCL5, NFKBIA, CXCL10, CCL8, CXCR1, CCL4, CXCR2, CCL3, CCL2, CCL19, CCL17, CCL16	265	191	9569	3.59204	0.00130235	5.9236e-05	4.87263e-05	3.59204	Chemokine signaling pathway	0.0716981	4.22741
KEGG_PATHWAY	bta05169:Epstein-Barr virus infection	21	2.62172	7.95607e-06	GADD45A, STAT1, BOLA-DQB1, BOLA-DRB3, ISG15, LOC783680, BOLA-DQA5, NFKBIA, CXCL10, BOLA-DOA, BTK, BLNK, BOLA-DQB, FAS, BOLA-DRA, VIM, LOC100848815, B2M, BOLA-DMB, BOLA-DMA, TLR2	265	236	9569	3.21313	0.00197117	8.57872e-05	7.05669e-05	3.21313	Epstein-Barr virus infection	0.0792453	4.06658
KEGG_PATHWAY	bta04658:Th1 and Th2 cell differentiation	13	1.62297	1.34165e-05	STAT1, BOLA-DQB1, BOLA-DRB3, FOS, BOLA-DQA5, NFKBIA, IL5, BOLA-DOA, BOLA-DQB, BOLA-DRA, LOC100848815, BOLA-DMB, BOLA-DMA	265	97	9569	4.83941	0.00332178	0.000138637	0.00011404	4.83941	Th1 and Th2 cell differentiation	0.0490566	3.85812
KEGG_PATHWAY	bta04064:NF-kappa B signaling pathway	14	1.74782	1.44213e-05	CXCL8, GADD45A, LY96, PTGS2, LOC112446383, NFKBIA, CD40LG, PLAU, IL1B, CCL4, BTK, BLNK, CCL19, TLR4	265	114	9569	4.43449	0.00357013	0.00014306	0.000117678	4.43449	NF-kappa B signaling pathway	0.0528302	3.84448
KEGG_PATHWAY	bta05168:Herpes simplex virus 1 infection	19	2.37203	2.08747e-05	CD74, STAT1, BOLA-DQB1, LOC785244, BOLA-DRB3, LOC783680, BOLA-DQA5, NFKBIA, IL1B, BOLA-DOA, CCL2, BOLA-DQB, FAS, BOLA-DRA, LOC100848815, B2M, BOLA-DMB, BOLA-DMA, TLR2	265	211	9569	3.25156	0.0051636	0.000199112	0.000163786	3.25156	Herpes simplex virus 1 infection	0.0716981	3.7009
KEGG_PATHWAY	bta05417:Lipid and atherosclerosis	20	2.49688	3.93106e-05	ERO1A, ABCA1, CXCL8, NCF1, LOC784541, LY96, CYBB, FOS, MMP9, NFKBIA, CD40LG, IL1B, CASP1, CCL3, CCL2, OLR1, FAS, PPARG, TLR4, TLR2	265	242	9569	2.98425	0.00970184	0.000361075	0.000297013	2.98425	Lipid and atherosclerosis	0.0754717	3.4424
KEGG_PATHWAY	bta04659:Th17 cell differentiation	13	1.62297	6.85869e-05	STAT1, BOLA-DQB1, BOLA-DRB3, FOS, BOLA-DQA5, NFKBIA, IL1B, BOLA-DOA, BOLA-DQB, BOLA-DRA, LOC100848815, BOLA-DMB, BOLA-DMA	265	114	9569	4.11774	0.0168663	0.000607484	0.000499704	4.11774	Th17 cell differentiation	0.0490566	3.21647
KEGG_PATHWAY	bta05416:Viral myocarditis	11	1.37328	8.89148e-05	CD40LG, BOLA-DQB1, BOLA-DOA, BOLA-DQB, BOLA-DRB3, BOLA-DRA, BOLA-DQA5, LOC100848815, BOLA-DMB, CD55, BOLA-DMA	265	83	9569	4.78559	0.0218105	0.000760375	0.00062547	4.78559	Viral myocarditis	0.0415094	3.11897
KEGG_PATHWAY	bta04620:Toll-like receptor signaling pathway	13	1.62297	0.000143375	CXCL9, CXCL8, STAT1, LY96, FOS, NFKBIA, CXCL10, IL1B, CTSK, CCL4, CCL3, TLR4, TLR2	265	123	9569	3.81644	0.0349348	0.00118524	0.000974952	3.81644	Toll-like receptor signaling pathway	0.0490566	2.9262
KEGG_PATHWAY	bta04662:B cell receptor signaling pathway	11	1.37328	0.00025334	NFKBIA, LOC132342123, LOC112442414, LOC100336589, LOC619159, LOC790255, BTK, BLNK, LOC407171, FOS, LOC100852077	265	94	9569	4.22557	0.0609027	0.00202672	0.00166714	4.22557	B cell receptor signaling pathway	0.0415094	2.69321
KEGG_PATHWAY	bta05133:Pertussis	10	1.24844	0.000279031	IL1A, CXCL8, NOS2, IL1B, IRF1, CASP1, LY96, FOS, TLR4, CXCL5	265	78	9569	4.62941	0.0668687	0.00216249	0.00177882	4.62941	Pertussis	0.0377358	2.66505
KEGG_PATHWAY	bta04613:Neutrophil extracellular trap formation	18	2.24719	0.000382217	LOC132345577, NCF1, LOC525863, LOC526789, C5AR1, CYBB, LOC132345848, LOC528342, LOC619094, H4C19, FCGR3A, CASP1, LOC523702, LOC132346278, LOC132346157, HIST2H3D, TLR4, TLR2	265	242	9569	2.68583	0.0904525	0.00287242	0.0023628	2.68583	Neutrophil extracellular trap formation	0.0679245	2.54175
KEGG_PATHWAY	bta03040:Spliceosome	20	2.49688	0.000606893	LOC112443691, LOC112449179, LOC112444220, LOC112447196, LOC112442454, LOC112447208, LOC112443699, LOC112442101, LOC112443700, LOC112442111, LOC112445669, LOC112447633, LOC112448955, LOC112443344, LOC112442844, LOC112443636, LOC112443625, LOC112441926, LOC112442859, LOC112446509	265	299	9569	2.41535	0.13977	0.00442675	0.00364136	2.41535	Spliceosome	0.0754717	2.35391
KEGG_PATHWAY	bta04625:C-type lectin receptor signaling pathway	11	1.37328	0.000668252	NFKBIA, PLK3, FCER1G, CCL22, STAT1, CLEC6A, IL1B, IRF1, CASP1, PTGS2, CCL17	265	106	9569	3.74721	0.152769	0.00473504	0.00389496	3.74721	C-type lectin receptor signaling pathway	0.0415094	2.32468
KEGG_PATHWAY	bta04514:Cell adhesion molecules	14	1.74782	0.000794134	CD274, BOLA-DQB1, LOC101901895, BOLA-DRB3, BOLA-DQA5, VSIR, CD40LG, SELL, BOLA-DOA, BOLA-DQB, BOLA-DRA, LOC100848815, BOLA-DMB, BOLA-DMA	265	169	9569	2.99131	0.178829	0.0054707	0.00450009	2.99131	Cell adhesion molecules	0.0528302	2.26196
KEGG_PATHWAY	bta05144:Malaria	8	0.998752	0.00101515	CD40LG, CXCL8, IL1B, LOC528470, CCL2, HBA1, TLR4, TLR2	265	58	9569	4.98061	0.222665	0.0067078	0.00551771	4.98061	Malaria	0.0301887	2.17342
KEGG_PATHWAY	bta04610:Complement and coagulation cascades	10	1.24844	0.00102781	CFD, SERPINB2, PLAU, C5AR1, SERPINE1, LOC281376, A2M, CD55, LOC101904063, F5	265	93	9569	3.88273	0.225105	0.0067078	0.00551771	3.88273	Complement and coagulation cascades	0.0377358	2.17342
KEGG_PATHWAY	bta04066:HIF-1 signaling pathway	11	1.37328	0.00110058	EGLN3, LDHA, NOS2, LOC616200, SERPINE1, PGK1, CYBB, ENO1, TLR4, HK2, VEGFA	265	113	9569	3.51508	0.238978	0.00699853	0.00575686	3.51508	HIF-1 signaling pathway	0.0415094	2.15499
KEGG_PATHWAY	bta05171:Coronavirus disease - COVID-19	20	2.49688	0.00121968	CFD, NRP1, CXCL8, STAT1, C5AR1, LOC107131598, CYBB, ISG15, FOS, NFKBIA, CXCL10, LOC112441655, IL1B, CASP1, CCL2, LOC132344361, LOC100297075, TLR4, HBEGF, TLR2	265	317	9569	2.2782	0.261154	0.00756204	0.00622039	2.2782	Coronavirus disease - COVID-19	0.0754717	2.12136
KEGG_PATHWAY	bta00010:Glycolysis / Gluconeogenesis	8	0.998752	0.00182307	GPI, LDHA, TPI1, PGAM1, LOC616200, PGK1, ENO1, HK2	265	64	9569	4.51368	0.363985	0.0109269	0.00898824	4.51368	Glycolysis / Gluconeogenesis	0.0301887	1.9615
KEGG_PATHWAY	bta05142:Chagas disease	11	1.37328	0.00185052	NFKBIA, CXCL8, NOS2, IL1B, SERPINE1, CCL3, CCL2, FAS, FOS, TLR4, TLR2	265	121	9569	3.28268	0.368308	0.0109269	0.00898824	3.28268	Chagas disease	0.0415094	1.9615
KEGG_PATHWAY	bta00970:Aminoacyl-tRNA biosynthesis	8	0.998752	0.00199598	KEH36_T04, KEH36_T16, SARS1, KEH36_T06, KEH36_T07, KEH36_T12, TARS1, KEH36_T10	265	65	9569	4.44424	0.390733	0.0115117	0.00946931	4.44424	Aminoacyl-tRNA biosynthesis	0.0301887	1.93886
KEGG_PATHWAY	bta05166:Human T-cell leukemia virus 1 infection	16	1.9975	0.00237422	NRP1, SPI1, IL1R2, BOLA-DQB1, BOLA-DRB3, LOC783680, FOS, BOLA-DQA5, NFKBIA, BOLA-DOA, BOLA-DQB, BOLA-DRA, LOC100848815, B2M, BOLA-DMB, BOLA-DMA	265	237	9569	2.43777	0.4454	0.013382	0.0110078	2.43777	Human T-cell leukemia virus 1 infection	0.0603774	1.87348
KEGG_PATHWAY	bta04668:TNF signaling pathway	11	1.37328	0.00390521	NFKBIA, CXCL10, CEBPB, IL1B, IRF1, CCL2, FAS, FOS, PTGS2, MMP9, CXCL5	265	134	9569	2.96421	0.621064	0.021522	0.0177036	2.96421	TNF signaling pathway	0.0415094	1.66712
KEGG_PATHWAY	bta05146:Amoebiasis	10	1.24844	0.00556679	CXCL8, NOS2, IL1R2, IL1B, FN1, CD1E, LOC786348, TLR4, LOC781726, TLR2	265	119	9569	3.03441	0.749531	0.0300123	0.0246875	3.03441	Amoebiasis	0.0377358	1.5227
KEGG_PATHWAY	bta04933:AGE-RAGE signaling pathway in diabetic complications	9	1.1236	0.00708227	IL1A, CXCL8, STAT1, IL1B, SERPINE1, FN1, CCL2, CYBB, VEGFA	265	102	9569	3.18613	0.828411	0.0373703	0.0307401	3.18613	AGE-RAGE signaling pathway in diabetic complications	0.0339623	1.42747

## Sheet: UpDMEG_GO_CC_q0.05
Supplementary Table S8D. GO Cellular Component enrichment of upregulated DMEGs (q < 0.05)
Term	GeneCount	q_value	FoldEnrichment
chemokine activity	13	6.51548e-09	16.6213
MHC class II protein complex binding	9	6.21046e-07	23.4744
CCR chemokine receptor binding	8	8.88111e-06	21.7356
peptide antigen binding	9	0.000162536	10.8678
inhibitory MHC class I receptor activity	7	0.000162536	19.0186
chemoattractant activity	8	0.00195652	9.31526
sialic acid binding	5	0.0237113	14.8197
calcium-dependent protein binding	7	0.0239894	7.36206
heparin binding	10	0.0259535	4.43584
interleukin-8 binding	3	0.0363989	65.2068
structural constituent of chromatin	12	0.0401499	3.41695
protein heterodimerization activity	17	0.0498348	2.4799
transmembrane signaling receptor activity	9	0.0498348	4.16214
cytokine receptor activity	6	0.0498348	7.2452
CXCR chemokine receptor binding	4	0.0498348	17.3885
IgE binding	3	0.0498348	48.9051

## Sheet: UpDMEG_GO_MF_q0.05
Supplementary Table S8C. GO Molecular Function enrichment of upregulated DMEGs (q < 0.05)
Term	GeneCount	q_value	FoldEnrichment
extracellular space	83	6.75151e-21	3.42391
MHC class II protein complex	12	4.24093e-10	21.7123
extracellular region	57	4.81295e-09	2.61465
external side of plasma membrane	27	3.39631e-07	3.96103
membrane	112	2.72994e-05	1.54857
cell surface	23	4.75e-05	3.41264
late endosome membrane	11	0.000575657	5.873
lysosomal membrane	13	0.0320997	3.06804
membrane raft	9	0.0411346	4.07105

## Sheet: UpDMEG_GO_BP_q0.05
Supplementary Table S8B. GO Biological Process enrichment of upregulated DMEGs (q < 0.05)
Category	Term	Count	_	PValue	Genes	List_Total	Pop_Hits	Pop_Total	Fold_Enrichment	Bonferroni	Benjamini	FDR	NegLog10FDR	GeneRatio
GOTERM_BP_DIRECT	GO:0006955~immune response	47	5.86767	2.68465e-25	CD274, CXCL9, CXCL8, LST1, LOC508666, LOC783680, CD1E, BOLA-DQA5, LOC100848282, CXCL5, CTSS, CCL8, CXCR1, CTSK, CCL4, CCRL2, CXCR2, SLAMF8, CCL3, CCL2, BOLA-DRA, CCL19, B2M, CCL17, CCL16, CCR1, CD74, CCL22, TNFSF15, BOLA-DQB1, LY86, BOLA-DRB3, MR1, CXCL10, IL1A, CD40LG, IL5, IL1B, BOLA-DOA, BOLA-DQB, FAS, TLR4, LOC781726, LOC100848815, BOLA-DMB, BOLA-DMA, TLR2	340	393	19896	6.99829	3.53031e-22	3.53031e-22	3.43635e-22	21.4522	0.138235
GOTERM_BP_DIRECT	GO:0006954~inflammatory response	31	3.87016	1.46258e-16	LOC511937, CXCL9, CXCL8, C5AR1, PTAFR, LOC508666, LY96, AIF1, CXCL5, HK2, CCL8, CCL4, CCRL2, CCL3, CCL2, OLR1, S100A12, CCL19, CCL17, CCR1, ANXA1, CCL22, NOS2, CYBB, CXCL10, IL1A, CD40LG, AXL, IL1B, TLR4, TLR2	340	262	19896	6.92384	1.45994e-13	9.61648e-14	9.36053e-14	13.017	0.0911765
GOTERM_BP_DIRECT	GO:0030593~neutrophil chemotaxis	15	1.87266	3.11399e-15	CXCL9, CSF3R, FCER1G, CXCL8, C5AR1, TREM1, CXCL5, CXCL10, LGALS3, JAML, CXCR1, CXCR2, CCL3, S100A9, S100A8	340	41	19896	21.4089	4.08784e-12	1.36497e-12	1.32864e-12	11.8649	0.0441176
GOTERM_BP_DIRECT	GO:0019886~antigen processing and presentation of exogenous peptide antigen via MHC class II	13	1.62297	5.20163e-14	CD74, FCER1G, BOLA-DQB1, BOLA-DRB3, LOC783680, BOLA-DQA5, CTSS, BOLA-DOA, BOLA-DRA, LOC100848815, B2M, BOLA-DMB, BOLA-DMA	340	31	19896	24.5397	6.84713e-11	1.71004e-11	1.66452e-11	10.767	0.0382353
GOTERM_BP_DIRECT	GO:0002504~antigen processing and presentation of peptide or polysaccharide antigen via MHC class II	9	1.1236	1.09752e-09	BOLA-DQB1, BOLA-DOA, BOLA-DQB, BOLA-DRB3, BOLA-DRA, BOLA-DQA5, LOC100848815, BOLA-DMB, BOLA-DMA	340	21	19896	25.079	1.44324e-06	2.4054e-07	2.34138e-07	6.61881	0.0264706
GOTERM_BP_DIRECT	GO:0070098~chemokine-mediated signaling pathway	11	1.37328	9.73071e-10	CXCL10, CXCL9, CCL8, CXCL8, CCL22, CCL4, LOC508666, CCL3, CCL2, CCL19, CXCL5	340	40	19896	16.0924	1.27959e-06	2.4054e-07	2.34138e-07	6.61881	0.0323529
GOTERM_BP_DIRECT	GO:0019882~antigen processing and presentation	10	1.24844	1.57788e-09	CD74, BOLA-DQB1, BOLA-DOA, BOLA-DQB, BOLA-DRB3, BOLA-DRA, BOLA-DQA5, LOC100848815, BOLA-DMB, BOLA-DMA	340	31	19896	18.8767	2.07491e-06	2.96416e-07	2.88527e-07	6.5281	0.0294118
GOTERM_BP_DIRECT	GO:0002503~peptide antigen assembly with MHC class II protein complex	9	1.1236	3.79364e-09	BOLA-DQB1, BOLA-DOA, LOC783680, BOLA-DRA, BOLA-DQA5, B2M, LOC100848815, BOLA-DMB, BOLA-DMA	340	24	19896	21.9441	4.98863e-06	6.2358e-07	6.06983e-07	6.20511	0.0264706
GOTERM_BP_DIRECT	GO:0061844~antimicrobial humoral immune response mediated by antimicrobial peptide	14	1.74782	8.06164e-09	CXCL9, CCL22, CXCL8, LOC508666, RNASE6, CXCL5, CXCL10, CCL8, CCL4, CCL3, S100A12, CCL2, CCL19, S100A9	340	95	19896	8.62365	1.0601e-05	1.17789e-06	1.14654e-06	5.92889	0.0411765
GOTERM_BP_DIRECT	GO:0071222~cellular response to lipopolysaccharide	14	1.74782	2.76804e-08	ABCA1, CD274, CXCL9, CXCL8, NOS2, CD180, LY96, CXCL5, IL1A, CXCL10, AXL, IL1B, MRC1, VIM	340	105	19896	7.80235	3.6399e-05	3.63997e-06	3.54309e-06	5.4389	0.0411765
GOTERM_BP_DIRECT	GO:0050778~positive regulation of immune response	9	1.1236	4.81729e-08	BOLA-DQB1, BOLA-DOA, LOC783680, BOLA-DRA, BOLA-DQA5, B2M, LOC100848815, BOLA-DMB, BOLA-DMA	340	32	19896	16.4581	6.33453e-05	5.75885e-06	5.60557e-06	5.23966	0.0264706
GOTERM_BP_DIRECT	GO:0048245~eosinophil chemotaxis	8	0.998752	1.44698e-07	LGALS3, CCL8, CCL22, CCL4, LOC508666, CCL3, CCL2, CCL16	340	25	19896	18.7256	0.00019026	1.46368e-05	1.42472e-05	4.83456	0.0235294
GOTERM_BP_DIRECT	GO:0019221~cytokine-mediated signaling pathway	14	1.74782	1.38081e-07	LOC132342123, CSF3R, LOC132342115, LOC100336589, LOC790255, IL1A, LOC112442414, LOC619159, IL1B, LOC100336476, LOC132342083, LOC100852077, IL13RA1, CRLF2	340	120	19896	6.82706	0.00018156	1.46368e-05	1.42472e-05	4.83456	0.0411765
GOTERM_BP_DIRECT	GO:0045087~innate immune response	24	2.99625	1.72074e-07	FCN1, ANXA1, FCER1G, LOC100847724, RNASE6, LY86, LOC112447870, LY96, CYBB, TREM1, MR1, HK2, LGALS3, CLEC6A, CLEC5A, LOC511531, S100A12, GBP1, TLR4, SHFL, S100A9, S100A8, TLR2, APOBEC3Z1	340	380	19896	3.69585	0.000226252	1.61627e-05	1.57325e-05	4.79149	0.0705882
GOTERM_BP_DIRECT	GO:0050870~positive regulation of T cell activation	9	1.1236	3.82885e-07	BOLA-DQB1, BOLA-DOA, LOC783680, BOLA-DRA, BOLA-DQA5, B2M, LOC100848815, BOLA-DMB, BOLA-DMA	340	41	19896	12.8453	0.000503368	3.35663e-05	3.26729e-05	4.4741	0.0264706
GOTERM_BP_DIRECT	GO:0031394~positive regulation of prostaglandin biosynthetic process	5	0.62422	1.20911e-06	CD74, LOC511937, ANXA1, IL1B, PTGS2	340	6	19896	48.7647	0.00158872	9.93738e-05	9.67288e-05	4.00273	0.0147059
GOTERM_BP_DIRECT	GO:0050729~positive regulation of inflammatory response	10	1.24844	2.21611e-06	NFKBIA, CEBPB, LGALS1, IL1B, CASP1, CCL3, S100A9, TLR4, S100A8, TLR2	340	68	19896	8.60554	0.00290995	0.000171423	0.00016686	3.76593	0.0294118
GOTERM_BP_DIRECT	GO:0071346~cellular response to type II interferon	9	1.1236	3.43898e-06	NOS2, MRC1, LOC511531, CCL2, VIM, GBP1, TLR4, AIF1, TLR2	340	54	19896	9.75294	0.00451205	0.000251236	0.000244549	3.59992	0.0264706
GOTERM_BP_DIRECT	GO:0007166~cell surface receptor signaling pathway	15	1.87266	5.33783e-06	LOC132342123, CD274, LOC511937, ANXA1, LOC100336589, TNFSF15, MS4A8, IL1R2, LOC790255, FCGR3A, CD40LG, ADGRE5, LOC619159, ADGRE3, FCER1A	340	191	19896	4.59563	0.00699469	0.000369434	0.000359601	3.43246	0.0441176
GOTERM_BP_DIRECT	GO:0006096~glycolytic process	8	0.998752	1.01942e-05	GPI, HK3, TPI1, PGAM1, LOC616200, PGK1, ENO1, HK2	340	45	19896	10.4031	0.013316	0.000670271	0.000652431	3.17375	0.0235294
GOTERM_BP_DIRECT	GO:0006935~chemotaxis	9	1.1236	1.41786e-05	CXCL10, CXCL9, CXCL8, CXCR1, CXCR2, C5AR1, PTAFR, CCL3, CXCL5	340	65	19896	8.10244	0.0184723	0.000847495	0.000824938	3.07186	0.0264706
GOTERM_BP_DIRECT	GO:0002250~adaptive immune response	16	1.9975	1.39053e-05	ANXA1, ERAP2, BOLA-DQB1, BOLA-DRB3, BOLA-DQA5, TREM1, LOC515953, CLEC6A, BOLA-DOA, BTK, BOLA-DQB, BOLA-DRA, LOC100848815, LOC781726, BOLA-DMB, BOLA-DMA	340	236	19896	3.9673	0.0181194	0.000847495	0.000824938	3.07186	0.0470588
GOTERM_BP_DIRECT	GO:0051607~defense response to virus	14	1.74782	6.47264e-05	IFITM2, LOC100139670, STAT1, RNASE6, ISG15, IFIT3, IFIT2, LOC777594, LOC515953, IRF1, DDIT4, SHFL, TLR2, APOBEC3Z1	340	209	19896	3.91984	0.0815961	0.00370066	0.00360217	2.43172	0.0411765
GOTERM_BP_DIRECT	GO:0050731~positive regulation of peptidyl-tyrosine phosphorylation	8	0.998752	0.000105806	NRP1, CD74, IL5, CLEC6A, LRP4, AREG, VEGFA, HBEGF	340	64	19896	7.31471	0.129896	0.0057973	0.005643	2.23677	0.0235294
GOTERM_BP_DIRECT	GO:0042742~defense response to bacterium	12	1.49813	0.000174802	CEBPB, FCER1G, NOS2, DEFB7, ANXA3, DEFB13, LOC112447870, LAP, ISG15, LYZ, CXCL5, LOC112444617	340	171	19896	4.1065	0.205374	0.00919456	0.00894984	2.03647	0.0352941
GOTERM_BP_DIRECT	GO:0042127~regulation of cell population proliferation	9	1.1236	0.000253401	NFKBIA, CXCL10, CXCL9, EGLN3, CHST11, NOS2, PLAU, STAT1, PTGS2	340	97	19896	5.42947	0.283419	0.0128162	0.0124751	1.89224	0.0264706
GOTERM_BP_DIRECT	GO:0002548~monocyte chemotaxis	4	0.499376	0.000730858	LGALS3, ANXA1, CCL3, CCL2	340	11	19896	21.2791	0.617654	0.0355955	0.0346481	1.44861	0.0117647
GOTERM_BP_DIRECT	GO:0042102~positive regulation of T cell proliferation	6	0.749064	0.00087781	CD274, LOC511937, CD40LG, ANXA1, AIF1, BOLA-DMB	340	44	19896	7.97968	0.684888	0.0412257	0.0401285	1.38483	0.0176471
GOTERM_BP_DIRECT	GO:0042119~neutrophil activation	4	0.499376	0.000962214	FCGR3A, CXCL8, ANXA1, CXCL5	340	12	19896	19.5059	0.71802	0.0435928	0.0424326	1.36058	0.0117647
GOTERM_BP_DIRECT	GO:0006952~defense response	8	0.998752	0.000994514	CXCL10, CXCL9, CXCL8, LOC515953, STAT1, ACOD1, CYBB, CXCL5	340	92	19896	5.08849	0.729758	0.0435928	0.0424326	1.36058	0.0235294

## Sheet: UpDMEG_ClusterAnalysis
Supplementary Table S8E. Functional annotation clustering of upregulated DMEGs
Cluster	EnrichmentScore	Category	TermID	TermName	Count	Benjamini	FoldEnrichment
1	16.2171	GOTERM_CC_DIRECT	GO:0005615	extracellular space	83	6.75151e-21	3.42391
1	16.2171	UP_KW_CELLULAR_COMPONENT	KW-0964	Secreted	71	3.45978e-15	2.91784
1	16.2171	GOTERM_CC_DIRECT	GO:0005576	extracellular region	57	4.81295e-09	2.61465
2	11.4966	UP_KW_BIOLOGICAL_PROCESS	KW-0145	Chemotaxis	18	5.94043e-14	15.2517
2	11.4966	GOTERM_BP_DIRECT	GO:0030593	neutrophil chemotaxis	15	1.36497e-12	21.4089
2	11.4966	GOTERM_BP_DIRECT	GO:0006935	chemotaxis	9	0.000847495	8.10244
3	11.2506	UP_KW_DOMAIN	KW-0732	Signal	133	3.31384e-17	1.94085
3	11.2506	UP_KW_CELLULAR_COMPONENT	KW-0964	Secreted	71	3.45978e-15	2.91784
3	11.2506	UP_KW_PTM	KW-1015	Disulfide bond	93	2.53782e-10	1.8999
4	10.354	GOTERM_BP_DIRECT	GO:0006955	immune response	47	3.53031e-22	6.99829
4	10.354	UP_KW_BIOLOGICAL_PROCESS	KW-0145	Chemotaxis	18	5.94043e-14	15.2517
4	10.354	GOTERM_BP_DIRECT	GO:0006954	inflammatory response	31	9.61648e-14	6.92384
4	10.354	UP_KW_BIOLOGICAL_PROCESS	KW-0395	Inflammatory response	19	2.11051e-12	10.961
4	10.354	INTERPRO	IPR039809	Chemokine_b/g/d	13	3.57221e-10	21.5022
4	10.354	INTERPRO	IPR001811	Chemokine_IL8-like_dom	13	3.57221e-10	20.1857
4	10.354	INTERPRO	IPR036048	Interleukin_8-like_sf	13	3.57221e-10	20.1857
4	10.354	SMART	SM00199	SCY	13	8.23591e-10	17.0176
4	10.354	GOTERM_MF_DIRECT	GO:0008009	chemokine activity	13	6.51548e-09	16.6213
4	10.354	UP_KW_MOLECULAR_FUNCTION	KW-0202	Cytokine	20	6.68595e-09	6.75714
4	10.354	KEGG_PATHWAY	bta04061	Viral protein interaction with cytokine and cytokine receptor	17	2.31811e-07	6.46169
4	10.354	GOTERM_BP_DIRECT	GO:0070098	chemokine-mediated signaling pathway	11	2.4054e-07	16.0924
4	10.354	UP_SEQ_FEATURE	DOMAIN	Chemokine interleukin-8-like	10	4.07905e-07	18.6666
4	10.354	GOTERM_BP_DIRECT	GO:0061844	antimicrobial humoral immune response mediated by antimicrobial peptide	14	1.17789e-06	8.62365
4	10.354	INTERPRO	IPR000827	Chemokine_CC_CS	8	1.68826e-06	25.3615
4	10.354	KEGG_PATHWAY	bta04060	Cytokine-cytokine receptor interaction	29	3.56705e-06	3.07992
4	10.354	GOTERM_MF_DIRECT	GO:0048020	CCR chemokine receptor binding	8	8.88111e-06	21.7356
4	10.354	GOTERM_BP_DIRECT	GO:0048245	eosinophil chemotaxis	8	1.46368e-05	18.7256
4	10.354	KEGG_PATHWAY	bta04062	Chemokine signaling pathway	19	5.9236e-05	3.59204
5	9.31828	UP_KW_BIOLOGICAL_PROCESS	KW-0391	Immunity	37	2.97099e-12	4.21522
5	9.31828	UP_KW_BIOLOGICAL_PROCESS	KW-0399	Innate immunity	20	1.18666e-07	5.23944
5	9.31828	GOTERM_BP_DIRECT	GO:0045087	innate immune response	24	1.61627e-05	3.69585
6	6.81754	UP_KW_BIOLOGICAL_PROCESS	KW-0391	Immunity	37	2.97099e-12	4.21522
6	6.81754	KEGG_PATHWAY	bta05140	Leishmaniasis	21	4.88135e-12	9.59871
6	6.81754	GOTERM_BP_DIRECT	GO:0019886	antigen processing and presentation of exogenous peptide antigen via MHC class II	13	1.71004e-11	24.5397
6	6.81754	GOTERM_CC_DIRECT	GO:0042613	MHC class II protein complex	12	4.24093e-10	21.7123
6	6.81754	KEGG_PATHWAY	bta05323	Rheumatoid arthritis	21	6.34285e-10	7.29133
6	6.81754	INTERPRO	IPR050160	MHC/Immunoglobulin	11	5.66457e-09	22.6197
6	6.81754	KEGG_PATHWAY	bta05310	Asthma	13	1.25716e-08	12.6871
6	6.81754	UP_KW_CELLULAR_COMPONENT	KW-0491	MHC II	9	9.45771e-08	21.0113
6	6.81754	INTERPRO	IPR014745	MHC_II_a/b_N	9	1.08465e-07	26.337
6	6.81754	KEGG_PATHWAY	bta05152	Tuberculosis	25	1.91133e-07	4.29874
6	6.81754	KEGG_PATHWAY	bta05321	Inflammatory bowel disease	15	2.07311e-07	7.84988
6	6.81754	GOTERM_BP_DIRECT	GO:0002504	antigen processing and presentation of peptide or polysaccharide antigen via MHC class II	9	2.4054e-07	25.079
6	6.81754	KEGG_PATHWAY	bta04640	Hematopoietic cell lineage	18	2.55161e-07	5.90882
6	6.81754	GOTERM_BP_DIRECT	GO:0019882	antigen processing and presentation	10	2.96416e-07	18.8767
6	6.81754	KEGG_PATHWAY	bta05330	Allograft rejection	13	3.63182e-07	9.02736
6	6.81754	KEGG_PATHWAY	bta04940	Type I diabetes mellitus	13	5.10811e-07	8.69301
6	6.81754	GOTERM_MF_DIRECT	GO:0023026	MHC class II protein complex binding	9	6.21046e-07	23.4744
6	6.81754	GOTERM_BP_DIRECT	GO:0002503	peptide antigen assembly with MHC class II protein complex	9	6.2358e-07	21.9441
6	6.81754	KEGG_PATHWAY	bta05322	Systemic lupus erythematosus	22	1.0703e-06	4.18109
6	6.81754	KEGG_PATHWAY	bta05332	Graft-versus-host disease	13	1.0703e-06	7.95632
6	6.81754	INTERPRO	IPR003597	Ig_C1-set	14	4.70912e-06	7.44884
6	6.81754	KEGG_PATHWAY	bta05320	Autoimmune thyroid disease	13	5.44917e-06	6.80323
6	6.81754	GOTERM_BP_DIRECT	GO:0050778	positive regulation of immune response	9	5.75885e-06	16.4581
6	6.81754	KEGG_PATHWAY	bta05164	Influenza A	21	7.51227e-06	3.82979
6	6.81754	KEGG_PATHWAY	bta04612	Antigen processing and presentation	14	7.51227e-06	5.94744
6	6.81754	INTERPRO	IPR011162	MHC_I/II-like_Ag-recog	13	7.64665e-06	7.9128
6	6.81754	KEGG_PATHWAY	bta04145	Phagosome	19	9.11379e-06	4.13301
6	6.81754	KEGG_PATHWAY	bta05145	Toxoplasmosis	16	9.11379e-06	4.93804
6	6.81754	INTERPRO	IPR003006	Ig/MHC_CS	12	1.08256e-05	8.61335
6	6.81754	KEGG_PATHWAY	bta05150	Staphylococcus aureus infection	15	1.26531e-05	5.15849
6	6.81754	SMART	SM00407	IGc1	14	2.39696e-05	6.15348
6	6.81754	KEGG_PATHWAY	bta04672	Intestinal immune network for IgA production	11	2.9588e-05	7.09292
6	6.81754	GOTERM_BP_DIRECT	GO:0050870	positive regulation of T cell activation	9	3.35663e-05	12.8453
6	6.81754	KEGG_PATHWAY	bta05169	Epstein-Barr virus infection	21	8.57872e-05	3.21313
6	6.81754	KEGG_PATHWAY	bta04658	Th1 and Th2 cell differentiation	13	0.000138637	4.83941
6	6.81754	GOTERM_MF_DIRECT	GO:0042605	peptide antigen binding	9	0.000162536	10.8678
6	6.81754	KEGG_PATHWAY	bta05168	Herpes simplex virus 1 infection	19	0.000199112	3.25156
6	6.81754	GOTERM_CC_DIRECT	GO:0031902	late endosome membrane	11	0.000575657	5.873
6	6.81754	KEGG_PATHWAY	bta04659	Th17 cell differentiation	13	0.000607484	4.11774
6	6.81754	INTERPRO	IPR001003	MHC_II_a_N	5	0.000750907	31.7019
6	6.81754	KEGG_PATHWAY	bta05416	Viral myocarditis	11	0.000760375	4.78559
6	6.81754	GOTERM_BP_DIRECT	GO:0002250	adaptive immune response	16	0.000847495	3.9673
6	6.81754	UP_KW_BIOLOGICAL_PROCESS	KW-1064	Adaptive immunity	14	0.000876216	3.83432
6	6.81754	SMART	SM00920	MHC_II_alpha	5	0.00128598	25.0901
6	6.81754	UP_SEQ_FEATURE	DOMAIN	MHC class II beta chain N-terminal	4	0.00370658	51.0221
6	6.81754	KEGG_PATHWAY	bta04514	Cell adhesion molecules	14	0.0054707	2.99131
6	6.81754	KEGG_PATHWAY	bta05166	Human T-cell leukemia virus 1 infection	16	0.013382	2.43777
6	6.81754	INTERPRO	IPR000353	MHC_II_b_N	4	0.0296478	21.7385
6	6.81754	GOTERM_CC_DIRECT	GO:0005765	lysosomal membrane	13	0.0320997	3.06804
6	6.81754	SMART	SM00921	MHC_II_beta	4	0.0338649	17.2046
7	5.49263	INTERPRO	IPR036179	Ig-like_dom_sf	39	3.6166e-09	3.61866
7	5.49263	INTERPRO	IPR013783	Ig-like_fold	44	1.12161e-08	3.11706
7	5.49263	INTERPRO	IPR007110	Ig-like_dom	35	1.97156e-08	3.66799
7	5.49263	UP_SEQ_FEATURE	DOMAIN	Ig-like	35	2.39808e-08	3.74114
7	5.49263	INTERPRO	IPR003597	Ig_C1-set	14	4.70912e-06	7.44884
7	5.49263	GOTERM_BP_DIRECT	GO:0019221	cytokine-mediated signaling pathway	14	1.46368e-05	6.82706
7	5.49263	SMART	SM00407	IGc1	14	2.39696e-05	6.15348
7	5.49263	GOTERM_MF_DIRECT	GO:0032396	inhibitory MHC class I receptor activity	7	0.000162536	19.0186
7	5.49263	UP_KW_DOMAIN	KW-0393	Immunoglobulin domain	22	0.000201643	2.86246
7	5.49263	INTERPRO	IPR013151	Immunoglobulin_dom	9	0.00027237	9.64453
7	5.49263	INTERPRO	IPR050412	Ig-like_Receptors_ImmuneReg	8	0.000306276	11.7053
7	5.49263	KEGG_PATHWAY	bta04662	B cell receptor signaling pathway	11	0.00202672	4.22557
7	5.49263	INTERPRO	IPR003599	Ig_sub	21	0.00203179	2.93709
7	5.49263	SMART	SM00409	IG	21	0.0196924	2.32452
8	5.46848	UP_SEQ_FEATURE	CARBOHYD	N-linked (GlcNAc...) asparagine	46	6.57467e-09	3.18024
8	5.46848	UP_SEQ_FEATURE	TOPO_DOM	Cytoplasmic	32	0.000288144	2.61094
8	5.46848	UP_SEQ_FEATURE	TOPO_DOM	Extracellular	24	0.000513204	3.04609
9	4.18965	GOTERM_BP_DIRECT	GO:0070098	chemokine-mediated signaling pathway	11	2.4054e-07	16.0924
9	4.18965	GOTERM_BP_DIRECT	GO:0006935	chemotaxis	9	0.000847495	8.10244
9	4.18965	INTERPRO	IPR001089	Chemokine_CXC	4	0.0272468	23.4106
9	4.18965	INTERPRO	IPR018048	Chemokine_CXC_CS	4	0.0272468	23.4106
9	4.18965	INTERPRO	IPR033899	CXC_Chemokine_domain	4	0.0296478	21.7385
9	4.18965	GOTERM_BP_DIRECT	GO:0006952	defense response	8	0.0435928	5.08849
9	4.18965	GOTERM_MF_DIRECT	GO:0045236	CXCR chemokine receptor binding	4	0.0498348	17.3885
10	3.93929	GOTERM_BP_DIRECT	GO:0048245	eosinophil chemotaxis	8	1.46368e-05	18.7256
10	3.93929	GOTERM_BP_DIRECT	GO:0002548	monocyte chemotaxis	4	0.0355955	21.2791
11	3.40947	UP_KW_DOMAIN	KW-1133	Transmembrane helix	100	1.04049e-05	1.53546
11	3.40947	GOTERM_CC_DIRECT	GO:0016020	membrane	112	2.72994e-05	1.54857
11	3.40947	UP_SEQ_FEATURE	TRANSMEM	Helical	133	0.027271	1.28311
12	2.84631	INTERPRO	IPR013806	Kringle-like	5	0.0272468	12.6808
12	2.84631	UP_SEQ_FEATURE	DOMAIN	Fibronectin type-II	4	0.035779	18.0078
13	2.71663	UP_SEQ_FEATURE	TOPO_DOM	Extracellular	24	0.000513204	3.04609
13	2.71663	UP_SEQ_FEATURE	TRANSMEM	Helical; Name=5	10	0.0281444	4.25184
13	2.71663	UP_SEQ_FEATURE	TRANSMEM	Helical; Name=6	10	0.0281444	4.32391
13	2.71663	UP_SEQ_FEATURE	TRANSMEM	Helical; Name=7	9	0.0281444	4.85069
13	2.71663	UP_SEQ_FEATURE	TRANSMEM	Helical; Name=1	10	0.033383	3.92478
13	2.71663	UP_SEQ_FEATURE	TRANSMEM	Helical; Name=2	10	0.033383	3.92478
13	2.71663	UP_SEQ_FEATURE	TRANSMEM	Helical; Name=3	10	0.033383	4.00697
13	2.71663	UP_SEQ_FEATURE	TRANSMEM	Helical; Name=4	10	0.033383	3.9861
14	2.62089	UP_KW_BIOLOGICAL_PROCESS	KW-0324	Glycolysis	8	7.62489e-05	11.4165
14	2.62089	GOTERM_BP_DIRECT	GO:0006096	glycolytic process	8	0.000670271	10.4031
14	2.62089	KEGG_PATHWAY	bta00010	Glycolysis / Gluconeogenesis	8	0.0109269	4.51368
15	2.33847	GOTERM_MF_DIRECT	GO:0042056	chemoattractant activity	8	0.00195652	9.31526
15	2.33847	GOTERM_BP_DIRECT	GO:0042742	defense response to bacterium	12	0.00919456	4.1065
15	2.33847	UP_KW_MOLECULAR_FUNCTION	KW-0929	Antimicrobial	8	0.0240822	4.7362
17	1.95021	UP_KW_LIGAND	KW-0430	Lectin	12	0.000751921	4.47715
18	1.94363	KEGG_PATHWAY	bta05146	Amoebiasis	10	0.0300123	3.03441
20	1.85071	UP_KW_MOLECULAR_FUNCTION	KW-0593	Phospholipase A2 inhibitor	3	0.0240822	48.398
21	1.83409	UP_SEQ_FEATURE	TRANSMEM	Helical; Name=7	9	0.0281444	4.85069
22	1.80924	GOTERM_BP_DIRECT	GO:0050731	positive regulation of peptidyl-tyrosine phosphorylation	8	0.0057973	7.31471
23	1.77489	KEGG_PATHWAY	bta05417	Lipid and atherosclerosis	20	0.000361075	2.98425
23	1.77489	KEGG_PATHWAY	bta04620	Toll-like receptor signaling pathway	13	0.00118524	3.81644
23	1.77489	KEGG_PATHWAY	bta05133	Pertussis	10	0.00216249	4.62941
23	1.77489	KEGG_PATHWAY	bta05142	Chagas disease	11	0.0109269	3.28268
24	1.76754	UP_SEQ_FEATURE	DOMAIN	Ig-like C1-type	4	0.00550617	43.7332
25	1.59559	GOTERM_MF_DIRECT	GO:0048306	calcium-dependent protein binding	7	0.0239894	7.36206
25	1.59559	INTERPRO	IPR001751	S100/CaBP7/8-like_CS	5	0.0340676	11.528
26	1.59539	GOTERM_BP_DIRECT	GO:0042102	positive regulation of T cell proliferation	6	0.0412257	7.97968
28	1.58478	KEGG_PATHWAY	bta05322	Systemic lupus erythematosus	22	1.0703e-06	4.18109
28	1.58478	KEGG_PATHWAY	bta04613	Neutrophil extracellular trap formation	18	0.00287242	2.68583
28	1.58478	GOTERM_MF_DIRECT	GO:0030527	structural constituent of chromatin	12	0.0401499	3.41695
28	1.58478	GOTERM_MF_DIRECT	GO:0046982	protein heterodimerization activity	17	0.0498348	2.4799
29	1.51582	UP_KW_MOLECULAR_FUNCTION	KW-0358	Heparin-binding	7	0.00459287	8.68683
33	1.35207	KEGG_PATHWAY	bta04933	AGE-RAGE signaling pathway in diabetic complications	9	0.0373703	3.18613
34	1.32809	UP_SEQ_FEATURE	PROPEP	Activation peptide	5	0.033383	11.5959
36	1.32513	UP_SEQ_FEATURE	CROSSLNK	Glycyl lysine isopeptide (Lys-Gly) (interchain with G-Cter in SUMO2); alternate	9	0.0281444	4.75033
37	1.08486	GOTERM_MF_DIRECT	GO:0004896	cytokine receptor activity	6	0.0498348	7.2452
