# Supplementary material for: Integrated methylome–transcriptome profiling reveals epigenetic regulation of immune activation pathways and CSN3-associated lactation repression in bovine subclinical mastitis
Source: J Anim Sci Biotechnol. 2026 May 10;17:88. doi: 10.1186/s40104-026-01400-3 (PMC13157666; doi:10.1186/s40104-026-01400-3)
Supplement: Supplementary file 2 — Additional file 2: Table S1A. WGBS read quality and trimming metrics. FastQC average/median read length (bp) and total reads, plus Cutadapt % trimmed for each sample (R1/R2). Table S1B. WGBS alignment statistics and CpG methylation counts. Per-sample alignment metrics (total, aligned, ambiguous reads, no genomic sequence) and cytosine context counts, including total CpGs, methylated CpGs, and unmethylated CpGs, for healthy control and subclinical mastitis cows. Table S1C. RNA-seq read quality metrics (FastQC summary). FastQC outputs for each sample (R1/R2), including GC content (%), average sequence length, percentage of failed modules, and total read counts prior to alignment. Table S1D. RNA-seq alignment and mapping statistics. STAR alignment summary showing read mapping outcomes for each sample, including uniquely mapped, total mapped, multiple/too many loci, and categories of unmapped reads (mismatches, too short, other). Percentages are shown relative to total reads. Table S2. Distribution of differentially methylated cytosines (DMCs) across genomic features. Counts of total, hypomethylated, and hypermethylated DMCs identified in promoters, exons, introns, downstream regions, genes, CpG islands, CpG island shores, and CpG island shelves. Table S3A. Genome-wide list of differentially methylated cytosines (DMCs). Genomic coordinates and statistical details of all identified CpG DMCs. Columns include chromosome, start, end, strand, P-value, q-value (FDR-adjusted), and methylation difference (SCM–HC). Table S3B. Differentially methylated cytosines annotated with gene IDs. Genomic positions, strand, methylation difference (SCM–HC), and associated gene annotations for CpG DMCs. This table links cytosine-level methylation changes to specific genes for downstream functional interpretation. Table S4. Differentially methylated regions (DMRs) identified using 1-kb sliding windows. List of significant DMRs detected with a 1-kb window and 1-kb step size. Columns report chro [file 40104_2026_1400_MOESM2_ESM.zip › Additional Table S9.xlsx]

## Sheet: Overlap_Study39
Supplementary Table S9A. Genes overlapping between this study and [39]
A2M
ABCA1
ABCG2
ACOD1
ACSL5
ADGRG1
AGR2
AIF1
ALDH1A1
ALOX5AP
AMOTL1
ANKRD37
AP1M2
ARFIP2
ATP13A4
ATP2C2
AZGP1
B4GALNT3
BHLHA15
BICDL1
BRB
BSPRY
BTK
BTN1A1
C2H2orf80
C3H1orf162
C3H1orf210
C5AR1
CAB39L
CASP1
CCL16
CCL2
CCL26
CCL3
CCRL2
CD101
CD300A
CD55
CD68
CEACAM19
CIDEA
CLDN8
CLEC12A
CLEC4A
CLEC6A
CLMN
CRTAM
CRYAB
CSN1S1
CSN1S2
CSN2
CSN3
CUEDC1
CXCR1
CXCR2
DEFB7
DIO2
DYNLL2
ECHDC1
ECHDC2
EFHD1
EHF
ELF5
EMP3
ENPP3
EVI2B
F5
FABP3
FAM107A
FAM114A1
FAM167B
FAM83F
FCER1G
FCGR3A
FERMT2
FGFBP1
FGG
FOLR3
G0S2
GAPT
GCAT
GCK
GGT1
GIPC2
GLYCAM1
GMFG
GOLPH3L
GP2
GPAM
GPD1
GPI
GPR68
HHIPL2
HID1
HK3
HPN
HSTN
IFIT3
IL1B
IRF6
IRS1
ISG15
KRT19
KRTCAP3
LGALS1
LOC100139670
LOC100295712
LOC100336589
LOC100336869
LOC100336941
LOC100852077
LOC101904397
LOC101908015
LOC101908206
LOC104968753
LOC104968905
LOC104969545
LOC104970904
LOC104976076
LOC112441535
LOC112442215
LOC112442414
LOC112442823
LOC112442851
LOC112442858
LOC112445525
LOC112445621
LOC112445648
LOC112445756
LOC112445843
LOC112446743
LOC112448639
LOC112448940
LOC112449072
LOC112449179
LOC112449414
LOC281376
LOC407171
LOC504730
LOC508666
LOC508879
LOC510369
LOC510382
LOC511531
LOC516849
LOC615948
LOC618565
LOC618686
LOC619159
LOC781726
LOC786348
LOC789748
LOC790255
LPO
LRRC26
LST1
LY86
LYST
MANSC4
MAP3K21
MAPK13
MFGE8
MFSD4A
MGC157082
MID1
MMP9
MS4A8
MUC15
MUC16
MXD1
NCF1
NEBL
NFIB
NOS2
NOSTRIN
OCSTAMP
PAEP
PAH
PCBD1
PGK1
PIGR
PLAU
PLEK
PRKAA2
PRSS8
RAB25
RASAL1
RASSF4
REEP6
RHPN2
RRAD
S100A8
S100A9
S100B
SCGB1D
SCGB2A2
SDS
SELENOF
SELL
SERPINE1
SH3BP4
SHMT2
SLC13A5
SLC34A2
SLC38A3
SLC5A1
SOX13
SPADH1
SPATA3
SPI1
SPIC
SPINT2
SPTLC3
SRGN
STAP2
TBC1D24
TBXAS1
TCN1
TENT5C
TFF3
TGFBR3
TMEM120B
TMEM125
TMEM35B
TMOD4
TNFSF15
TNS2
TPM1
TREM1
TREML2
TSPYL4
TTC39A
TYROBP
VNN2
XDH

## Sheet: Overlap_Study24
Supplementary Table S9B. Genes overlapping between this study and [24]
ACACA
ARFIP2
B2M
C7H5orf24
CCL26
CCL3
CCL4
CD1E
CD40LG
CLMN
CSN3
CXCL8
DDAH1
DIO2
DUSP2
ECHDC1
ELF5
ERAP2
G0S2
GALNTL5
GLYCAM1
GP2
GPAT3
GPR101
GRAMD2A
GSTM3
HBB
HOMER2
HSTN
IFITM2
ISG15
KRT19
LAP
LOC100140130
LOC100297248
LOC100336589
LOC100337093
LOC100847724
LOC100848171
LOC100848282
LOC100848815
LOC100851913
LOC100851999
LOC101903933
LOC101904397
LOC101907085
LOC101907965
LOC101909825
LOC104968444
LOC104968742
LOC104968905
LOC104976076
LOC107131271
LOC107131803
LOC107132836
LOC112441535
LOC112441683
LOC112441719
LOC112441902
LOC112442215
LOC112442485
LOC112442708
LOC112442858
LOC112443261
LOC112443268
LOC112445470
LOC112445511
LOC112445621
LOC112445648
LOC112445660
LOC112445686
LOC112445719
LOC112445731
LOC112445756
LOC112445761
LOC112445768
LOC112445777
LOC112445797
LOC112445801
LOC112445843
LOC112446860
LOC112448164
LOC112448318
LOC112448602
LOC112448908
LOC112449072
LOC112449179
LOC112449405
LOC112449414
LOC407171
LOC504730
LOC506989
LOC510382
LOC511937
LOC615948
LOC617313
LOC618686
LOC768323
LOC781726
LOC783680
LOC784541
LOC789748
LYZ
MAPK13
MID1
MND1
MS4A8
NFIB
NOSTRIN
PAEP
PRKAA2
PTGS2
RASEF
RBMX
RNASE4
RRAD
S100A8
S100A9
SCGB1D
SDHAF4
SH3BGRL2
SLC38A3
SMARCD3
TFF3
TMEM125
TPM1
UPP1
XDH

## Sheet: Shared_All_Studies
Supplementary Table S9C. Conserved DMEGs across three independent mastitis studies
ARFIP2
CCL26
CCL3
CLMN
CSN3
DIO2
ECHDC1
ELF5
G0S2
GLYCAM1
GP2
HSTN
ISG15
KRT19
LOC100336589
LOC101904397
LOC104968905
LOC104976076
LOC112441535
LOC112442215
LOC112442858
LOC112445621
LOC112445648
LOC112445756
LOC112445843
LOC112449072
LOC112449179
LOC112449414
LOC407171
LOC504730
LOC510382
LOC615948
LOC618686
LOC781726
LOC789748
MAPK13
MID1
MS4A8
NFIB
NOSTRIN
PAEP
PRKAA2
RRAD
S100A8
S100A9
SCGB1D
SLC38A3
TFF3
TMEM125
TPM1
XDH
